# Supplementary material for: Automated brightfield morphometry of 3D organoid populations by OrganoSeg
Source: Sci Rep. 2018 Mar 28;8:5319. doi: 10.1038/s41598-017-18815-8 (PMC5871765; doi:10.1038/s41598-017-18815-8)
Supplement: Supplementary file 3 — File S4 [file 41598_2017_18815_MOESM3_ESM.xlsx]

## Sheet: allPDs_new_colorscheme
Supplementary File S4. Sample coding scheme for RNA sequencing samples from EGAD00001003320.
PD	new.name	origin	type	patient
PD21928b	P1.N.tissue	normal	tissue	P1
PD21928b2	P1.N.bulk	normal	bulk	P1
PD21928b3	P1.N.1	normal	clone	P1
PD21928b4	P1.N.2	normal	clone	P1
PD21928b5	P1.N.3	normal	clone	P1
PD21928b6	P1.N.4	normal	clone	P1
PD21928b7	P1.N.5	normal	clone	P1
PD21928a	P1.T1.tissue	tumour	tissue	P1
PD21928a2	P1.T1.bulk	tumour	bulk	P1
PD21928a3	P1.T1.1	tumour	clone	P1
PD21928a4	P1.T1.2	tumour	clone	P1
PD21928a5	P1.T1.3	tumour	clone	P1
PD21928a6	P1.T1.4	tumour	clone	P1
PD21928a7	P1.T1.5	tumour	clone	P1
PD21928c	P1.T2.tissue	tumour	tissue	P1
PD21928c2	P1.T2.bulk	tumour	bulk	P1
PD21928c3	P1.T2.1	tumour	clone	P1
PD21928c4	P1.T2.2	tumour	clone	P1
PD21928c5	P1.T2.3	tumour	clone	P1
PD21928c6	P1.T2.4	tumour	clone	P1
PD21928c7	P1.T2.5	tumour	clone	P1
PD21928d	P1.T3.tissue	tumour	tissue	P1
PD21928d2	P1.T3.bulk	tumour	bulk	P1
PD21928d3	P1.T3.1	tumour	clone	P1
PD21928d7	P1.T3.5	tumour	clone	P1
PD21928d4	P1.T3.2	tumour	clone	P1
PD21928d5	P1.T3.3	tumour	clone	P1
PD21928d6	P1.T3.4	tumour	clone	P1
PD21928e	P1.T4.tissue	tumour	tissue	P1
PD21928e2	P1.T4.bulk	tumour	bulk	P1
PD21928e3	P1.T4.1	tumour	clone	P1
PD21928e4	P1.T4.2	tumour	clone	P1
PD21928e5	P1.T4.3	tumour	clone	P1
PD21928e6	P1.T4.4	tumour	clone	P1
PD21928e7	P1.T4.5	tumour	clone	P1
PD23549b	P2.N.tissue	normal	tissue	P2
PD23549b2	P2.N.bulk	normal	bulk	P2
PD23549b13	P2.N.5	normal	clone	P2
PD23549b3	P2.N.1	normal	clone	P2
PD23549b4	P2.N.2	normal	clone	P2
PD23549b10	P2.N.2_sc	normal	subclone	P2
PD23549b5	P2.N.3	normal	clone	P2
PD23549b9	P2.N.4	normal	clone	P2
PD23549a	P2.T1.tissue	tumour	tissue	P2
PD23549a2	P2.T1.bulk	tumour	bulk	P2
PD23549a3	P2.T1.1	tumour	clone	P2
PD23549a4	P2.T1.2	tumour	clone	P2
PD23549a5	P2.T1.3	tumour	clone	P2
PD23549a6	P2.T1.4	tumour	clone	P2
PD23549a7	P2.T1.5	tumour	clone	P2
PD23549c	P2.T2.tissue	tumour	tissue	P2
PD23549c2	P2.T2.bulk	tumour	bulk	P2
PD23549c3	P2.T2.1	tumour	clone	P2
PD23549c4	P2.T2.2	tumour	clone	P2
PD23549c5	P2.T2.3	tumour	clone	P2
PD23549c6	P2.T2.4	tumour	clone	P2
PD23549c7	P2.T2.5	tumour	clone	P2
PD23549d	P2.T3.tissue	tumour	tissue	P2
PD23549d2	P2.T3.bulk	tumour	bulk	P2
PD23549e	P2.T4.tissue	tumour	tissue	P2
PD23549e2	P2.T4.bulk	tumour	bulk	P2
PD23549e3	P2.T4.1	tumour	clone	P2
PD23549e4	P2.T4.2	tumour	clone	P2
PD23549e7	P2.T4.3	tumour	clone	P2
PD23549f	P2.T5.tissue	tumour	tissue	P2
PD23549f2	P2.T5.bulk	tumour	bulk	P2
PD23549f3	P2.T5.1	tumour	clone	P2
PD23549f4	P2.T5.2	tumour	clone	P2
PD23549f5	P2.T5.3	tumour	clone	P2
PD23549f6	P2.T5.4	tumour	clone	P2
PD23549f7	P2.T5.5	tumour	clone	P2
PD23549g	P2.T6.tissue	tumour	tissue	P2
PD23549g14	P2.T6.bulk	tumour	bulk	P2
PD23549g2	P2.T6.1	tumour	clone	P2
PD23549g3	P2.T6.2	tumour	clone	P2
PD23549g15	P2.T6.2_sc	tumour	subclone	P2
PD23549g4	P2.T6.3	tumour	clone	P2
PD23549g5	P2.T6.4	tumour	clone	P2
PD23549g6	P2.T6.5	tumour	clone	P2
PD23549g7	P2.T6.6	tumour	clone	P2
PD26636b	P3.N.tissue	normal	tissue	P3
PD26636b2	P3.N.bulk	normal	bulk	P3
PD26636b3	P3.N.1	normal	clone	P3
PD26636b4	P3.N.2	normal	clone	P3
PD26636b5	P3.N.3	normal	clone	P3
PD26636b6	P3.N.4	normal	clone	P3
PD26636a	P3.T1.tissue	tumour	tissue	P3
PD26636a2	P3.T1.bulk	tumour	bulk	P3
PD26636a3	P3.T1.1	tumour	clone	P3
PD26636a4	P3.T1.2	tumour	clone	P3
PD26636a5	P3.T1.3	tumour	clone	P3
PD26636a6	P3.T1.4	tumour	clone	P3
PD26636a7	P3.T1.5	tumour	clone	P3
PD26636c	P3.T2.tissue	tumour	tissue	P3
PD26636c2	P3.T2.bulk	tumour	bulk	P3
PD26636c3	P3.T2.1	tumour	clone	P3
PD26636c4	P3.T2.2	tumour	clone	P3
PD26636c5	P3.T2.3	tumour	clone	P3
PD26636c6	P3.T2.4	tumour	clone	P3
PD26636c7	P3.T2.5	tumour	clone	P3
PD26636d	P3.T3.tissue	tumour	tissue	P3
PD26636d2	P3.T3.bulk	tumour	bulk	P3
PD26636d3	P3.T3.1	tumour	clone	P3
PD26636d4	P3.T3.2	tumour	clone	P3
PD26636d5	P3.T3.3	tumour	clone	P3
PD26636d6	P3.T3.4	tumour	clone	P3
PD26636d7	P3.T3.5	tumour	clone	P3
PD26636e	P3.T4.tissue	tumour	tissue	P3
PD26636e2	P3.T4.bulk	tumour	bulk	P3
PD26636e4	P3.T4.1	tumour	clone	P3
PD26636e3	P3.T4.2	tumour	clone	P3
PD26636e7	P3.T4.3	tumour	clone	P3
PD26636e8	P3.T4.4	tumour	clone	P3
PD26636e9	P3.T4.5	tumour	clone	P3
