# Supplementary material for: Automated brightfield morphometry of 3D organoid populations by OrganoSeg
Source: Sci Rep. 2018 Mar 28;8:5319. doi: 10.1038/s41598-017-18815-8 (PMC5871765; doi:10.1038/s41598-017-18815-8)
Supplement: Supplementary file 4 — File S5 [file 41598_2017_18815_MOESM4_ESM.csv]

ensgene	symbol	chr	start	end	strand	biotype	description	P1_N_1	P1_N_2	P1_N_3	P1_N_4	P1_N_5	P1_N_bulk	P1_N_tissue	P1_T1_1	P1_T1_2	P1_T1_3	P1_T1_4	P1_T1_5	P1_T1_bulk	P1_T1_tissue	P1_T2_1	P1_T2_2	P1_T2_3	P1_T2_4	P1_T2_5	P1_T2_bulk	P1_T2_tissue	P1_T3_1	P1_T3_2	P1_T3_3	P1_T3_4	P1_T3_5	P1_T3_bulk	P1_T3_tissue	P1_T4_1	P1_T4_2	P1_T4_3	P1_T4_4	P1_T4_5	P1_T4_bulk	P1_T4_tissue	P2_N_1	P2_N_2	P2_N_2sc	P2_N_3	P2_N_5	P2_N_bulk	P2_N_tissue
ENSG00000000003	TSPAN6	X	99883667	99894988	-1	protein_coding	tetraspanin 6 [Source:HGNC Symbol;Acc:11858]	161.423583	71.692006	79.29192	87.551195	70.864431	48.249669	8.7117545	58.113321	61.394759	60.746518	75.516846	55.687372	225.12979	50.055796	28.4415544	48.673256	48.971452	73.237014	7.09971	50.578223	5.1410736	50.244093	28.1085158	38.887802	39.580451	13.805866	72.791921	6.09178	5.91588	9.6842112	1.96666	43.018017	74.037828	75.261772	5.506649	13.2686723	23.53802	22.154948	19.622843	22.275328	26.149527	23.690839
ENSG00000000005	TNMD	X	99839799	99854882	1	protein_coding	tenomodulin [Source:HGNC Symbol;Acc:17757]	0.11169	0.0488335	0	0.0197444	0.0160623	0.493656	0.113404	0.267179	0	0.0717629	0.0326546	0	1.100966	0.2660805	0.148788	0.0152355	0.2838434	0	0	0.625528	0.00930724	0	0	0	0	0	0.0457151	0	0	0	0.0512555	0	0	0	0.05536277	0	0	0	0	0	0	0.0913828
ENSG00000000419	DPM1	20	49551404	49575092	-1	protein_coding	dolichyl-phosphate mannosyltransferase polypeptide 1, catalytic subunit [Source:HGNC Symbol;Acc:3005]	118.1065	98.879701	87.02107	148.21141	106.803667	36.984101	22.386869	137.547578	76.037838	66.104261	109.1827	123.6162	142.42914	105.943056	103.007088	91.74662	60.930856	82.09602	5.1092141	26.269768	7.447403	71.72246	35.318443	53.04094	48.671568	27.590437	91.16942	7.74652	2.83217	4.647703	1.408488	47.19505	60.261295	85.216986	5.673576	38.869543	63.038519	83.690088793	60.5116	78.63136	68.808203	26.638211
ENSG00000000457	SCYL3	1	169818772	169863408	-1	protein_coding	SCY1-like 3 (S. cerevisiae) [Source:HGNC Symbol;Acc:19285]	3.530636	1.891419315712	1.8785293	2.495301666779	3.1374893	5.197703	0.6892126	6.699135	7.020068	6.812981	4.286101188	3.015355	5.543989	2.85386	1.59737161705	2.0094814	1.919188	3.89034740056351	0.371903	4.55059558	0.545082400714637	4.462185	3.2196387	3.560855	6.185247	2.064634	2.707685265899	0.702066122167	0	0.319845	0.168685	4.086018	4.848341	2.41473826	1.3320628	3.713337236079	4.900795	4.525091908	4.594999	5.933656	4.72277187	2.7740022
ENSG00000000460	C1orf112	1	169631245	169823221	1	protein_coding	chromosome 1 open reading frame 112 [Source:HGNC Symbol;Acc:25565]	7.073215	2.8140082	2.4451535	6.213716	6.0487	4.3430481	1.054674	4.220983	5.263763	5.744347	9.524709	4.356675	6.688389	9.0716084	2.4504724	1.6584629	1.8751062	5.1697992	0.2967357	2.354309	0.5968281	8.318895	4.3013035	3.505967	7.66689568647	2.59077600276817	2.8565032	0.30256787	0.650158	0.46870777832	0.245692	6.775412	9.012655	2.9695246	0.1131091	1.8780212	4.1678143975455	8.4975	3.664525	8.72971	6.790564	1.779662956
ENSG00000000938	FGR	1	27938575	27961788	-1	protein_coding	feline Gardner-Rasheed sarcoma viral oncogene homolog [Source:HGNC Symbol;Acc:3697]	0.0892104	0.0464375	0.0442024	0	0	0.6809384	1.540516	0.0212294	0	0	0	0.0443428	1.343969	3.2695507	0.0220848	0.0194563	0	0.1033389	0.00882979	0.2343164	0	0	0.0225477	0	0	9.366492	0	0	0	0	0	0.0533123	0.0551404	0.1074596	0.1145594	0.0380275	0	0	0	0	0.01717500178724	0
ENSG00000000971	CFH	1	196621008	196716634	1	protein_coding	complement factor H [Source:HGNC Symbol;Acc:4883]	0.06842	0.1694213	0.1160947	0.0481884	0.0306929	2.784556	10.1370392	0.0364375	0.1249716	0.017931	0.292455	0.123887	3.469612	9.856507	0.0297354	0.0279985	0.00681084	0.0232931	0.00792813	0.9679	0.00681735	0.0921561	1.060887143	3.160895	1.528249	16.5331189	0.1361208	0.0218268	0	0.0128562	0	1.346617	7.635074	0.1128697	1.151395	0.0708924	0.02889	0.0105502	0.0448238	0.2601132	0.0640744	0.0467635
ENSG00000001036	FUCA2	6	143815948	143832827	-1	protein_coding	fucosidase, alpha-L- 2, plasma [Source:HGNC Symbol;Acc:4008]	58.613855	34.60392	33.641489	40.8874699	47.729526	38.405401	15.9817028	59.7378486	65.533156554854	66.9897504	75.523387	41.382724	42.231617	48.226673	47.899766	28.799638	34.8917288	42.423661	6.631475	29.792418	7.38967639	99.25516	33.100874	61.6119122	86.382433	60.623764	34.820194	8.89304	3.59257	4.49241	0.887149	80.40565	110.099671	33.402795	5.412098	35.806897	58.28791	71.180026	47.890177	73.279932	82.02513	29.453457
ENSG00000001084	GCLC	6	53362139	53481768	-1	protein_coding	glutamate-cysteine ligase, catalytic subunit [Source:HGNC Symbol;Acc:4311]	11.872845	6.6327374	6.8185198	6.386645277102	10.3996537	17.485402	2.7432119	26.705246	27.202683	29.9140123	13.2283818	12.9130876	16.65708	7.7537506	10.6465482	7.6387437	9.7513996	12.3163293	0.58249177	11.597228	2.2103567	43.593864	11.1236659	20.3000867	26.091937	7.7599911	9.046237	2.6200836	1.37111	3.0301327	0.956882	36.5520833	51.274233	7.3291639	1.7773359	18.3628263	29.609341	29.510275	38.273997	40.505605	40.10109	13.170657
ENSG00000001167	NFYA	6	41040684	41067715	1	protein_coding	nuclear transcription factor Y, alpha [Source:HGNC Symbol;Acc:7804]	9.723518	5.55765	5.038622	5.729405	7.641103	7.71568	0.9684588	10.747252	11.61406	11.25324	12.03502	6.850089	11.11022	7.39115	3.801351	4.7005979	3.0345546	10.07582	0.45869135	4.506539	1.0778933	26.90249	9.567943	15.19962	22.33297	4.476663	5.6600494	1.0513229	0.438549	0.8306818	0.433421	14.51644	33.11629	4.882202	0.7922605	6.161171	9.120483	10.98875	9.784557	12.74614	7.503739	6.825766
ENSG00000001460	STPG1	1	24683489	24743424	-1	protein_coding	sperm-tail PG-rich repeat containing 1 [Source:HGNC Symbol;Acc:28070]	4.946276	2.6127931	2.7966504	3.4292611	4.6979865	3.44893	2.3964754532	5.2822803	5.1892473	5.880427	6.533318	5.558389	2.8906484	4.25623404	3.18826610136516	1.67303663	2.307939	3.2772368267398	0.426793	2.28109772	0.9405627	10.681737	5.047518	6.091843247025	7.6609	4.722485	3.1923502	1.099359	0.929544	0.4017665	0.4301498	10.1137157	9.54575757226	2.4980826	2.782822917	4.43516110950288	7.8337843863	4.76070455260962	5.912688	6.465663	6.481642	3.3101828
ENSG00000001461	NIPAL3	1	24742284	24799466	1	protein_coding	NIPA-like domain containing 3 [Source:HGNC Symbol;Acc:25233]	7.7114375	4.7308151	4.5547852	6.6680497	8.7433457	9.8561996	0.9744906	7.2656262	11.832495	13.1662449	10.657944	7.5368416	9.398775	7.5622176	4.1508123	3.0456119	3.9142382	6.3675349	0.6605356	6.943348	1.2997268	11.4932946	14.5238904	10.260307	18.181074	4.0353928	6.4911174	2.2895252	1.403292	0.996208	0.6110787	15.757083	24.8654407592	7.2469107	2.096651	6.8254151	10.242536	6.98783	11.7008648	12.652236	11.589721	5.80578
ENSG00000001497	LAS1L	X	64732462	64754655	-1	protein_coding	LAS1-like (S. cerevisiae) [Source:HGNC Symbol;Acc:25726]	26.569142	10.551189	9.004427	12.0752876	12.037102445	10.205616	2.4029121	10.017033	15.609063	13.84163975	17.126508	9.172367	49.93428	17.03085	11.134484	8.335408	9.7744887387	9.838027	2.246757401	8.017685	2.608795	21.059237	12.97443139	16.344817	21.194884	17.398605	8.831851	3.2015736	0.781052	2.498556	0.512301665	22.942625	18.49374	8.342664	0.94125584	11.961449	14.424473	18.07395	12.648045	17.962063	19.014	6.818636
ENSG00000001561	ENPP4	6	46097730	46114436	1	protein_coding	ectonucleotide pyrophosphatase/phosphodiesterase 4 (putative) [Source:HGNC Symbol;Acc:3359]	4.32294	2.7533	2.2523	1.73672	4.75371	8.74847	2.82161	7.83127	8.00723	9.49518	8.8344	5.22238	7.22728	4.48028	3.03408	3.15388	2.95246	6.81601	0.302575	6.66429	0.677008	18.9195	10.2566	8.94718	14.3305	3.40876	2.0464	0.675011	0.458615	0.321098	0.0884716	17.1435	30.6008	2.65723	1.8206	5.54418	11.3298	9.35425	10.8564	13.2925	10.9746	7.65818
ENSG00000001617	SEMA3F	3	50192478	50226508	1	protein_coding	sema domain, immunoglobulin domain (Ig), short basic domain, secreted, (semaphorin) 3F [Source:HGNC Symbol;Acc:10728]	18.0734714	9.9487348	12.568864	8.0697664	15.4814943	10.889079	1.06446	9.442435	12.1305136	11.3488726	26.424081	12.781762	15.41636	6.9024418	7.127999	5.8337877	3.792614	16.6524708	1.825971	12.6787517	1.7516226	11.492023	3.583001	8.378439	5.16111	7.441558	12.8994907	2.490179	2.71532	0.988114	1.069472	9.83065	8.381908	11.8191207	0.7762005	3.3687173	3.363716	3.043627	2.424033	7.163994	3.340547	2.0387411
ENSG00000001626	CFTR	7	117105838	117356025	1	protein_coding	cystic fibrosis transmembrane conductance regulator (ATP-binding cassette sub-family C, member 7) [Source:HGNC Symbol;Acc:1884]	16.6763943	15.902847	16.42161678	7.283085	14.993692	40.927492	4.91777	26.708089	29.040879	31.6836458	5.063327	15.700341	166.506861	8.9060861	1.9014257	11.0504246	7.9010474	4.129297	0.8784939	37.3391623	6.5297174	0.548389	15.696327	0.289117	4.815804	2.666913	16.295643	7.794661	5.197519	10.468736	2.192995	1.415671	17.634467	14.043142	5.104561	0.8572133	0.282868	2.032962	3.611526	2.857226	3.568589	11.1951919
ENSG00000001629	ANKIB1	7	91875548	92030698	1	protein_coding	ankyrin repeat and IBR domain containing 1 [Source:HGNC Symbol;Acc:22215]	6.6365396	5.1904969	5.4829285	4.9046713	9.915124	10.131928	2.0051715	14.7707148	20.0098099	19.775056	14.543308	10.5615641	22.7439982	9.511813	6.5281025	7.848648	6.6665423	9.198892	0.912762	7.355102	1.1114087	13.282264	9.051538	9.52472	16.863221	4.59707	5.2192514	1.1986263	0.922403	1.6674869	0.5970274	15.177187	21.59161	5.630161	1.356847	8.4542567	12.375979	12.24062	12.659328	15.834449	11.9497732	5.85903
ENSG00000001630	CYP51A1	7	91741465	91772266	-1	protein_coding	cytochrome P450, family 51, subfamily A, polypeptide 1 [Source:HGNC Symbol;Acc:2649]	70.071187	23.2509735	23.8172456	62.690874	56.47823	20.081271	5.00487	106.36448	57.266916	71.901321	113.311192	49.896797	46.320356	23.913911	25.581645	28.7292021	29.3815035	46.8880166	5.67897	17.6114382	9.516232041	195.710531	49.7434356	36.329972	67.16277	17.806555	23.6597564	12.2302	6.62186	3.75348	2.132303	151.0620878	124.868309	25.1195246	4.13754	62.995267	114.28474	102.26047	91.109795	111.536452	102.693503	49.258058
ENSG00000001631	KRIT1	7	91828283	91875480	-1	protein_coding	KRIT1, ankyrin repeat containing [Source:HGNC Symbol;Acc:1573]	18.6319605	15.5444970199892	16.62065811616	15.2679547480229	23.91226749	15.3471385	1.356452	32.961527	36.414089	32.891055	25.867702	24.432711	40.1445560706528	12.943538	14.328902	17.445623770402	12.8101397	15.7970372	1.2477937	10.8645066	1.62052220007217	20.406217	12.217749805	15.1932716	15.9630630634717	5.976769	14.43948534736	2.3215991	2.5643230137649	1.74624	0.835908	16.331260251	20.74487	16.93482351844	1.1956313279558	13.862074802	15.2835922	21.518302	20.500175	21.109597	19.387082	11.1870830387453
ENSG00000002016	RAD52	12	1021243	1099219	-1	protein_coding	RAD52 homolog (S. cerevisiae) [Source:HGNC Symbol;Acc:9824]	8.382055	6.5258021	6.5442138	5.73666792	12.5665798	9.4809537	0.639289	6.1828444	17.76393327	14.172024	15.1776456088087	10.7682629	15.93888611558	8.1499937	5.1873185	3.7561795	3.5034739297	10.5226401	0.31189539	7.216551	0.4872584	9.3456437	9.06093170102906	14.6965082	15.067612	4.2821098	8.8231953	0.8182421	1.429018	1.601264	0.1668523	8.349391	16.8225954	8.82545615	3.1185676	9.1096705	11.9230186	8.587628	10.869559	9.6570891	10.1570627	6.0331101
ENSG00000002079	MYH16	7	98836417	98908753	1	pseudogene	myosin, heavy chain 16 pseudogene [Source:HGNC Symbol;Acc:31038]	0.00481832	0.0872638	0.15334441	0.04660662	0.5083914	0.0312665	0	0.26823812	0.092237	0.7215114	0.33048541	0.3325692	0.39083117	0.0809379	0.1944136	0.00966641	0.0852719	0.0599885	0.04755365	0.1196169	0.05996106	0.16216691	0.02049421	0.0139696	0.0493247	0.0374845	0.1650484	0.00427371	0	0.0142363	0	0.02612871	0.0960035	0.34933528	0	0.1910848	0.2788317	0	0.3056825	0.1647927	0.17109533	0.0560658
ENSG00000002330	BAD	11	64037302	64052176	-1	protein_coding	BCL2-associated agonist of cell death [Source:HGNC Symbol;Acc:936]	41.041494	38.076839	36.620582	54.673029	45.073425	33.830885	20.667008	53.687589	46.6691288	42.696019	51.694043	37.4001	31.450277	33.137918	37.155962	28.393635	24.362469	26.7797141	6.8783144	26.359612	9.1056787	56.32802	25.242922	50.127114	56.492447	74.71748	37.269276	16.861637	6.01562	4.1155824	3.178414	55.003556	53.960891	29.824429	20.386325	23.963439	43.517105	29.292894	29.121219	45.705399	44.652959	23.603315
ENSG00000002549	LAP3	4	17578815	17609595	1	protein_coding	leucine aminopeptidase 3 [Source:HGNC Symbol;Acc:18449]	9.671708	8.0876234	7.9990707	8.0286605	9.6964366	35.3567116	95.786424	11.4622798	14.38703	14.2977422	9.928583	10.5106888	35.770122	61.7874446	10.466325	8.9093232	6.99354	8.6127953	0.4405696	18.0670244	2.6357506572	93.0696	17.6028904	27.6751689	64.432746	221.308238	7.289905	3.2463538	1.581566	1.385512	0.6164206	113.084612	57.023273	6.2987506	2.9826461516	11.473589	28.971455	27.332495	18.259048	38.658805	31.306285	16.639967
ENSG00000002586	CD99	X	2609220	2659350	1	protein_coding	CD99 molecule [Source:HGNC Symbol;Acc:7082]	168.176988	159.5117363	197.3609741	81.3647592	389.115825	85.962519	32.4164634	524.807428	223.162133	244.498474	272.167945	333.573929	413.222684	104.611952	139.1238348	91.357562	104.1159748	126.7882889	24.4181679	66.722146	22.6632275	238.494068	174.4345295	146.071629	198.799693	174.075161	114.6796364	36.8730963	19.3559	37.7990112	9.1558124	300.887164	213.299763	67.9406247	10.5948317	83.650512	79.677159	91.803921	105.176959	93.381817	90.149419	65.151966
ENSG00000002587	HS3ST1	4	11394774	11431389	-1	protein_coding	heparan sulfate (glucosamine) 3-O-sulfotransferase 1 [Source:HGNC Symbol;Acc:5194]	0.97272	1.032123	0.851889	0.490821	0.5343577	2.733704	6.279	2.072412	1.104974	1.716132	1.937713	0.3417675	3.20069	1.243074	1.275501	1.026147	1.562589	1.539489	0.1333712	2.728257	1.921278	13.251779	2.4555	12.48508	7.16341	8.209134	0.501858	1.593548	0.223386	0.218167	0.301384	5.0052	12.02436	0.4526479	0.1665331	2.889326	8.562	3.134639	4.29826	14.72246	5.12501	5.54415
ENSG00000002726	AOC1	7	150521715	150558592	1	protein_coding	amine oxidase, copper containing 1 [Source:HGNC Symbol;Acc:80]	26.739254	15.5629038	29.0122464	26.3294175	26.4948307	57.367468	11.1104795	36.7251365	28.1053256	29.7285162	51.385171	18.896238	35.8862068	34.2965052	22.6151378	6.4166066	23.6964255	12.6467174	6.4405027	42.803361	13.4191011	13.858807	3.2951209	42.7085121	25.900171	9.3127848	19.207601	21.2898373	7.95487	6.822124	6.1871661	31.298581	33.0748499	34.2618721	63.649578	8.544466	22.806746	8.1927107	7.089133	13.138534	9.806814	84.038396
ENSG00000002745	WNT16	7	120965421	120981158	1	protein_coding	wingless-type MMTV integration site family, member 16 [Source:HGNC Symbol;Acc:16267]	0.571262	0.166746	0.0377449	0.103344	0.0594505	0.0619653	0	0.659515	0.37845	0.145626	1.349809	0.06684294	0.108476	0.066477	0.2599627	0.111306	0.1998384	0.223392	0.01525946	0.0318105	0	0	0.010606	0	0	0.02825209	0.0277611	0	0	0.0297986	0	0	0	0.0864618	0	0.0369292	0.0388171	0.0276686	0	0.0306008	0.0361415	0
ENSG00000002746	HECW1	7	43152198	43605600	1	protein_coding	HECT, C2 and WW domain containing E3 ubiquitin protein ligase 1 [Source:HGNC Symbol;Acc:22195]	0.0221003	0.12685318	0.149325	0.13154575	0.2137017	0.2298997	0	0.61514351	0.13940444	0.2694502	0.3491168	0.45951064	0.44527337	0.4406634	0.20639341	0.00763826	0.1537859	0.00823763	0.08598478	0.28103423	0.05191606	0.57473812	0.16142581	0	0.0126532	0.28762848	1.250556	0.12295289	0	0	0.242807	0.0127821	0	0.39538574	0.00892504	0.00447194	0	0.0114493	0	0	0.00415963	0.0119959
ENSG00000002822	MAD1L1	7	1855429	2272878	-1	protein_coding	MAD1 mitotic arrest deficient-like 1 (yeast) [Source:HGNC Symbol;Acc:6762]	13.858575	9.3530977	16.9226892	16.4740524808	15.868336	5.75330756897	3.2872439	18.0602995	20.512380024	16.473705	19.0989780600531	14.270399	14.020343840933	13.8170814	21.2397984	9.71155820138209	13.1608409	8.3404969	6.2138828	6.7917058	2.9930798364	29.8488730125464	22.2806085	25.991723	16.916744	29.5961148031702	15.7475963	6.1391592	10.595918318	6.544370944697	4.26515704	32.45048515	15.5737970053405	10.862426	2.3639915	24.337299	15.84556	20.06476017	41.35633	21.09301226	13.4922286015296	7.5180714
ENSG00000002834	LASP1	17	37026112	37078023	1	protein_coding	LIM and SH3 protein 1 [Source:HGNC Symbol;Acc:6513]	67.812844	50.35149599	50.4636286	68.0110876	63.4577209	55.9389818	4.93109	112.1928925	70.9456064	74.4462821	126.5234075	52.4375602	74.120787	60.3275403	59.33268348	36.8579936	46.0904048	76.3017603	4.5512831	41.8329727	10.8733035	67.7586862	29.4657876	48.7703542	61.3085426	84.6148578	53.5215066	14.6941698	8.58813	6.77606	4.07071	83.3163033	96.7872202	50.5597543	29.6211748	47.1329526	66.399514	43.5283188	57.953343	63.7846209	57.8366517	52.9700575
ENSG00000002919	SNX11	17	46180719	46200436	1	protein_coding	sorting nexin 11 [Source:HGNC Symbol;Acc:14975]	8.209476	6.0034998	5.8052163	8.8589744	7.269807	7.822398	4.890865	11.0790487135	11.6606009	9.833396304903	9.906065	7.101674	6.626271	8.3690719	7.7813674	5.9806868	5.314663584	6.1728999	1.5843144	5.4688374	1.4722461	14.583289	5.238497	6.749856	12.451964	11.922783	5.5243894	2.05608	0.945087	0.650921	0.5956049	9.7476578	12.2773788	5.8362676	2.3058505	4.5325368	9.940625800525	8.137719	6.987122	12.669025	6.59977	4.193837
ENSG00000002933	TMEM176A	7	150497491	150502208	1	protein_coding	transmembrane protein 176A [Source:HGNC Symbol;Acc:24930]	171.820375	166.776039	166.769094	185.981718	283.760299	49.36819	39.510807	298.895716	252.014447	240.72424	250.281909	261.521409	259.918627	114.99124	138.6964023	132.61145	128.8511211	208.746655	20.972285	44.6723	7.2184809	98.984756552	27.35555	193.83713	31.3675069	92.949332	159.956097	14.6037083	4.005635	6.435183	1.1383196436	88.273968	83.604928	182.197498	20.6302846	0.10067891	0.4766557	0.212583	0.232931	0.446895	0.2644263	19.834894
ENSG00000003056	M6PR	12	9092959	9102551	-1	protein_coding	mannose-6-phosphate receptor (cation dependent) [Source:HGNC Symbol;Acc:6752]	108.462586	79.791642	92.8164136	78.1510572	76.5176802	79.585997	17.20574	103.911758	129.605337	122.399055	104.861566	76.4198134	115.338521710989	53.796728	80.1456828	94.0769002	71.3754571	89.874626	14.727074	63.29287	11.1530601	90.310856	50.0687725	99.6841646358	107.306284	68.78834	90.232043	17.6564978	0.67014	2.003374	0.6292776	64.806555	100.976442	87.9227412	5.7177901	60.4814094	72.100999	65.125144	68.867224	89.84756	71.219522	45.399776
ENSG00000003096	KLHL13	X	117031776	117251303	-1	protein_coding	kelch-like family member 13 [Source:HGNC Symbol;Acc:22931]	0.0198776	0.03873555	0.0289875	0	0.03091801	0.23248	0.0246320331	0.04567533	0.1518452	0.093551	0.127918263	0.0518367	0.4162773	0.110637	0.0118331	0.00733616	0.0244714	0.0111156	0	0.25130886	0.0653592143366	1.2582228	0.05234222	0	0.03270965819	0.074222	0	0.016521531287	0	0	0	0.1173362	0.063516	0	0.0708751	0	0.0800431	0	0.0323807	0	0	0.19899178
ENSG00000003137	CYP26B1	2	72356367	72375167	-1	protein_coding	cytochrome P450, family 26, subfamily B, polypeptide 1 [Source:HGNC Symbol;Acc:20581]	1.572556	0.3251653	0.850485	0.527165	1.237977	0.7039627	0.368308	1.011809	1.74371	2.89489	1.363565	1.71159	0.11712403	0.665661	0.1878261	0.116372	0.0880442	1.305447	0.0199634	0.33442	0.3484186	10.077	3.507694	7.08892	18.57253	2.528963	1.219335	1.1178984	0.0953712	0.151028	0.0148645	8.27606	9.84187	0.696219135771	0.3875617	0.2062666	0.4367255	0.486345	0.0731987	0.0365766	0.132054	0.1335303
ENSG00000003147	ICA1	7	8152814	8302317	-1	protein_coding	islet cell autoantigen 1, 69kDa [Source:HGNC Symbol;Acc:5343]	19.19627	15.4113212012762	15.0147801	17.0090859004388	40.277028	46.95778	1.7947362	79.826157	52.355959	58.247965	46.8284	40.762659	55.803955	18.77757339841	34.047377	20.500506	41.779935	28.42146782	7.3467835	39.842024	4.9910872	12.8155710033	16.2523091	21.988544	23.71714	23.9860120032305	24.3140662	7.85538074	7.65147	6.0522404302713	2.69732484109916	25.9308866	27.272752	21.1576548	5.0165467	29.216389	31.199524	31.570999	46.775307	43.415305	40.273498	18.5807875
ENSG00000003249	DBNDD1	16	90071273	90086536	-1	protein_coding	dysbindin (dystrobrevin binding protein 1) domain containing 1 [Source:HGNC Symbol;Acc:28455]	8.9439844	10.2166945	10.7166130025976	11.1587441	16.95191643	6.5138381	1.00706	16.035397	14.9950715	16.5317674	16.9977698	17.762274	5.153369	14.1201272	14.2363075	6.5551813	8.6518545	15.3675158	1.0899531	6.3521866	3.6434212	13.183303	13.5965265	9.9455121	12.172577	12.097009	11.2229704	6.2270852	1.12634	1.17924	1.37124	24.654407	12.977951	10.9545083	0.8263979	9.9060848	14.5061819	11.9256026	14.630367	17.069625	22.044313	11.4098315
ENSG00000003393	ALS2	2	202565277	202645912	-1	protein_coding	amyotrophic lateral sclerosis 2 (juvenile) [Source:HGNC Symbol;Acc:443]	3.5192839	2.57792472	2.4542486	3.1538474	4.21462599	4.2117147	0.9546958	8.6108258	9.8752896	7.9389078	7.1199474	5.0718073	16.945797	3.8322513	4.2763584	3.1416628	2.31668551	4.9572245	0.28094756	3.2518104	0.60267139	12.707382	7.1487369	11.9421413	14.64697	3.7810449	2.7364787	0.8887412	2.134107	2.7785152	0.257548	15.940067	13.880868	2.6571264	0.2255828	4.7632382	6.239312	7.031502	6.58066	9.9272981	7.1186987	2.6722061
ENSG00000003400	CASP10	2	202047604	202094129	1	protein_coding	caspase 10, apoptosis-related cysteine peptidase [Source:HGNC Symbol;Acc:1500]	2.8525492	1.9568578	1.8270951	1.4896254	2.8923246	7.8856867	8.136872	3.4746552	3.233798	3.1618843	4.3799858	2.192784	2.8874896	8.9595533	2.00698486	0.9630237	1.3411089	2.0318264566741	0.63825152180511	4.09495642	0.749757	5.600209118652	2.8181649	8.2853094	8.7325357346244	12.0298721396	2.007695	0.7449287	1.0186506	0.4484842	0.33370489	7.972328	8.2314525183874	2.2827508	3.247354968162	4.1835376	8.718568604811	6.782458	6.14207282134	10.831327	6.8833169	2.4810885
ENSG00000003402	CFLAR	2	201980827	202041410	1	protein_coding	CASP8 and FADD-like apoptosis regulator [Source:HGNC Symbol;Acc:1876]	23.4140666	17.4147231	19.3429664	17.6560197	25.8174055	27.668149	32.917473	21.1513107	26.1332953	29.0141624	22.6365399	17.2965592	56.720596	34.42388724178	18.6362163	12.9077059	8.2159984	15.1993076	3.53091684	18.5000255	11.8207768	35.13474	22.3108515	45.936267	46.14542	58.8185396	18.550991	19.0473573	4.866567	5.9114637	1.98214048	49.8441674	43.221082	17.0217053	5.8622657128872	12.111974	28.09374	21.8099989	17.5016964	39.062297	41.3690762	17.118881
ENSG00000003436	TFPI	2	188328957	188430487	-1	protein_coding	tissue factor pathway inhibitor (lipoprotein-associated coagulation inhibitor) [Source:HGNC Symbol;Acc:11760]	3.769872	5.32074	3.88247537	3.4874442	5.62646	3.180633	3.5078884	1.6244765	9.013614	11.218727	3.4445526	3.91335901072	6.50851808	6.27166192	0.7557265	1.945728	0.5188556	4.6615344	0.49552544	1.917928	1.5003364	1.2664376	1.96055582842	2.0155783	2.438705	8.3032033	4.929674	0.8692241	1.122735	1.161403	0.9374884	2.266894	5.3408008111	3.4900302	0.7931395	1.315948	2.09551	1.354	1.939605	2.5380532903	2.703531	5.312197
ENSG00000003509	NDUFAF7	2	37458774	37480546	1	protein_coding	NADH dehydrogenase (ubiquinone) complex I, assembly factor 7 [Source:HGNC Symbol;Acc:28816]	8.9791491	8.4356195	9.82883	7.346627	10.485846	5.7678499	3.104271812	13.387548	12.702062	10.62595	14.668034	9.907285	12.226668	9.953214	12.862497	6.0619207	7.24655	10.2527594	1.3678046	4.992948	1.0263923	14.518583	11.877853	16.67614	22.704681	7.784045	8.101998	2.0489697	1.584209	1.2812771	0.799728	19.43517	23.687917966837	8.681202	0.6595613	7.622729	8.742373	8.587043	8.192572909	11.244815	16.6789798	4.865171
ENSG00000003756	RBM5	3	50126341	50156454	1	protein_coding	RNA binding motif protein 5 [Source:HGNC Symbol;Acc:9902]	37.485754	35.6047013089	32.1536194	30.2316016	41.7605713	46.5197827	6.2388923	63.134534	63.9245173	60.954094	81.1510934	43.8424668	49.9458313	40.8311225	41.43548669499	18.5699554	24.7795188	46.6282686	1.87678446	44.26531816	4.7265877	66.20333784347	65.1812635	96.903272	108.551158	40.3808837	33.7461747716	9.1991749	11.641489	14.7728933	0.7568638	72.7353195	126.9475156	39.1935871	8.9999121	48.2607645	58.019667	48.2169256	60.5143168	60.534604	49.5251847	36.158163
ENSG00000003987	MTMR7	8	17155539	17271037	-1	protein_coding	myotubularin related protein 7 [Source:HGNC Symbol;Acc:7454]	0.220208	0.268882	0.2590701	0.3038276	0.2358372	0.3272431	0.1968906	0.3452364	0.3508808	0.2930401	0.3559221	0.1928787	0.7581682	0.1102353	0.17255	0.3267729	0.2321961	0.1613928	0.0740832	0.3087704	0.097165936	1.176229	0.5484097	0.1859281	0.6391368	0.3551182	0.2172969	0.1417036	0	0.0690087	0.0436152	0.8276094	0.7374113	0.0756938	0.1084671	0.5353051	0.610979	1.020399	0.482007	0.629979	0.974421	0.5355993
ENSG00000003989	SLC7A2	8	17354597	17428082	1	protein_coding	solute carrier family 7 (cationic amino acid transporter, y+ system), member 2 [Source:HGNC Symbol;Acc:11060]	1.26133743241	1.6100180373	2.01409636	1.5575610865	2.895792712	1.1599418	0.08189629012	1.79123908219	6.731999109413	6.82190998390141	0.850862	5.15456789979367	1.84223578398	4.14136950122542	0.71176730701712	6.0519980619	1.35478549707	1.1257261093887	0.26047110652	2.056249874049	0.202441197	0.7854963685373	0.5860256277732	0	0.3260103	1.094391	3.352598685	0.23446384413	0.05518678274	0.03906634462	0.0311839725	0.2708018	0.76893774	1.0070115708142	0.177274248	0.0681850091	0.0469927213	0.00998969302	0.0563518411	0	0.259728090236977	1.57684630118199
ENSG00000004059	ARF5	7	127228399	127231759	1	protein_coding	ADP-ribosylation factor 5 [Source:HGNC Symbol;Acc:658]	171.084109	141.796631	157.322906	156.972937	167.52377	88.549251	46.10615	141.01024	143.14268	143.446962	199.016802	121.32106	261.96329	93.371275	131.181632	114.6727743	112.3882443	96.093265	36.624343	66.354982	22.5586492	77.298445	63.583398	76.139187	92.063724	135.925582	118.450943	33.6588203	14.7351	20.298263	10.7405	85.571455	91.438213	98.179174	23.039213	103.513759	127.54255	144.99806	120.940911	146.866061	113.600664	82.649122
ENSG00000004139	SARM1	17	26691378	26728065	1	protein_coding	sterile alpha and TIR motif containing 1 [Source:HGNC Symbol;Acc:17074]	0.1079442	0.1508912	0.33258	0.142874	0.9289769	1.587429	0.099967279	2.0421142	2.870927	2.5433246	0.7244612	0.829533	1.8057463	0.9231174	0.5481681	0.445352	0.3702731	0.3614394	0.1605592	1.5426439	0.0680507	1.7739874	1.252746	1.252644	3.561354	0.9564806	0.22481	0.180432	0.151714	0.136317	0.1053861	1.38332	1.757604	0.184883	0.0446515	0.8823161	1.2640976	1.912269	1.16068	3.397936	1.201252	1.244394
ENSG00000004142	POLDIP2	17	26673659	26684545	-1	protein_coding	polymerase (DNA-directed), delta interacting protein 2 [Source:HGNC Symbol;Acc:23781]	41.32965	36.6574	40.1702	38.42683	63.6521	42.46568	1.534940184889	66.9032	91.0304	84.0723	69.7241	62.6856	49.88647	50.70392	47.6422	29.3402	35.1592	39.31133	5.99689	26.6145	7.7356	54.94322	22.61114	27.84568	40.25747	48.82697	40.50244	10.85406	5.19386	4.66779	2.134853	48.67138	38.85469	30.45595	5.04122	28.81958	52.69587	54.12591	41.45156	48.30772	66.38496	28.17538
ENSG00000004399	PLXND1	3	129274018	129325661	-1	protein_coding	plexin D1 [Source:HGNC Symbol;Acc:9107]	25.985715	18.1991702126	23.415579	31.832001	25.3020933	11.844884	6.62184777	23.235122	14.180898	12.056933	27.09744	28.4071507	16.40213	17.9203746	18.134251	9.9147108	19.237096	53.4560914	3.73929637	9.0430591	0.32108483	34.7252106	19.3952691565575	21.808872	36.072128	58.782072	36.341448	0.13881381	1.519464	0.597607	0.16685264949	65.5788920757868	39.917378526508	53.2091811	3.0131091	19.332319	20.533834	14.797712	19.634887	14.999895	18.250961	4.271152
ENSG00000004455	AK2	1	33473585	33546597	-1	protein_coding	adenylate kinase 2 [Source:HGNC Symbol;Acc:362]	168.663319	87.4952451	103.9275007	127.61547	135.590087	106.531272	55.186937	163.447074	180.509185	192.474171	202.53869	121.4986737	114.308836	144.9261596	104.0301068	57.234178	90.6350493	114.682079	14.60708117	79.210813	18.1306441	150.414532	73.6475994	101.215181	138.941792	118.92355	104.990098	19.9055506	10.79755	8.804857	3.9889946	168.655977	180.891151	110.8382498	17.2477385	121.273687	171.306598	155.574507	203.626431	155.689577	157.78627	84.286391
ENSG00000004468	CD38	4	15779898	15854853	1	protein_coding	CD38 molecule [Source:HGNC Symbol;Acc:1667]	0.1066429	0.186213	0.0654322	0.1285225	0.1445535	1.3103661	1.1136543	0.120885	0.243723	0.355216	0.2664846	0.1392277	0.282949	3.529736	0.0506594	0.0772136	0.16770854	0.06358062	0.0221915	0.1297953	0.00740776	0.0306905	0.0400731	0	0.0179543	1.1037732	0.0247701	0.0126313	0	0	0.00668647	0.01678	0.1638746	0.1235279	0.05854805	0.0276326	0	0.0254402	0.017751	0.2747317	0.041321	0.0112739
ENSG00000004478	FKBP4	12	2904119	2914576	1	protein_coding	FK506 binding protein 4, 59kDa [Source:HGNC Symbol;Acc:3720]	56.972234	40.492394	51.746683	58.547041	66.106997	71.221916	8.5588854	46.248174	103.649116	100.2275	85.232539	54.295724	151.12892	83.645425	34.371573	32.982186	25.74448	50.711252	4.2122287	58.321842	13.9170801	99.869319	42.44011	51.0705	71.348007	103.437626	47.613748	13.1993444	7.91094	4.8265252	2.34576	82.256334	94.725082	50.066944	7.925139	47.180665	79.479045	54.498715	68.024303	57.603773	93.985175	34.441976
ENSG00000004487	KDM1A	1	23345941	23410182	1	protein_coding	lysine (K)-specific demethylase 1A [Source:HGNC Symbol;Acc:29079]	126.557545	54.7911563	48.0659300026	94.433086	71.49830971	42.18903	7.842919	53.3802719	64.857578	67.750719	144.03944	51.105982	57.634451	55.93172	32.9883487	36.4714155	27.8958958	104.418121	5.629620602	31.2430981	6.89728931	48.951452	23.746466	72.05539	36.13706797	31.544166	69.286329	8.787835	4.34281607	5.4666404004	1.9226039	53.77705	105.837914	72.524607	1.470199738	30.054079	49.711673	51.506798	43.788645707	60.7456639	69.647391	22.007197809
ENSG00000004534	RBM6	3	49977440	50137478	1	protein_coding	RNA binding motif protein 6 [Source:HGNC Symbol;Acc:9903]	48.4955207	63.2525162	62.4286786	41.9739392	66.1588459	38.4626197	11.182976	80.941553	55.728552	57.10969833313	70.8071244	58.4997278	79.2022273	43.8374337	69.0863019	51.3632928	41.32441088	43.016597	23.97203385	43.3390525	14.5832981	34.5680819	53.56551015	68.262429	61.769214	32.6686696	50.9940395	27.5325349	25.438804	35.9955193	4.1646922	37.4964375464164	63.3631864	38.8054321	16.771142	51.8148466	33.38056909185	36.036917	40.194213	30.552215	34.8879490222856	42.5015567
ENSG00000004660	CAMKK1	17	3763609	3798185	-1	protein_coding	calcium/calmodulin-dependent protein kinase kinase 1, alpha [Source:HGNC Symbol;Acc:1469]	0.499453845	1.01593739	0.86384581	0.95109465	1.53870487	4.6653326192	0.959953676	1.2627583	1.1831799	1.09011989	1.710073785	1.4305335	4.9949618	2.583516	1.59719693	2.3525439	1.5422459	0.65199599	0.31538466	4.7069083	0.645456473	3.3843924	2.394476146	2.48560798	3.2669720170692	3.4410625	1.1916945	0.74049674408	0.6600072	1.0552644	0.103794741	4.83932217	2.85828099	0.9662977905	0.3173413792	4.394509532	5.705391	3.12003058	4.4365968	4.822711	5.8388872	2.3108832
ENSG00000004700	RECQL	12	21621845	21654603	-1	protein_coding	RecQ protein-like (DNA helicase Q1-like) [Source:HGNC Symbol;Acc:9948]	14.4332375	7.1951124	8.6332899	11.6574412	14.7091701	13.646952	3.1972601	17.2544306	26.499703	26.322082	25.185879	12.2591992	20.528645	14.2190013	5.96924	6.49639	4.35302	14.889724	0.7949494	8.329711	1.0768446	19.265859	10.74974	10.639219	12.938523	8.29875	7.8765847	1.33617	0.343548	1.02672	0.859152	16.470787	17.889103	10.565407	0.7452884	6.3031284	9.959071	12.874914	8.141241	16.779345	9.8265943	7.16848
ENSG00000004766	CCDC132	7	92861653	92988338	1	protein_coding	coiled-coil domain containing 132 [Source:HGNC Symbol;Acc:25956]	2.734705	2.6430461	3.281346	3.2296625	8.4260789103443	8.3185694	1.359033	10.2278753	15.604503	12.624421	11.32275194774	7.2091639586	11.7176348	4.9229241	5.4995924	3.92123210030306	4.848657064	4.9905786	0.5656697	5.251019724484	0.7154948	9.328423	6.6200066	11.0957677	14.47314	3.7025847	4.3556	0.9354969230903	1.216518	0.89209064773	0.457685	8.945562	14.739796	4.1883905	0.92741903	3.90244288378	7.151468	7.8154508	8.653871	8.367033	6.400061	4.881116
ENSG00000004776	HSPB6	19	36245469	36248980	-1	protein_coding	heat shock protein, alpha-crystallin-related, B6 [Source:HGNC Symbol;Acc:26511]	0.562808	0.639365	0.346429	0.797274	0.549592	0.104535	0.210682	0.465544	0.3047771	0.296394	0.457873	1.045002	3.61012	0.993494	0.498012	0.329143	0.582085	0.495588	0.0808617	0.161448	1.29155	0.635160436	0.944788	0.644825	2.372411	1.233281	1.41782	1.29239	0	0	0	0.359979	0.443678	0.4543732	3.71497	0.2062873	0.10677	0	0.426177	0.134641	0	0.410491
ENSG00000004777	ARHGAP33	19	36265434	36279724	1	protein_coding	Rho GTPase activating protein 33 [Source:HGNC Symbol;Acc:23085]	9.227798	6.6323641	5.6466531	5.8917755	4.3886405	8.76802832185	0.8604035	2.900895121645	2.7075284	5.6137166	15.645625	5.6338458	26.7629879	4.674043	5.7239658	1.59504	3.301678	2.952162	0.34031113	7.366224	0.8013668	14.666954	15.7541598	23.382638942	22.776232	5.61322867	4.06654891011	0.5955147	0.137228	0.8754897	0.1682077	12.437952	29.84433	4.648307	0.3454771	10.595629409	10.554173	20.340522	10.705161	17.875634	8.005864861	6.36809500168858
ENSG00000004779	NDUFAB1	16	23592323	23607677	-1	protein_coding	NADH dehydrogenase (ubiquinone) 1, alpha/beta subcomplex, 1, 8kDa [Source:HGNC Symbol;Acc:7694]	240.369817	174.461102	189.384691	245.406744	105.972025	136.141005	130.543723	70.545712	76.608062	80.418481	78.985479	78.9840776	153.42061	128.28119	126.161901	126.037365	108.855577	139.6519294	24.2089688	84.111642	29.4631723	236.105423	64.513139	109.369658	193.118226	216.295722	186.797889	28.7459886	42.35881	19.7851943	6.05803	213.251726	206.675648	151.005024	24.2556324	95.193543	179.566715	153.328567	125.012895	164.752285	249.845974	83.550079
ENSG00000004799	PDK4	7	95212811	95225803	-1	protein_coding	pyruvate dehydrogenase kinase, isozyme 4 [Source:HGNC Symbol;Acc:8812]	5.28184	4.2038	8.12834	7.9448	4.79875	9.461096	3.00516	6.464936	6.070872	7.32181	6.1199	4.03045	9.907754	6.017863	1.66826	5.3661892	1.71261	1.753011	0.3609416	6.081137	0.207521	1.04023	1.15622	1.2678	1.6227532	1.8093	6.085132	0.379121	0.123224	0.491359	0	2.79858	8.560094	6.8084091	18.467597	1.0257931	1.85842	1.17467	2.27752	1.1176	1.2446	1.417924
ENSG00000004809	SLC22A16	6	110745890	110797844	-1	protein_coding	solute carrier family 22 (organic cation/carnitine transporter), member 16 [Source:HGNC Symbol;Acc:20302]	2.17796	1.9694104	1.8198918	2.4068474	1.52722	0.63539	0.0730271	0.5913297	1.3211072	1.4617437	1.073	1.51475	0.8425058	0.975779	1.1833879	2.5438761	0.858839	2.02194	0.0697753	0.841327	0.24474235	3.642	1.74211	2.18721	2.84173	1.2824885	2.2165873	0.201234	0.250955	0.327568	0	3.57896	2.9543701	2.4114395	0.0517964	2.32874	2.25161	3.4197	3.00516	2.44894	3.16997	1.2087669
ENSG00000004838	ZMYND10	3	50378541	50384283	-1	protein_coding	zinc finger, MYND-type containing 10 [Source:HGNC Symbol;Acc:19412]	0.1712882	0.34774249743	0.3047699	0.352066	0.49431089	0.31979	0.138456	0.2911403	0.2393986	0.197702	0.2097596	0.2667649	0.0803093	0.2129728	0.3862109	0.2594976	0.0933627	0.1685916	0.0610723	0.16847906	0.07626548	6.5671719	2.137045	2.393974	4.532738	2.528569	0.2354669	0.0877566	0	0.120326	0	9.353846	3.29102334	0.3214597	0.02650923	1.0953785	0.922829	0.364845	0.7526467	0.9438604	0.7507644	0.2652956
ENSG00000004846	ABCB5	7	20654830	20816658	1	protein_coding	ATP-binding cassette, sub-family B (MDR/TAP), member 5 [Source:HGNC Symbol;Acc:46]	0.2660579	0.163093	0.12478675	0.08432143	0.0701197	0.1167947	0.0684658	0.0850699	0.0911436	0.0237844	0.225622	0.0449786	0.4741314	0.10143406	0.1194403	0.07365051	0.0534768	0.2394369	0.0364786	0.13553478	0.03016496	0.1599242	0.00931467	0	0.0166977	0.0117263	0.1087613	0.0186662	0.193546	0.0529606	0.0192749	0.1127114	0.1354065	0.17012893	0.0195638	0.1066701	0.0332621	0.1435047	0	0.2059515	0.5309567	0.0435439
ENSG00000004848	ARX	X	25021811	25034065	-1	protein_coding	aristaless related homeobox [Source:HGNC Symbol;Acc:18060]	0.0392152	0.0557642	0.0702332	0	0.0533346	0.210636	0.0479569	0.160079	0.0885433	0.0604508	0.0171248	0.0697008	0.200085	0.0406904	0.0161885	0.0781759	0.00973607	0.0250751	0.00929788	0.0351345	0.0111332	4.23604	2.83944	2.02476	2.58097	0.647672	0.0459603	0.00783662	0	0.0351322	0.0250063	2.44461	1.39202	0.0371803	0.0371287	0.0934424	0.0471219	0.291344	0.148013	0.25414	0.185058	0
ENSG00000004864	SLC25A13	7	95749532	95951459	-1	protein_coding	solute carrier family 25 (aspartate/glutamate carrier), member 13 [Source:HGNC Symbol;Acc:10983]	28.044658	18.7180108	22.6800806	23.98592	36.800644	13.019587	1.45336	40.2366276	39.857823	37.396991	37.185757	35.772816	31.740151	22.9663171	26.0647793	22.235387	19.7318017	24.802382	3.37082249	8.9770187	1.7981329	15.995223	5.513768	10.878273	14.8850209964	7.6764201	23.707821	1.82766	3.27218154395	2.43298	0.55563800017103	18.713487	10.77955858646	24.3138462	3.9073477	5.9368708	12.828055	16.28801	8.67404542	17.450646	21.5286	9.167664
ENSG00000004866	ST7	7	116593292	116870157	1	protein_coding	suppression of tumorigenicity 7 [Source:HGNC Symbol;Acc:11351]	13.9147255	9.2555735	8.20721897	10.183865805483	13.95613117336	11.27673	2.771898	21.730854465	26.1532351163754	25.387926203	19.609605	13.3044263	24.71685043	11.12398737036	9.75662398	10.842783535468	9.704975776233	10.0060598016943	1.05119636691	13.81040638	1.368426	18.06781067297	8.73043429533	12.6539252734109	15.0689420235549	9.8430558	10.2758181	1.79497654	1.01239	1.3837518	1.437343	8.47596119	12.66038926176	7.0407844	0.524740100630386	4.4661746	8.3889607794	11.76607	7.5889087	14.093857	10.359504	5.75770004877
ENSG00000004897	CDC27	17	45195069	45266788	-1	protein_coding	cell division cycle 27 [Source:HGNC Symbol;Acc:1728]	25.517648	14.3424557	13.66271505	22.649381	26.735802000707	14.17529	4.35523	29.0535752	37.2799166	36.9159864	34.9254222	22.9475199	19.0935098572501	23.3403553	14.4012661	12.1159744	9.9057497	23.6960138	0.940028	9.747072	1.8506366	30.1677746	14.6078263	15.206172	22.4785690385541	16.5870188	14.7713294	2.8679947	14.93869	1.114591	0.533355	30.1620927	38.981243	15.45824124	1.30452531	10.8936977	27.3699306	20.759031	16.4080448	28.3077155	32.9090536	11.789103
ENSG00000004939	SLC4A1	17	42325753	42345509	-1	protein_coding	solute carrier family 4 (anion exchanger), member 1 (Diego blood group) [Source:HGNC Symbol;Acc:11027]	0.0104789	0.0214605	0.0267599	0.05655603	0.0431122	0.127459	0	0.012319	0.0543794	0.0623124	0.0384986	0.0206595	0.0559533	0.05337762	0.05694566	0.0330363	0.0222634	0.0130374	0.0050956	0.0190572	0.0100647	0.1515911	0.04638555	0	0.113369	0.0355057	0.05309987	0	0	0	0	0.0204547	0.1014742	0.04307363	0.0253984	0.07838261	0	0	0.0521896	0.0394018	0.119279	0.0591624
ENSG00000004948	CALCR	7	93053799	93204042	-1	protein_coding	calcitonin receptor [Source:HGNC Symbol;Acc:1440]	0.162181	0.015115624402	0.022450683721	0.01939507998	0.264464	0.0333806	0	0.336355	0.22213269	0.4937791356	0.4631402	0.2278733588	0.39434783	0.05604942	0.0252123242	0.0141290323579	0.0338099164	0.0831130496	0.0262632366944	0	0	0	0	0	0.06098822	0.0196296	0.10841907928	0	0.1208587442	0	0	0	0	0.08611077	0	0	0	0	0	0	0	0
ENSG00000004961	HCCS	X	11129421	11141198	1	protein_coding	holocytochrome c synthase [Source:HGNC Symbol;Acc:4837]	22.36487	7.92953	8.50592	12.062937	12.6903	12.987047	8.93716	19.02737	24.018957	20.22275	16.89495	11.79749	50.976784	17.209061	13.242745	10.05136	10.05594	11.94858	1.034708	9.09864	2.79072	31.34138	11.363168	10.05422	23.3126	17.47864	8.98817	3.013808	2.11122	1.76058	0.538314	21.87284	23.225891	7.92833	6.747445	6.285588	12.71987	15.55242	10.83109	18.785599	19.502907	12.194531
ENSG00000004975	DVL2	17	7128660	7137864	-1	protein_coding	dishevelled segment polarity protein 2 [Source:HGNC Symbol;Acc:3086]	9.7394708	7.0565654	7.5104862	8.7912224	8.4405067	9.459175196	1.1419	13.10282708126	14.3248186	15.9857768	20.2456182	7.6079717	16.547969	8.0988891	6.3780507	6.3972971	5.0587074	7.2466164	1.164885	8.0189231	2.31650146	13.313728	8.5346214	12.420613	13.3696694	11.67334839	6.8244852	2.8472752	0.643841	0.967196	0.239649	15.56164	19.0330596	6.5160367	2.1695683	15.65371645	24.199233	21.305898	24.359302	27.878668	18.6692443404	9.148166
ENSG00000005001	PRSS22	16	2902728	2908171	-1	protein_coding	protease, serine, 22 [Source:HGNC Symbol;Acc:14368]	39.866357	47.394564	27.3237474	44.949179	22.828576	6.107234	26.168718	55.025643	40.36455	46.4036	37.859869	23.276706	3.9931680278413	12.970926	33.107361	19.444172	29.8491518	61.878734	7.9664869	6.856713	12.9569323	40.603648	22.137636	160.328688	137.76194	59.848672	29.729687	27.161349	16.54239	10.328819	8.205614	64.727656	161.93731	48.776889	0.6847638	84.071804	149.590894	66.20115	92.69078	142.85816	123.98844	39.37684
ENSG00000005007	UPF1	19	18942747	18979045	1	protein_coding	UPF1 regulator of nonsense transcripts homolog (yeast) [Source:HGNC Symbol;Acc:9962]	23.822804	19.4772166	14.291165	21.6211018	31.8415914	28.4598051	1.7218301	33.8318131	41.9893191	39.4691293	37.656762	27.4143762	33.769144	27.0037344	22.6991129	16.7739834	15.4886035	24.4883005	2.3840512	24.5588413	4.9254033	33.130964	20.2388442	27.915099	37.530585	24.277558	19.8162412	7.668813	5.641849422	4.502996	0.95403110206958	35.998188	42.371839	17.4696914	7.8559939	19.997239	30.881398	25.655499	24.065731	29.309104	26.675423	20.133501
ENSG00000005020	SKAP2	7	26706681	27034858	-1	protein_coding	src kinase associated phosphoprotein 2 [Source:HGNC Symbol;Acc:15687]	7.24259	3.7043074	3.61781	13.7524822	15.922143	10.3738294	3.43025	33.6895471	38.666868	37.25258382	23.018965	20.268243	17.809867	8.7837309	6.0897656	10.729425	3.5570019	16.0324044	1.1056572	6.7891445	1.50702	18.679574	10.3402791	10.037399	18.056174	4.7587492	9.4954103	1.60426	0.417635	0.449527	0.403857324	13.82608	21.192298	14.2482549	1.68604	6.0064597	11.7653	7.82964	12.6616	11.1296	7.77673	6.373478
ENSG00000005022	SLC25A5	X	118602363	118605282	1	protein_coding	solute carrier family 25 (mitochondrial carrier; adenine nucleotide translocator), member 5 [Source:HGNC Symbol;Acc:10991]	405.328801	200.667038	186.352785	272.180959	355.529541	323.586568	147.8360389	273.80832	322.935671	311.193644	266.45476	270.8726027	706.814344	309.743854	241.355356	227.319494	228.0993686	314.311034	15.859031	201.045605	51.53302	479.87416	229.33929	154.496337	304.201926	355.846592	216.473553	41.66249	25.160274	50.01198	6.63163	382.746485	410.21236	199.4930728	173.05004	267.531195	487.850401	445.14977	381.04932	446.759037	462.798091	222.41353
ENSG00000005059	CCDC109B	4	110481361	110609874	1	protein_coding	coiled-coil domain containing 109B [Source:HGNC Symbol;Acc:26076]	3.001958	2.9576234	1.6320734	3.938756	6.083142	12.571543	17.26533	8.2631579	6.147187	6.763754	10.875925	8.1181849	8.425501	10.506892	5.383953	4.673933	3.5369979	6.2520419	0.5122944	5.991505	1.0326133	48.76699	22.340581	11.0125119	26.03763	29.150036	2.2844532	0.731716	0.601247	1.1017014	0.6226435	48.276793	32.36121	2.090142	0.3746344	5.524498	7.238863	14.21163	9.678579	18.282434	12.414711	2.898905
ENSG00000005073	HOXA11	7	27221129	27224842	-1	protein_coding	homeobox A11 [Source:HGNC Symbol;Acc:5101]	6.97882	3.015297	3.48539	8.6576	12.90397	6.1546	1.935212	27.98237	12.17515	10.620186	18.93274	7.76315	14.17941	5.822083	5.14227	12.52398	9.07092	12.35063	1.861006	3.667843	0.362379	16.96127	7.5631	13.00786	18.56852	8.50634	6.68226	0.627386	0.5366	0.837357	0.621162	15.73465	18.43483	3.16374	0.488096	5.11341	4.68174	2.9743	6.955	3.14189	5.79931	0.430189
ENSG00000005075	POLR2J	7	102113565	102119354	-1	protein_coding	polymerase (RNA) II (DNA directed) polypeptide J, 13.3kDa [Source:HGNC Symbol;Acc:9197]	193.4627	156.7066	168.5395	202.0908	198.8832	89.372	48.4644	213.7586	196.0987	176.6318	281.537	218.6857	239.026	150.5302	238.6038	155.9386	213.2298	134.645	47.9584	66.9311	32.4333	114.6977	122.9176	160.6162	180.506	122.1926	136.4083	56.9059	27.87848	21.35014	17.72399	95.527	93.2286	147.9156	24.60813	172.1534	132.5775	177.6798	170.5082	160.4315	100.0242	87.8117
ENSG00000005100	DHX33	17	5344232	5372380	-1	protein_coding	DEAH (Asp-Glu-Ala-His) box polypeptide 33 [Source:HGNC Symbol;Acc:16718]	3.2994378	2.4708877	2.9407051	3.2629201	3.9240659	5.840956	1.072498	3.297165	6.330747	6.126715	5.385359	4.2175457	10.059068340757	5.2426964	3.158567	5.15444815	3.0726485	3.566495	0.440114	4.3009471	0.81896443	13.13356007918	5.5852407	6.0530438	9.8287134	3.7738165	3.1988045	1.15527	0.780392	0.6489071	0.245725	10.6041918	8.9838127	2.8911651	0.3860742	5.1608469	8.008459	7.4467277	6.4186873	9.886353	11.1842439	4.1446751
ENSG00000005102	MEOX1	17	41717756	41739322	-1	protein_coding	mesenchyme homeobox 1 [Source:HGNC Symbol;Acc:7013]	0.3580672	0.2683852	0.109577	0	0.0452566	0.0867614	0.213064	0.0167218	0.0118442	0.0254722	0.0164539	0.0260327	0.1724776	0.46736	0.1395027	0.035905	0.0159461	0.1277927	0.008407	0.0515635	0	0	0.0109465	0	0	0.78186	0.088475	0	0	0	0	0.0174231	0	0.01629840960905	0.06969731	0	0	0	0	0	0	0
ENSG00000005108	THSD7A	7	11409984	11871824	-1	protein_coding	thrombospondin, type I, domain containing 7A [Source:HGNC Symbol;Acc:22207]	0.03253347	0.38056	0.053462181	0.0559537	0.09642156	0.08453054	0.0179112	0.0546086	0.876317	0.728544	0.320797614	0.09088877	0.1838779	0.09377558	0.2277238	0.0820341	0.0265944	0.0553507	0.0861246	0.03782639	0.00876297	0.263556	0.1315849	0.0694963	0.1328768	0.0813784	0.178688	0.01094897	0.0344388	0	0.00319309	0.00819897	0.081726587	0.00202967	0.01556123	0	0	0	0	0	0	0.0379058
ENSG00000005156	LIG3	17	33307513	33332083	1	protein_coding	ligase III, DNA, ATP-dependent [Source:HGNC Symbol;Acc:6600]	10.5411447	6.5307935	5.83304	6.9123728	11.797817	8.6214406	0.7292199	11.2670977	19.642594	17.6941703	10.5951502	7.5848551	14.9371919	12.7237392	4.8515031	4.9362283	4.1780468	7.3095004	0.55518496	5.504242	0.5850703	8.766916	3.8117198	6.4967285	10.593726	3.6208761	5.9351445	0.52696614	1.35101	0.8455738	0.2491824	8.5386984	9.762803	4.6637367	0.5058734	5.0197528	7.857372	7.456077	6.505196845	7.25298	12.1378963	2.5649399
ENSG00000005175	RPAP3	12	48057070	48099844	-1	protein_coding	RNA polymerase II associated protein 3 [Source:HGNC Symbol;Acc:26151]	16.156035	9.2774307	12.923838	13.360955	15.1660457	16.671108	7.550617	19.040132	36.188954	34.847508	25.325517	13.1276807	25.076749	17.118013	6.644243	10.842465	5.725022	15.675344057861	1.5465571	13.138162344	0.996802	23.148652	10.095063	10.174902	16.1772067	13.5477195	8.899588	2.054035	2.443622	1.688129	0.974184300051	15.3449360492712	25.9628070329	11.241414	0.498972	11.4229547	15.38622	21.508954	17.408193	26.631985	19.4653514043	6.467639
ENSG00000005187	ACSM3	16	20621565	20808903	1	protein_coding	acyl-CoA synthetase medium-chain family member 3 [Source:HGNC Symbol;Acc:10522]	9.353632	13.7805038	29.796218	7.7569643	5.5401384	21.8756492	2.2769542	3.3805888	6.25258271443343	8.188587	2.0892100606	6.7850008	9.2654043	6.456778	4.11074979715	9.66775055	6.7796974	7.55379	0.79004938	22.7630563	2.0767421	6.6233948	2.227296	10.2236492	8.23847	7.3372523	27.40716150767	5.3882071	2.689726	5.379512	0.1974046	17.3455123	9.877705	24.170915	1.23742910166408	13.6903149	13.113156	10.8618599	17.336998	6.3532388	15.2581774	17.25612
ENSG00000005189	AC004381.6	16	20817751	20860987	1	protein_coding	Putative RNA exonuclease NEF-sp [Source:UniProtKB/Swiss-Prot;Acc:Q96IC2]	4.338747	2.5408016	3.7554174	3.7784462	2.0470059	1.9028509	0.631714	0.9186045	2.3477562	2.2376346	3.060376	1.8737555	3.218646	2.4295722	1.4997787	1.5181102	1.2946005	2.67515	0.2680083	1.27288	0.2546927	3.048125	1.491789	2.54725566	1.954354	2.739844	3.6706588	0.1931232	0	0.1572037	0.1043783	5.232016	3.249413	3.6091666	0.116716	1.9939074	3.43907585052	5.50188	2.2892	8.267748	5.2246506	1.2707814
ENSG00000005194	CIAPIN1	16	57462081	57481440	-1	protein_coding	cytokine induced apoptosis inhibitor 1 [Source:HGNC Symbol;Acc:28050]	38.941277	19.548682	19.622148	28.827243	14.8114313	21.953589	5.878879	18.146345	19.913203	21.509799	15.233926	11.4736962	23.425211	22.8719043	21.3399841	13.6928651	17.167676	25.0832509	1.789037	15.3313	4.124088578794	42.998464	19.329257	13.127322	23.894634	30.4342494	20.4177292	6.3806975904	2.9896060975243	1.47165275	0.9594994	24.5330437	28.019124	19.3766614001362	3.2223318	11.9344014	25.251412	25.144582	18.750387	34.996098	31.5639808574	14.656441
ENSG00000005206	SPPL2B	19	2328614	2355099	1	processed_transcript	signal peptide peptidase like 2B [Source:HGNC Symbol;Acc:30627]	44.193043	20.6237255	29.2998862	23.0093957	36.8803549	60.993605	6.422872	46.7516916	56.743592	51.765179	71.390949	26.7760531	59.285455	39.590995	27.9179873	18.998334152	21.607411	31.8775026	4.11139578	52.7011092	7.0570829	41.62060809812	33.2178193	63.261142	69.316172	39.888294	29.1014163	9.9386688	10.46838737	8.4898537	2.3744355	59.9720266	62.6466919	32.5939736	20.7443086	58.5913896	75.150388	75.057338	70.384733	74.363188	81.364922	50.497163587
ENSG00000005238	FAM214B	9	35104109	35116338	-1	protein_coding	family with sequence similarity 214, member B [Source:HGNC Symbol;Acc:25666]	1.72428300217821	1.88756004593574	1.38984600058851	2.59214170142191	1.115299238711	5.6032692	2.6216465666088	5.41351480081094	2.0837852	2.1411237	3.53745910034932	1.33966610405901	3.42430808	6.135963844	1.80679620034563	0.770607800855045	1.54488240336001	2.1569997535763	0.4841904	3.67359905022083	1.598120929	2.3029920395114	3.71849756149083	7.63628456	4.030354142516	10.727855359	1.45348221072361	4.01014927031036	2.380538115477	0.786992891	1.456642	12.6293151	8.65003764	1.873393592	5.3530706	1.79300993	2.784559824643	0.6526782876583	3.22157400862	2.2628266550953	3.09944038931	7.264418843403
ENSG00000005243	COPZ2	17	46103533	46115392	-1	protein_coding	coatomer protein complex, subunit zeta 2 [Source:HGNC Symbol;Acc:19356]	0.84016237	1.4272888	2.332164	1.340184	1.5799218	1.8988515	1.930037	4.1706031	5.688471	3.894983	2.903744	1.6254266	3.209986	3.328606	3.0593061	3.869913	3.238813426	0.634539	1.2612992	0.97275	0.2163048	0.608804	0.728754	0.827595015986	2.496644	13.19663328	2.090775	0.6704097	0	0.608332	0.102249	1.8132491	0.69635183	1.1794	0.8250069	0.554485	0	0.0967895	0.514021	0.438661	0.67595381	0.9766922
ENSG00000005249	PRKAR2B	7	106685094	106802256	1	protein_coding	protein kinase, cAMP-dependent, regulatory, type II, beta [Source:HGNC Symbol;Acc:9392]	0.040234	0.00924754	0.05769615	0.0691654	0.0280556	3.58517	2.52122	0.0547344	0.130591	0.114358	0.0756252	0.0434278	0.788992	3.28899	0	0.0168883	0.00813668	0.0113949	0	1.43972	0.0502017	17.5032	7.41327	1.57548	5.95609	5.59146	0	0.107998	2.1341	0	0.0538108	10.195	6.63983	0	0.416704	0.560448	0.634132	1.71469	0.294644	1.80827	3.64595	0.670536
ENSG00000005302	MSL3	X	11776278	11793870	1	protein_coding	male-specific lethal 3 homolog (Drosophila) [Source:HGNC Symbol;Acc:7370]	11.650292	8.3576999	8.0135211	9.318357	9.327175	11.640495	6.5128471	8.456360341839	9.18018	8.91258	12.4838534	6.508428	40.207351	9.7879448	7.1759872	5.3410588	6.2200733	11.8791931	0.8489822	9.3275322	1.3867335	17.197216	11.8119557	11.044492	19.147798	12.8758894	7.3749232	1.55831760314461	0.392887	2.7301192	0.251744666276	20.9576989584	27.08043462	7.217455	1.196432	7.256592	15.152931	9.779744	12.065802	11.125882	11.698605	4.48588
ENSG00000005339	CREBBP	16	3775055	3930727	-1	protein_coding	CREB binding protein [Source:HGNC Symbol;Acc:2348]	6.5677373	2.4900001	4.494219	3.5282326	2.9050509	9.654135	0.6391124	4.8152603	8.665189765409	10.769795	4.6288514	3.4461322	16.636999	7.343478	3.4708437	3.7197232	3.2608248	4.5799058	0.38918855	7.4007012	0.38339718	10.782749	2.6171385	6.54251	9.19418	5.445631967	3.2688211	0.9828507	0.37758	0.4845245	0.2221828	7.09683	17.442526	2.7055364	1.0216593	5.3886593	14.025382	8.156027	9.123234	12.26857	7.9507052	3.2835322
ENSG00000005379	BZRAP1	17	56378592	56406152	-1	protein_coding	benzodiazepine receptor (peripheral) associated protein 1 [Source:HGNC Symbol;Acc:16831]	10.1656179	11.0447326	15.7699062	3.9669439	4.8730839	2.2314576	1.3770697	6.2271076	7.5291804	6.1847214	9.6233593	7.1598706	4.43065310681	4.387951	4.5121923	8.0194716	1.6835614	15.209289	0.37914004	2.0040711	0.2592022	9.825415	9.6441007	12.1396774	15.7644733	6.7157268	7.8548081	0.51447396	2.361751	1.1428712	0.00662809	17.800132	9.368521	6.3232863	0.7412024	1.6018643	1.035074	0.2559737	0.3499374	0.7150052	0.455275717954	0.3934307
ENSG00000005381	MPO	17	56347217	56358296	-1	protein_coding	myeloperoxidase [Source:HGNC Symbol;Acc:7218]	0.0124956	0.1980612	0.0291115	0.00756499	0.0584632	0	0.0251398	0.4141654	0.0784544	0.043925	0.1721772	0.0989496	0.0169488	0.0110821	0.05822105	0.0267708	0.017248	0.0227368	0.0270042	0	0	0	0	0	0	0.0923083	0	0	0	0	0	0	0	0.00577567	0	0.0210174	0.0280708	0	0	0	0	0
ENSG00000005421	PON1	7	94926988	95025673	-1	protein_coding	paraoxonase 1 [Source:HGNC Symbol;Acc:9204]	0.3820134	0.867593	0.6719815	0.214074	0.7245237	0.0119114	2.385722	0.969206	1.8318316	0.7706697	0.6351087	0.431537	3.333549	0.0472098	0.4308283	1.336894	0.2324893	0.253612	0.3070737	0.4062206	0.0285881	0.405403	1.878614693	0.959824	1.1270267	4.085186	0.6256852	0.0340546	0	0.1550675	0.0152035	0.587738	1.453437	0.461695	0	0.7756074	0.4998435	2.007068	0.2787922	0.606322	1.2620698	0.0630533
ENSG00000005436	GCFC2	2	75879126	75938115	-1	protein_coding	GC-rich sequence DNA-binding factor 2 [Source:HGNC Symbol;Acc:1317]	12.6488259	11.2160687	15.33230166	8.456073559959	22.510035	5.537883	3.9285125	16.8340726	21.494715	20.8889835	19.557591	22.524434	17.6127648489	10.59544	14.3282000510113	12.5888991	9.908514	11.71237	4.646761	6.49326140007275	3.5087947	18.409009	15.427156	15.400394	15.54828	11.0897573817092	15.1315830045006	3.593953	0.461184	3.2948628	0.3525901	23.613023	21.5040746	11.4712880001191	0.8693182	12.2252096	13.73294	15.6501603	12.492023	14.686429	18.012358	10.563758
ENSG00000005448	WDR54	2	74648805	74652882	1	protein_coding	WD repeat domain 54 [Source:HGNC Symbol;Acc:25770]	44.476764	33.3028707	35.262784	33.5774997	13.682521	5.6511333	3.306559	26.3740042	16.2124757	17.5896365	34.794277	21.9914563	11.5030912	9.7429664	23.5192546	16.1182911	17.6064019	22.820565	2.8424187	4.1171534	5.7707979	28.28208111	21.612433	14.411785	25.355938	22.8393148	24.75694091	6.6714579	2.100523	0.8962929	0.4013277	58.5221153	53.574815	35.9109346	0.6312955	30.402506	30.754087	18.604184	35.501206	23.271981	9.2401604	13.469753
ENSG00000005469	CROT	7	86974997	87029111	1	protein_coding	carnitine O-octanoyltransferase [Source:HGNC Symbol;Acc:2366]	2.6300142	2.6436753	2.9045553	1.4225264	7.1544581	8.278209	1.640212	7.3154874	9.232724	6.987006	7.1065982	5.4061844	18.481938	4.6044998	3.3950491	3.0955305	3.1307365	3.622759	0.6180784	3.7966082	0.8994837	8.483505	3.3409619	3.0881359	5.937293	2.805966	2.320927	1.3141823	1.3599431	0.1982014	1.0171479	7.721765	5.385299	2.5890917	2.1405576	0.768584	1.838485	3.597498	0.915118	3.310138	3.797392	5.1221368
ENSG00000005471	ABCB4	7	87031013	87109751	-1	protein_coding	ATP-binding cassette, sub-family B (MDR/TAP), member 4 [Source:HGNC Symbol;Acc:45]	0.318736	0.601919481	1.9367073	2.2793935	0.664575852384	0.1926645196409	0.3729174	1.8896223	2.2379486	1.234890241	2.9890016725	1.1252305	1.99972623482058	0.293879	1.38447807	2.4495894	0.8475241	1.85606940048069	0.2822522	0.237557802221405	0.0954816	0.420428499005	0.00624326	0	0.27098686	0.3383983	1.455346	0.4368641385954	0.17151900134091	0.427897105469	0.33370520224008	0.0205566	0.1530117	0.9355163	0.2634651	0.0053034	0	0.0164857	0	0	0.143246	1.1076767
ENSG00000005483	KMT2E	7	104654626	104754808	1	protein_coding	lysine (K)-specific methyltransferase 2E [Source:HGNC Symbol;Acc:18541]	8.72562380021571	4.39162310492209	4.22858974991	7.06100970418316	12.3617428559531	16.8977405	6.1647794	19.7962250336095	29.300535	27.8800147	24.613001728	11.2980196747083	25.5784712	10.127739	6.509568	6.4970198	6.4937753	10.11074140981	0.8174075	10.87687179	1.1581229	15.67218412	7.6754145158	14.745985134	13.624479	5.31853200033663	5.17747	1.4536493	2.5276205	0.830481	0.821818400903658	17.428889866	26.28801918	5.05383954324726	3.3930497	8.81763803004247	10.75296924	11.7790308	15.6059557	19.4411204	11.6045157	9.52995848069291
ENSG00000005486	RHBDD2	7	75471920	75518244	1	protein_coding	rhomboid domain containing 2 [Source:HGNC Symbol;Acc:23082]	20.0350253	25.52948	22.2648977	21.985028	38.1688	9.71219662149	4.2903358	45.3852031427	46.594262	39.083612	37.679309	34.454162	20.6961120846939	14.8901502117911	29.4587023	17.3223273	22.857752	24.973333	6.430725	9.0509	4.3937136	16.509312077	7.552377	17.739208	20.08941	30.973538	27.448795	11.7467733	4.6006	2.4656493	1.771025	18.888837	13.0965865	19.4086809	5.7689359	9.7607532	15.354688	22.32444932767	14.998485	25.968095	18.720936	17.760563
ENSG00000005513	SOX8	16	1031808	1036979	1	protein_coding	SRY (sex determining region Y)-box 8 [Source:HGNC Symbol;Acc:11203]	0.0326776	0.1814406	0.185388	0.0710323	0	0.0296331	0.1304951	0	0	0.0113384	0	0	0.06375	0.1999747	0.0133435	0.127905	0.0238684	0.2267735	0.00382737	0.0147599	0.389941	21.15601	9.11378	3.884189	18.72963	4.168684	0.0753041	0.6368734	0	0	0	11.85683	5.768776	0.0307957	0.131594	18.60029	18.7783	14.47248	20.21811	29.15985	20.57658	0.744245
ENSG00000005700	IBTK	6	82879700	82957471	-1	protein_coding	inhibitor of Bruton agammaglobulinemia tyrosine kinase [Source:HGNC Symbol;Acc:17853]	12.2315997	9.2222306	9.54429	12.0733999	16.2647979	28.635747	4.084462	26.2999666	24.0623	23.389239	20.1723929	16.7940642	14.635251	9.676103	7.1183752	11.0549624	9.0902193	16.9049783	1.60031778	18.47181	3.2988421	25.9264219	16.5501077	12.75603	16.972553	12.071716	9.534837	4.2834896	3.333016	2.373	0.955327	34.881835	28.4867628	11.5100152	1.5217511	20.460034	21.261829	23.4482941	25.54274	25.823714	38.862779	20.01483
ENSG00000005801	ZNF195	11	3360491	3400448	-1	protein_coding	zinc finger protein 195 [Source:HGNC Symbol;Acc:12986]	23.6903286	16.5358892	20.721098	15.7046301063135	27.4474542675434	23.9815502	3.43225	32.2792217	39.793377	35.6638868	31.3028413	21.6704701	40.325176	18.6154027	17.542487383	31.0114879	16.45843762	25.739319	4.4098665	21.4696603	5.3174862	51.510619	22.999906	41.88228	41.528161	10.5263549	19.2025234	6.8557136293028	6.4136	4.662792	3.977025	28.263019	39.0131106	19.6678825	2.4774879	23.2813878	30.183747	41.744972	26.932781	42.271972	45.90723	20.79521497
ENSG00000005810	MYCBP2	13	77618792	77901185	-1	protein_coding	MYC binding protein 2, E3 ubiquitin protein ligase [Source:HGNC Symbol;Acc:23386]	9.230926887475	3.676269247	4.05144277053972	4.8992156129803	9.100197875	6.554506	3.84671100002778	12.31968335	16.9337849164	14.8142161	12.1369356	11.3396578673	12.7078677	10.9359137	9.2983233	7.2081532	6.70205001	8.8642579	1.6900487053	4.1533366	0.877338709	20.20222611	10.8954035	14.9475072	25.3826387	6.907885572798	5.4184067509446	0.7338583	0.3444818248977	0.318366080069487	0.267718625	15.8455806	19.4620659	5.80807772	0.61032869235	5.124835805	8.30760280809	9.36415225	7.92209602547	11.51160469	7.84390975345	3.518543603596
ENSG00000005812	FBXL3	13	77566740	77601330	-1	protein_coding	F-box and leucine-rich repeat protein 3 [Source:HGNC Symbol;Acc:13599]	12.756624	5.536087	8.3112157	7.230016	14.576357	10.253206	10.13446	36.816615	35.847823	34.052861	23.474372	19.365086	25.976241	12.721349	14.264062	16.374859	11.0563329	13.275348	1.062897	8.26719	0.7438961	39.986498	15.283677	8.89064	17.806929	9.61721	8.2032743	0.800891	0.430182	0.447659	0.23197	24.871113	36.64604	6.9736695	4.01742	7.4911822	17.398958	20.372853	17.099601	23.934205	12.020385	11.524908
ENSG00000005844	ITGAL	16	30483979	30534506	1	protein_coding	integrin, alpha L (antigen CD11A (p180), lymphocyte function-associated antigen 1; alpha polypeptide) [Source:HGNC Symbol;Acc:6148]	0.5378929	0.178275794	0.0752487	0.0212192	0.2248424	2.100171716	0.6853588	0.1427644	0.2384931	1.4348391	0.0251403	0.073071	1.357812102019	3.8490299	0.5416659	0.016492	0.0595903	0.1138117	0.00596731	0.701823	0.00378532	0.11467938	0.00511949	0.4919782	0.0191855	5.0629722	0.08691642	0.0026568	0	0	0.0586638	0.1551568	0.0289736	0.0870666	0.166479	0.0430299	0.3165559	0	0.2282699	0.014777	0.0161229	0.0726444
ENSG00000005882	PDK2	17	48172101	48189516	1	protein_coding	pyruvate dehydrogenase kinase, isozyme 2 [Source:HGNC Symbol;Acc:8810]	11.370729	12.3399878	12.8464132	8.5592499	8.8709246	9.8316997	1.5499193	11.6314205	10.1467220093071	12.6018838	10.7315244	6.971697	27.983074	6.6330472	8.0201014	4.152211	4.188922	7.7157359	0.635571	10.7401596	0.7318309	7.9537758	6.2844277	9.0553216	13.390228	10.356333	9.3602969	1.6082364	0.1016	0.8346999	0.2321200118051	14.965669	10.132466	9.2728496	7.9198318	4.3529044	9.09339973	7.413182	8.258418	15.457254	5.8576303	5.354736
ENSG00000005884	ITGA3	17	48133332	48167845	1	protein_coding	integrin, alpha 3 (antigen CD49C, alpha 3 subunit of VLA-3 receptor) [Source:HGNC Symbol;Acc:6139]	6.848387	6.32602782	9.6955451	12.6963871	18.2570847	27.5771158	17.231199	26.38193047	45.3549908	49.37457667594	37.6850663	13.0210198	9.9153265	26.20936148	25.5710559	5.132916	24.6652282	13.31729	11.25347997	24.1181267	17.3986506	20.8317484	14.6418647	28.31981515	30.7266172	73.34045171	10.8213146	35.15821616	21.69331	6.879473	9.4308473	27.5425685	35.2821224	14.9197648	17.49983778	29.7081938	39.8786469	17.934288	28.0945456	24.8452216	28.8678341	55.8147063
ENSG00000005889	ZFX	X	24167290	24234372	1	protein_coding	zinc finger protein, X-linked [Source:HGNC Symbol;Acc:12869]	4.9419236	2.2895124	2.5130986242	2.5885714	3.1868917	3.8070709	1.68216345	5.6509499	7.8233123	7.274684	5.5161593	3.8758787	15.040626	4.0271623	3.5660387	4.0937579202819	2.6894216	3.7107278	0.55618643	2.7651835	0.4134512	15.7241517	9.508047	8.4595965	14.281696	4.78637570060037	2.9725	0.570958396729	0.558162	0.63316	0.100161	12.9359707	17.752139	2.71713429818	0.57172	3.7299281572	7.801959	7.5922473	5.6293149	11.426086	5.369009	5.1589419
ENSG00000005893	LAMP2	X	119561682	119603220	-1	protein_coding	lysosomal-associated membrane protein 2 [Source:HGNC Symbol;Acc:6501]	58.831622	30.268645	21.2008991	23.60679	29.918165	35.62161	15.589787	48.263275	51.583010170798	51.769722	48.44687	33.594358	121.659052	28.325742	21.755268	30.0045864	17.445919	42.710595	1.8573597	30.862741	4.1299508	61.303387	38.115622	48.29116	73.636067	29.492751	23.7085241	4.1565111	0.629761	4.083704	0.2207342	53.62232	101.392935	26.6097909	6.929548	30.3698089	56.27702	43.13375	47.206154	73.516867	35.822538	22.37896
ENSG00000005955	GGNBP2	17	34900737	34946278	1	protein_coding	gametogenetin binding protein 2 [Source:HGNC Symbol;Acc:19357]	34.3506949	35.040922463	30.149206402	37.651025433	55.5763263	25.901836	9.57404518	68.12989241	69.018349	62.81433836	65.033553	58.14064119	38.08527	30.740402	30.125134814	33.2444607855	26.157019559	37.14038074	4.012440579	20.983881	5.592110783899	62.4737318	40.744158	41.8300507	46.715762	26.93071656	30.1839927424	12.2208911004	3.2895665058	5.1716734	2.0043534	53.15394133	62.516813	31.882421534	4.95112970794037	40.1871849	43.999047	59.676752	48.088604	48.79077	46.47921894	37.7091873
ENSG00000005961	ITGA2B	17	42449548	42466873	-1	protein_coding	integrin, alpha 2b (platelet glycoprotein IIb of IIb/IIIa complex, antigen CD41) [Source:HGNC Symbol;Acc:6138]	0.1296341	1.8194319	1.5011975	0.59131002	1.4522402	0.0505485	0.0144898	0.2757786	0.328955	0.4039893	0.2636536	2.0505398	0.04600866	0.5825408	0.2742989	1.1657178	0.0265981	0.3546796	0.25426679	0.2393844	0.0183575	0.7534201778785	1.1794045	0.5956617	3.4217169	0.6998308	1.0720561	0.00756424	0	0.0405732	0.0690034	1.697828	1.5742599	0.4699914	0.06108617278	0.4394708	0.0792096	0.1041218	0.2343987	0.326517	0.763302	0.146677
ENSG00000005981	ASB4	7	95107756	95169544	1	protein_coding	ankyrin repeat and SOCS box containing 4 [Source:HGNC Symbol;Acc:16009]	4.442571	1.715795	4.689341	7.29202	6.319279	0.3736602	0.4994131	6.778382	6.600772	3.579975	7.43648	2.180145	2.920979	0.1934437	3.318987	5.130675	1.742991	3.692265	3.112568	0.4135173	0.06987677	0.3936772	0.7717	1.8098605	0.213332	0.483849	3.745315	0.3123005	0.30587	0.4727249	0.0586034	0.6785454	1.010247	2.37642	0.0547863	0.502653	0.339125	0.5669618	0.180436	0.4824642	0.8398045	0.552434
ENSG00000006007	GDE1	16	19513015	19533467	-1	protein_coding	glycerophosphodiester phosphodiesterase 1 [Source:HGNC Symbol;Acc:29644]	38.4764075	24.8034326	24.6361065	31.8391428	16.1864466	43.7377	13.366238	21.2816570175411	29.128239	28.4879697	20.911458	15.2191765	28.52737	29.1511999	16.7307111	15.831883	16.038862	29.3587787	2.3564825	35.6859458	10.8778059	58.838109	19.127701	53.4821643	83.727324	24.4391849	23.5932624	12.5526802	4.3229	3.2850525	2.0790575	48.255495	94.099799	21.1971373	16.21333	29.141597	51.970246	39.806866	50.332148	51.168118	30.809479	28.009683
ENSG00000006015	C19orf60	19	18699495	18703146	1	protein_coding	chromosome 19 open reading frame 60 [Source:HGNC Symbol;Acc:26098]	44.963592	57.940551	42.209422	47.608853	44.3941	54.046441	17.7208933	47.7809784	52.25965	42.664462	47.907407	44.098289	70.869469	37.403549	76.981453	44.539133	59.537876	26.756915	16.9221993	49.742855	13.9732621	29.701769	12.3011747	27.262788	28.964871	99.76888	49.890941	24.560866	22.81014	13.714605	5.837675	24.33745	25.108802	39.435191	8.96704673	58.09421	74.642487	66.82943	62.67019	76.626173	66.908096	32.020833
ENSG00000006016	CRLF1	19	18683030	18718551	-1	protein_coding	cytokine receptor-like factor 1 [Source:HGNC Symbol;Acc:2364]	0.816252	1.702959	1.458456	1.0100039	0.6621979	0.506615	0	1.2952182	1.7484115	1.2315119	1.55616	0.611896	0.7881986	1.610121	1.4852392	1.345273	0.969589	2.021413	0.05974283	0.985938	0.2231038	3.215226	0.753355	1.267827	1.402818	0.8555934	1.3650609	0.6543193	0	0.0362618	0	0.693452	0.861581	0.6767251	0.3871543	1.743101	2.303764	2.004767	2.11536	2.614867	2.323322	1.654732
ENSG00000006025	OSBPL7	17	45884738	45899200	-1	protein_coding	oxysterol binding protein-like 7 [Source:HGNC Symbol;Acc:16387]	3.9959455	2.8907361	2.761524	4.465921	5.9035375	22.1525431	1.753127	10.21378	6.2393061	6.2555186	11.4191293	3.7377942	7.1259259	8.2208046	4.7150723	1.6887457	3.5313367	4.5857394	0.647105	18.7931972	1.978007	4.4644342	2.9454626	17.0532841	10.831462	5.1619079	3.85050030610411	3.431192	2.255839	1.20099	0.556992713667	5.108101	12.71955	4.9278617	5.8197522	11.2565453	14.383637	8.31179	14.057799	8.3256323	9.1192336	10.7171113
ENSG00000006042	TMEM98	17	31254928	31272124	1	protein_coding	transmembrane protein 98 [Source:HGNC Symbol;Acc:24529]	69.556714	51.7702587	76.751556	37.0938074	73.4495847	41.5453837	7.1296939	46.349428	88.115872	90.027263	53.143948	59.97018	76.181279	45.8277426	16.760091	43.05689027644	14.9907016	21.463694	2.38497552	39.6146532	2.4343676	40.68154025	11.210702	18.224213	26.675994	16.7327018	46.1424331	4.0467853	1.833963	3.418933	1.6701895	24.1942147	26.394828	24.94107	6.5050935	13.6404563	28.763919	33.678972	18.599249	36.65635	26.6243782	15.724063
ENSG00000006047	YBX2	17	7191571	7197934	-1	protein_coding	Y box binding protein 2 [Source:HGNC Symbol;Acc:17948]	1.6430193	1.7438103	1.3407413	2.2287248	3.6354117	11.221698	1.5900980172642	2.071139	1.6541614	1.4712859	5.133009	3.51128	15.69343	2.945433	3.3194618	7.300122379	2.8699207	2.809827237576	1.2723711	4.5827756	2.636541	10.958863	13.16262	25.52621	15.742754	15.548727	2.6124144	2.4070077	1.1785	1.798022	0.191295	22.2359	20.672181	2.5919093	11.853125	64.781166	47.02019	51.77237	51.51348	39.834637	40.351374	11.398689
ENSG00000006059	KRT33A	17	39502344	39507064	-1	protein_coding	keratin 33A [Source:HGNC Symbol;Acc:6450]	0	0.00777859	0	0	0	0	0	0	0.00972478	0	0	0.00743	0	0	0.0118807	0	0.0271548	0.00880434	0	0	0	0	0	0	0	0	0	0	0	0	0	0	0	0	0	0	0	0	0	0	0	0
ENSG00000006062	MAP3K14	17	43340488	43394414	-1	processed_transcript	mitogen-activated protein kinase kinase kinase 14 [Source:HGNC Symbol;Acc:6853]	1.47352950011517	2.0528708	2.2673223	2.3350529	2.4648716	3.228777	0.40352113134	3.6873072	5.829023	6.860194	2.385731	3.528293	4.488836	3.691022	2.485561549	1.8681107	1.6507111	1.9930139	0.179449	3.417181	0.6101123	4.740604	1.557168	3.6283477	4.1233913	5.559702	2.0757708	0.970338	0.319068	0.5327973	0.1864648	2.2180467	3.514886	1.428579	1.4340699	2.965597	5.415332	3.175466	3.402590380215	3.206158	2.338009	2.458744
ENSG00000006071	ABCC8	11	17414432	17498449	-1	protein_coding	ATP-binding cassette, sub-family C (CFTR/MRP), member 8 [Source:HGNC Symbol;Acc:59]	0.1695495	0.126852819091	0.2308691335	0	0	0.1036331	0.03613092	0.1438952	0.207114	0.1727792	0.229744	0.1096326	0.3366808	0.04486107	0.2043727	0.5270718904	0.1160982	0.1330589002	0.5675515	0.2320818	0	0	0.1891211	0	0	0.07376709533497	0.357375	0	0	0	0	0.674998	0	0.03210178	0.22912443933167	0.05177759346	1.367002	0.262943	0	0.132411	0	0
ENSG00000006074	CCL18	17	34391640	34399392	1	protein_coding	chemokine (C-C motif) ligand 18 (pulmonary and activation-regulated) [Source:HGNC Symbol;Acc:10616]	0	0	0	0	0	0.64007	20.62267	0	0	0	0	0	1.208773	12.30541	0	0	0	0	0	0.0755162	0	0	0	0	0	168.3576	0	0	0	0	0	0	0	0	0.0732046	0	0	0	0	0	0	0
ENSG00000006075	CCL3	17	34415602	34417515	-1	protein_coding	chemokine (C-C motif) ligand 3 [Source:HGNC Symbol;Acc:10627]	0.0746523	0.0370881	0.0399956	0	0	2.349438	16.04041	0	0.0490876	0	0	0.0722015	2.49916	6.842182	0	0	0	0	0.108649	0.437756891715	0.0381728	0	0	0	0	91.21211	0	0.0263855	0	0.126765	0	0	0	0	0.5258704	0	0	0	0	0	0	0
ENSG00000006114	SYNRG	17	35874900	35969544	-1	protein_coding	synergin, gamma [Source:HGNC Symbol;Acc:557]	5.5533741	3.2037665	3.1256027	5.76854702	6.61145836	7.5931313	0.60379005	10.6078912	14.437842	15.240726	12.86321494	5.9108363	9.053042	8.2026683	3.0561419	3.6986944	2.2962051	4.4842273	1.09805637	4.9490137	0.4685662	5.3462531	5.3670215	6.3616865068	7.870362	3.9842299	3.4787126	0.8134266	1.67245900061774	0.5777418	0.24048361036902	6.3812360957353	13.3028627	3.4512826	0.92595767281	3.86644291	5.4872079528	5.019509	6.2885821	11.486285	6.0500357	3.2951249
ENSG00000006116	CACNG3	16	24266874	24374122	1	protein_coding	calcium channel, voltage-dependent, gamma subunit 3 [Source:HGNC Symbol;Acc:1407]	0	0	0	0.00810806	0.0138715	0.0164377	0	0.00795752	0.00886277	0	0	0	0.00916254	0.00601556	0	0	0	0	0	0	0	0	0	0.0259784	0.0238581	0.0212902	0	0	0	0	0	0	0.0544665	0.00618134	0	0	0	0	0.030631	0	0.0128741	0
ENSG00000006118	TMEM132A	11	60691935	60704631	1	protein_coding	transmembrane protein 132A [Source:HGNC Symbol;Acc:31092]	14.3688224	19.917044	17.7284052	16.3415475	13.8714616	5.679598	5.1119932	8.9544827	12.0293120027392	9.74652734	15.5879868	11.1748123	18.385477	21.726022926	7.7456907	17.495489023828	7.281738	15.632465	0.80133369	4.2538586	7.1806534	49.660841	47.322714	65.6405721364	90.363846	29.760348	12.8563938	12.727564	3.0695741915	2.8584143	3.0927567	27.304882	66.417752	9.8367706	0.2846925	14.286718	17.8531124	10.725482	12.606295	22.09151	16.162759	13.207914
ENSG00000006125	AP2B1	17	33905065	34053436	1	protein_coding	adaptor-related protein complex 2, beta 1 subunit [Source:HGNC Symbol;Acc:563]	11.7809175	9.1084718	7.9536992	11.6046459	16.7636828	30.0197782	3.5605773	19.902511812	24.1740518	25.46835741	22.6394106	14.896658	18.78224772	20.3470263	8.807904	6.0576988	6.1774344	11.97849236	1.1360582	21.659999796	4.1102563	27.06227678	15.9024495	18.452307	27.474969728	23.36336357	10.1769816	4.15146433	3.791979	1.4911214	0.818123	26.78212498	39.2430493	9.5309631	1.956154687	15.6024788083012	31.857945	19.830808	23.097928132758	35.367715	31.086803	13.4433192
ENSG00000006128	TAC1	7	97361220	97369784	1	protein_coding	tachykinin, precursor 1 [Source:HGNC Symbol;Acc:11517]	0	0.10978	0.036691	0	0.0554657	0	0.214095	0	0.2995636	0.397952	0.2587498	0.0373079	0.107724	0.1961155	0.0434358	0.17824472	0	0	0	0.0671948	0	0	0.0669888	0	0	0.0317964	0.229242	0	0	0	0	0	0	0	0.116809	0	0	0	0	0	0	0.093516
ENSG00000006194	ZNF263	16	3313743	3351401	1	protein_coding	zinc finger protein 263 [Source:HGNC Symbol;Acc:13056]	15.998058	11.9713543	12.878084	11.882984	7.781608	12.377171	1.2724436	11.0957269	19.340231	18.470026	8.332052	9.141175	26.290822	11.452389	13.97295674869	13.6763509	10.606788	11.950012	2.4553602	10.295334	1.4224934	19.957212	4.5564	11.610434	15.2444211	9.7532586	11.6503775	2.3940378	2.884654	2.4391088	0.5170957	13.996301	21.48983	10.041304	1.1077567	8.687741	18.313624	15.459153	13.0214057	21.613328	17.2805059	6.91115160806582
ENSG00000006210	CX3CL1	16	57406370	57418960	1	protein_coding	chemokine (C-X3-C motif) ligand 1 [Source:HGNC Symbol;Acc:10647]	2.0464092391781	3.6890947137	3.351085	3.0333998	1.725602332201	2.147789	2.680861	1.4380335	3.4883207	4.141453	0.6576921	1.497833	4.8829114	2.3611931	0.7924908	2.0477553703	1.0495089	3.6808991	0.0800062	3.067372	1.02829620002827	0.06673107	0.0258493	0.0254378	0.0574488	10.2203	2.5683299141	2.056482739667	0.1066711	0.6069967	0.114042	0.0965292	0.0226149	2.30532680103826	0.3552174	3.294622	3.585078	1.32114	1.503198	2.207938	2.201033	1.63415400023766
ENSG00000006282	SPATA20	17	48620419	48633213	1	protein_coding	spermatogenesis associated 20 [Source:HGNC Symbol;Acc:26125]	10.324233	9.736261961	12.485680917476	4.3649226	14.461908937	26.178930202	3.0190459594	24.313007703	19.1260389756171	21.02906226	18.912997793	12.927113277637	34.9570933027728	8.89155874418	11.1375569397	7.730424349	11.2607186023427	9.09919699	3.02998417762716	30.82441562	3.9925591617	25.13796889	16.920001524523	30.88084049	36.69297472	16.7174043883269	12.725056215	8.2429888778	7.372136	4.1071964	2.2109267	32.84942714	28.22075354	10.6795220627772	4.6591431412666	12.6716669416103	16.39658633	22.732137111	16.9993825	24.984299	14.11354807	25.53929438
ENSG00000006283	CACNA1G	17	48638429	48704835	1	protein_coding	calcium channel, voltage-dependent, T type, alpha 1G subunit [Source:HGNC Symbol;Acc:1394]	0.22637770274477	0.146852	0.243221683810606	0.1254387	0.224612407045806	0.10676016166632	0.053258175596604	0.5189644	0.1079894	0.2424353327084	0.38682199	0.1237133	0.459858226132184	0.18739245	0.1142567	0.1834865	0.1205569	0.105235783755563	0.05112824	0.1067575	0.00739435	0.487731000548421	0.4876856	0.6729663076	0.743218	0.0889339	0.053897959661937	0.0847646	0	0	0.109065	0.54658995735062	0.713110632	0.11749998	0.17402326	0.069598091484898	0.340768	0.313329	0.48294021	0.5734894	0.117988	0.137327
ENSG00000006327	TNFRSF12A	16	3068446	3072384	1	protein_coding	tumor necrosis factor receptor superfamily, member 12A [Source:HGNC Symbol;Acc:18152]	53.044429	65.885005	44.966525	67.787812	60.763872	16.2403672	25.002164	91.803924	106.114155	119.841239	123.18367	66.291169	27.251109	44.620345	124.302792	93.45557	168.862038	114.917266	24.2976436	23.579101	37.334492	116.64712	19.251917	53.374187	79.496071	58.709318	73.580219	68.043129	40.2132	23.880469	14.56681	45.46885	71.483799	59.7250828	1.8434538	61.135327	85.38085	60.901004	68.00467	79.393354	92.55851	69.31738
ENSG00000006377	DLX6	7	96634860	96640351	1	protein_coding	distal-less homeobox 6 [Source:HGNC Symbol;Acc:2919]	3.549098	7.294199	4.2683442	3.974761	3.6539765	3.5036998	0.0079938	6.084754	4.585243	4.018363	5.4421403	4.1566769	0.0134983	1.1907279	3.8255972	5.4983129	2.4416359	6.279596	0.1920863	2.3906919	0.00513673	0	0	0	0	0.0184834	4.1728599	0.0070061	0	0	0.0408884	0	0	3.186275	0	0.0120794	0	0	0	0	0	0.0355801
ENSG00000006432	MAP3K9	14	71189243	71276251	-1	protein_coding	mitogen-activated protein kinase kinase kinase 9 [Source:HGNC Symbol;Acc:6861]	2.433863	1.2641058245	1.1378891	0.91746004	2.03774653	1.5026369	0.3064282	3.0141263	4.2434437	4.5006117	4.0488169	2.1604703	2.179216	1.7098266	0.95721174	0.8474509	1.03355275	2.4717143	0.16136925	0.9232434	0.20926644	2.671007	1.5768523	1.83873	2.966528	1.0998082	1.24807358	0.2679333	0.065226	0.197143	0.123433	3.0978194	5.0707236	1.53358101112	0.1258838	1.8527251	2.526332	1.8207697	3.032146	2.9679553	2.3776717	0.8638936
ENSG00000006451	RALA	7	39663082	39747723	1	protein_coding	v-ral simian leukemia viral oncogene homolog A (ras related) [Source:HGNC Symbol;Acc:9839]	33.683815	24.0063468	22.873148	29.3395558	45.3350288	29.332565	6.118345	61.465625	75.148076	67.988131	61.618633	47.840382	59.506633	37.443538	39.396026	34.55448	32.218347	33.364111	8.950828	20.0607788	4.2390975	29.02436	14.5437977	15.60334403918	23.48601	19.581422	27.379396	4.7117919	6.604917	4.17478	2.873037	28.02236	34.31024	23.2465671	7.2951208	23.721469	33.883988	31.595855	29.882675	40.075499	32.517416	19.088742
ENSG00000006453	BAIAP2L1	7	97920963	98030380	-1	protein_coding	BAI1-associated protein 2-like 1 [Source:HGNC Symbol;Acc:21649]	12.136425	13.5940613	13.2778321	15.2536473	21.5032269	27.350818	8.2002966	35.988324	42.7784079	42.823574	33.96554	25.1509858	30.2867497	19.3096053	16.6189836	17.5871227	19.7976379	23.332991	2.8860096	25.1967563	7.2172964	24.655991	14.771883	18.293976	26.596547	26.8227322	14.8896396	10.3855007	6.91967	4.8854926	3.14939	27.356055	35.532806	16.8775352	13.19459	24.600572	28.949525	12.3495	33.11538	21.447148	19.46693	27.8971155
ENSG00000006459	KDM7A	7	139784546	139876835	-1	protein_coding	lysine (K)-specific demethylase 7A [Source:HGNC Symbol;Acc:22224]	8.164473	4.678552	4.985142	7.61464	9.8954	11.69339	0.551563	25.480427	23.719752	21.962945	23.798741	13.86426	26.87951	5.550581	8.8148143	11.130068	10.96823	11.5029015	1.980191	11.48966	0.548643	2.93861	3.281212	5.638234	4.555099	3.067159	6.9686264	0.569039	0.311704	0.610699	0.1863361	7.1414	15.828491	6.46786	1.3846507	9.01135	11.72242	5.69001	14.134392	6.96295	5.860206	5.8609
ENSG00000006468	ETV1	7	13930853	14031050	-1	protein_coding	ets variant 1 [Source:HGNC Symbol;Acc:3490]	2.7318353808963	0.561863472437993	0.84777944	0.9699544	1.78753020499383	0.6212204	4.6779527	1.4869764	2.5096335	2.334056	5.4826719	1.424931855	1.6610881	0.8555788	0.428152356	0.19282061957858	0.1853237	3.4009678904	0.062024045586	0.560994045267	0.0936714	11.110483	7.5189452	4.8069325	15.323451249936	2.2067576	1.1040763008	0.036017703	0	0	0	12.6221804	12.324777	0.6091274	0.0928167	1.2163169	1.54425331072079	1.7461685	1.16328000416542	1.797173497221	1.01813106529657	0.78949079922602
ENSG00000006530	AGK	7	141250989	141355044	1	protein_coding	acylglycerol kinase [Source:HGNC Symbol;Acc:21869]	5.7799242	2.8186745	3.3059579	4.35555	7.2566046	4.8332305	0.3474912	7.4857451	11.9870448	10.5572134	9.373282	7.514838	13.6459612	5.7341378	4.7986108	4.6617893	4.7467632	4.875165	0.48585023	4.3494345	0.7890786	4.77902741883	2.6612517	3.2316832	5.2383476	1.6655625	3.5758074	0.8652296	0.237676	0.586387	0.1982881	3.398796	5.0445931	3.1395694	0.3066515	5.2793947	6.3891116	8.5705372	7.112618	9.1437568	6.7060193137756	3.3448883
ENSG00000006534	ALDH3B1	11	67776048	67796744	1	protein_coding	aldehyde dehydrogenase 3 family, member B1 [Source:HGNC Symbol;Acc:410]	2.389295	1.5914034	2.1446188	2.2324433	3.2556483	8.729664	1.1127213	6.32645	3.9578771	3.9681846	6.113798	1.92701770007661	7.452104	4.9533516	6.3444156	1.683054	6.9401191	2.3819873	1.2285782	7.5696615	3.4378454	3.5684762	2.8388076	4.8730445	2.802957	14.0407244	4.272275	8.4345109	6.06314	2.8311791	1.0602994	6.4471209	7.3390814	3.8133137	1.0412737	3.5964402	6.398211	4.775377	3.528387	6.234847	12.418067	12.5948476
ENSG00000006555	TTC22	1	55245385	55266940	-1	protein_coding	tetratricopeptide repeat domain 22 [Source:HGNC Symbol;Acc:26067]	3.4069678	2.3926998174	2.98422074	4.4896613	4.9961309	8.380078	2.16588	5.4766195	6.6725878	6.8952483	4.630719	4.2059443	9.784307	8.642755	2.0994221	3.4621334	1.9592665	2.4458009	0.60319901	8.1348280711795	0.91889368	11.838853	3.488235	7.071634	9.95315035	7.612597	4.7569774	1.3975242	0.383494	1.11087	0.333705	9.996866	12.254809	4.7482909	9.345333	4.1100569	6.219535	5.252732	7.001968	8.6148722	6.494982	7.089472
ENSG00000006576	PHTF2	7	77428122	77586818	1	protein_coding	putative homeodomain transcription factor 2 [Source:HGNC Symbol;Acc:13411]	7.489292	5.381311	6.60955	6.61738	15.5492718611	3.5875677	2.9118841	8.427749	12.474686	9.2044396104	11.820585764	11.8423685319	8.9839932456	6.04453205584	3.3330061	4.898636	3.744763	7.261512	0.3307261657	2.58888390139238	0.31911424	25.689069	9.916866493	7.0468532803	9.7482023	3.740177	6.3990654	0.2982255	0	0.3358578	0.3792881	15.4360613959	28.432389	7.40338451	0.8345661	4.5632926	7.428675241658	10.7078124	5.4941383	11.5791136	11.934023	2.1223006746564
ENSG00000006606	CCL26	7	75398851	75419214	-1	protein_coding	chemokine (C-C motif) ligand 26 [Source:HGNC Symbol;Acc:10625]	1.60799	0.71384	0.3516126	0.4418919	0.8590752	0.3998	0.3028979	0.71871	0.385687	0.382929	0.94756	0.4023158	0.3563016	0.5152514	0.167479	0.2381081	0.675778	0.632235	3.4541628	0.450182	3.07377	0.0659709	0	0	0	0.992242	0.530749	15.9739	0	1.80877	0.0372712	0	0.0914472	1.723738	0.0134789	1.4508395	1.851586	0.933971	2.505367	0.657529	1.323611	30.4869
ENSG00000006607	FARP2	2	242295658	242434256	1	protein_coding	FERM, RhoGEF and pleckstrin domain protein 2 [Source:HGNC Symbol;Acc:16460]	8.924226	6.2057351	5.090167384	4.5193248	5.498384	27.043908	2.0373288	9.0996012	13.7607213	14.5409533	8.846502	7.0786436	13.9456845	17.5311824	7.2553101	5.84967885	4.7814582	6.6146591	1.5402965	17.9259393	3.4155228	24.6047011	8.781827	20.961929	23.842357	12.2937288	5.967528	5.0417437	4.154308	1.9692633	0.735873607902	29.232295	26.6715836	4.9334419	4.7008637	10.4595187	20.771414	15.1632644183	15.0443795	26.32466	21.50035	10.7111055
ENSG00000006611	USH1C	11	17515442	17565963	-1	protein_coding	Usher syndrome 1C (autosomal recessive, severe) [Source:HGNC Symbol;Acc:12597]	73.349692	76.429069	97.1829706	69.550073	77.097153	67.671177	8.696486	130.009545	68.743437	68.8979351	105.436414	53.538091	110.040533	40.184438	88.9652764	66.5849137	75.8255650002002	85.3138681	22.2989244	70.450078	17.8362118	48.6217	36.056682	71.224001	71.720128	84.561968	89.421716	28.9485091	25.7141944835	20.36626	3.5635276	88.889177	58.868918	97.4295003	29.88379	57.716149	55.561457	35.141519	48.677571	42.05495	56.50325	82.823559
ENSG00000006625	GGCT	7	30536237	30591095	-1	protein_coding	gamma-glutamylcyclotransferase [Source:HGNC Symbol;Acc:21705]	133.096685	96.57003	107.7931615	130.5187702	188.938456	67.480262	11.509328	76.993435	113.93735869	109.991361	146.300897	142.81923	110.509862	113.3814703	131.9712173	66.289871	114.0912862	132.847035	35.1966254	46.435736	16.546646	93.62096	35.738244	30.064122	50.044213	53.139403	99.9557219	21.8625968	16.41222	14.320202	5.32256	64.199612	59.575738	98.441664	4.0803285	61.7074228	91.322033	132.171832	73.104522	105.492435	150.69959	47.0938466
ENSG00000006634	DBF4	7	87505531	87538856	1	protein_coding	DBF4 homolog (S. cerevisiae) [Source:HGNC Symbol;Acc:17364]	21.283612	12.479493	11.433451	16.7889508	28.681912201	12.498674	5.52608200926453	23.752637	31.480911	28.8846	44.523474	27.2972098	29.043151	22.787032	13.50737	16.333026	11.253116	25.219633	1.4630596	6.166367	1.0275656	33.588887	12.567462	11.225532	23.487374	9.0785419	12.501635	1.0035346	0.745862	1.087801	0.511145	38.682099	36.3141	11.907458	0.3317831	11.557581	17.316924	29.150164	17.721962	25.843776	33.832142	5.860731
ENSG00000006638	TBXA2R	19	3594504	3606838	-1	protein_coding	thromboxane A2 receptor [Source:HGNC Symbol;Acc:11608]	0.039759	0.1589369	0.234744	0.1955582	0.29695	0.159121	0.19458864	0.413443	0.2432092	0.29331	0.35163814	0.4862859	0.808092	0.34728	0.206655	0.0765054	0.0728973	0.1958857	0.0825358	0.1773558	0.0337335	0.3251376	0.2060506	0.06479451	0.506275	1.883855	0.105669	0.0954726	0	0.0739018	0	0.089454	0.1744913	0.1673851	0.2243221	0.130151	0	0.305505	0.199989	0.410595	0.0780078	0.179509
ENSG00000006652	IFRD1	7	112063023	112121072	1	protein_coding	interferon-related developmental regulator 1 [Source:HGNC Symbol;Acc:5456]	17.95968	23.6612999	21.6110112	27.3557156	63.8472322	15.8923329	7.5300311	148.601739	141.646439	125.3492205	97.57645	101.9492184	43.946194	22.3743766	65.2049968	61.48739859937	70.4098872	55.3481678	8.0905818	15.7784677	3.8100565	33.4875896	32.691601	33.3243101	46.801421136936	13.5957398	33.4394773	4.9348867	8.067463	4.2842	2.294704	26.952183	59.4644646233	29.6217831	5.6823339	27.5129837	39.5084841	30.0587381	44.047826	30.421923	28.591717	24.9219709
ENSG00000006659	LGALS14	19	40194946	40200084	1	protein_coding	lectin, galactoside-binding, soluble, 14 [Source:HGNC Symbol;Acc:30054]	0.0630497	0.0305677	0	0.0360647	0.062144	0.229541	0	0.142969	0.0877267	0.0875036	0.11634	0.0301568	0.4808039	0.1125249	0.141672	0.060323	0.0494189	0.0365379	0.0409361	0.173865	0	0.0746967	0.150548	0.374308	0.336448	0.092596	0	0.0404322	0	0.0935277	0.0421947	0.307481	0.314789	0.027855	0.073956	0.389578	0.139714	0.712811	0.156473	0.119726	0.124177	0.170431
ENSG00000006695	COX10	17	13972813	14111994	1	protein_coding	cytochrome c oxidase assembly homolog 10 (yeast) [Source:HGNC Symbol;Acc:2260]	3.139765	2.3011617	2.0497561	2.99139	3.2038849	12.3427366	1.380532	3.5494337	4.8341953	3.796212	2.874131	6.7124871	9.2781725	4.430357	2.71898805	2.64069	2.989543	2.905198	0.3749649	8.041859	1.302508	11.4781397	4.97482	5.93371	10.86685	7.50156	3.13515	1.2886685	1.150208	0.542623	0.18962337168	8.9123419	11.18396	2.0655257	0.849511	5.317352	8.45979	10.15899	8.4396	12.60526	11.4617974	5.46323
ENSG00000006704	GTF2IRD1	7	73868120	74016931	1	protein_coding	GTF2I repeat domain containing 1 [Source:HGNC Symbol;Acc:4661]	33.0719414	19.9126771	21.9715439	39.7834442	27.9508128	7.449904	0.8746653	36.164572	29.511106	27.146935	44.546767	28.9524438	17.862673	12.1443076	30.5210812	22.690314	29.1741642	21.4923269	7.0563978	6.5541279	2.8863921	6.5833824	10.6188768	17.886428	15.902834	10.6471263	26.5315417	3.3001981	8.136401	6.3646868	1.541654	10.626168	14.1680729	25.0702939	0.9830038	25.438826	16.397942	14.3782251	18.991324	13.7633011	18.55583	9.666434
ENSG00000006712	PAF1	19	39876492	39881835	-1	protein_coding	Paf1, RNA polymerase II associated factor, homolog (S. cerevisiae) [Source:HGNC Symbol;Acc:25459]	44.6522507	27.4264234	26.8669028	36.2544333	18.415086	22.0590294	3.42771	26.3713647	29.583804	26.159722	37.113987	19.2515407	28.043035	28.3180026	30.7432515	15.8079259	20.4259172	16.6702883	4.4566971	19.3458567	2.6434798	22.12238	13.1719403	19.641691	24.200201	26.6346095	26.2126018	4.4799061	2.72604	3.63163	1.23021	24.1427034	27.044283	23.5091176	3.8719826	10.6811627	19.200648	18.395203	15.016557	20.816458	19.9070797	12.534496
ENSG00000006715	VPS41	7	38762563	38971994	-1	protein_coding	vacuolar protein sorting 41 homolog (S. cerevisiae) [Source:HGNC Symbol;Acc:12713]	6.050624	5.1220601	5.92679	5.477013	12.589646	11.8764362	1.0795804	23.2625036	27.1465426	25.377768	16.6285160083728	12.7993140001081	30.887558	10.672538	6.8986378	6.5454305	5.8255253	7.76725	0.8515616	9.128285	0.9217729	13.52275	7.764404	13.534485	19.030413	6.604913	6.0008459	1.1438002	0.496132	0.66964504	0.323306	11.037517	22.5361873	6.1312629	1.212385	8.67642	18.1794984	8.65430015634	14.95097	18.30428395	9.220333	4.2454643
ENSG00000006740	ARHGAP44	17	12692856	12894960	1	protein_coding	Rho GTPase activating protein 44 [Source:HGNC Symbol;Acc:29096]	0.489268032	0.6206123	0.231739500900751	0.481432293	0.54408825	12.3355152	0.6822061	0.3245682	0.359393	0.2577583	0.26956664	0.5681305	4.122999	2.4378253	0.3519057	0.311033	0.143895059	0.2048513	0.07088704	9.8535333	1.1277533	7.448131	4.695289	4.7807485	10.261329	2.1135681	0.66267724419	1.1545524	0.772073	0.85029300230082	0.1091316967	5.29051	6.8007987	0.2285529	3.1159284	2.062222	2.581727	3.24257	3.4188053	3.607999	2.247016	3.63747
ENSG00000006744	ELAC2	17	12895708	12921504	-1	protein_coding	elaC ribonuclease Z 2 [Source:HGNC Symbol;Acc:14198]	15.6649311	11.3588409	12.1017999	13.6316911	14.8143019	21.5981794	1.59285200909873	13.5002985	15.660704	15.9868478	14.962259	10.2480954	29.659266	18.6500548	12.3519243	8.079624	11.4294236	11.950258	3.0596437	16.444876	5.0241201	37.938881754	16.2786398	24.618185	37.172904	28.0768948	12.9254296	7.4871439	5.02457	3.412162	1.2390696	34.79023116	33.41666215632	11.8056317	1.8626606	14.8271673	21.986196	25.6048237	21.833688	28.93162415467	31.9136598798	16.473336
ENSG00000006747	SCIN	7	12610203	12693228	1	protein_coding	scinderin [Source:HGNC Symbol;Acc:21695]	0.4034033	0.2839732	0.31676029	0.160532	1.203897	7.3866808	2.0407288	0.926638	2.673402	3.397673	1.4892476553	0.8247543	0.996551	3.7883279	0.1713015	0.3552758	0.5089975	0.2558827	0.0422309	5.9616178	0.740132	8.6013429	3.9546279	0.40167262631	2.113184	2.3012945	0.2564932	0.3724378	0.80398628	1.106219	0.350648	4.9293107	9.590299	0.176691	10.071235243582	5.4821734	9.647048	3.778443	6.067782	4.253272	4.973325	4.320145
ENSG00000006756	ARSD	X	2822011	2847392	-1	protein_coding	arylsulfatase D [Source:HGNC Symbol;Acc:717]	6.794651	5.780763	8.6508785	5.5389217	10.1809257	13.55085	6.483337	11.6646578	18.045144	18.787549	9.5974686	8.1385532	38.728087	4.1309444	5.241286	5.889193	6.1647108	6.9781851	1.84339325	14.7995572	1.764466	17.901083	28.102705	28.924098	26.452303	20.210824	7.8562495	2.54447993	4.078695	2.214561	0.3887118	22.108011	27.062529	6.6462987	1.341984	15.501392	22.014578	18.619135	25.48699	33.639712	14.939906	14.043838
ENSG00000006757	PNPLA4	X	7866288	7895780	-1	protein_coding	patatin-like phospholipase domain containing 4 [Source:HGNC Symbol;Acc:24887]	8.911680306449	7.711503	8.697815	5.880151	8.8376	5.177141	5.75989	9.28422985	16.334481	13.966842	11.05005	8.9918576785	24.64551	4.618531	7.718834	4.8726488	4.92926400944243	10.9508270455	0.5496108	4.69295875	2.72491652341	12.48177	7.537148	11.74914943464	11.73948	5.96305	8.1526948234	2.991643	0.719224	1.9495719082782	0.159946	7.28046397387	11.974399	7.07664	0.951842	7.0011300120566	10.75205484174	14.000107	10.88710648	14.70048	8.40281	14.84682
ENSG00000006788	MYH13	17	10201401	10276447	-1	protein_coding	myosin, heavy chain 13, skeletal muscle [Source:HGNC Symbol;Acc:7571]	0.0206038	0.0634699	0.0386404	0.00624582	1.5425497	0	0	0.0179367	0.0843072	0.0650262	0.0650682	2.600732	0	0.0405668	0.0327486	0.0387549	0.0805121	0.0615247	0.0640612	0	0	0.00590842	0	0	0	0.00459107	0.3808453	0	0	0	0	0	0	0.00706679	0.00632146	0	0.0362236	0.0173395	0.0129746	0	0	0
ENSG00000006831	ADIPOR2	12	1797740	1897844	1	protein_coding	adiponectin receptor 2 [Source:HGNC Symbol;Acc:24041]	23.396686	14.368738	20.45987	20.1585226	19.8993923	40.8171624	2.53985	33.333277	45.731534	45.002722	32.608803	20.7636806	42.915675	22.270964	16.7276742	16.806097	13.9863937	20.058655	2.0599711	31.433001	3.4229743	33.286368	10.199256	11.311698	17.93106	19.1972531	17.154771	4.3566053	3.44518	2.900893	0.94865	35.434453	24.173639	16.6160589	10.8802986	18.504948	37.407558	26.646849	30.017767	41.489056	29.610316	18.596943
ENSG00000006837	CDKL3	5	133541305	133706738	-1	protein_coding	cyclin-dependent kinase-like 3 [Source:HGNC Symbol;Acc:15483]	3.199476	3.3369518	3.3747379	2.5441516	5.1083913	1.4254527	1.550567	7.012841415695	6.1501605	5.90480953	4.369662	4.3041325	2.9264963	1.97711521	3.7347287	2.049918	1.67042553	3.3958481	0.2609087	1.7884808	0.5685941	3.610595	3.8602609	4.1673285	3.4794543	2.031362	2.6395325	0.6555675	0.264608	0.44087827	0.0606426	2.8372668	4.74639260092508	2.932638	0.5530511	3.4782039	2.4911536	3.6401664	4.5912768	3.2124801	2.4617508	2.5780361
ENSG00000007001	UPP2	2	158733214	158992666	1	protein_coding	uridine phosphorylase 2 [Source:HGNC Symbol;Acc:23061]	0	0.0307492	0.0517025	0.0448241	0	0.0150358	0	0.024114	0	0.0351466	0	0.0195822	0.0721361	0.0208495	0	0	0	0	0	0	0	0.0268941	0.109186	0.1588856	0.0857445	0.042085	0.0149352	0	0	0	0	0.1695385	0.01691	0.02741049	0	0.0204904	0.118884	0.0622311	0.1721440010114	0.0364015	0.0793348	0.0270088
ENSG00000007038	PRSS21	16	2867164	2876305	1	protein_coding	protease, serine, 21 (testisin) [Source:HGNC Symbol;Acc:9485]	0	0	0	0	0	0.464736	0.29894737133	0.0519172	0.0399251	0	0.0397914	0	0.0892736	0.8041564	0.0174332	0	0	0	0.0377363	0.0252388	0	0	0	0	0	0.1947824	0	0	0	0	0	0	0	0.0249657	0	5.64964	5.14256	6.42266	5.05744	15.7037	6.09432	0.6375558
ENSG00000007047	MARK4	19	45582546	45808541	1	protein_coding	MAP/microtubule affinity-regulating kinase 4 [Source:HGNC Symbol;Acc:13538]	10.9250688	8.4018846	7.2458039	9.5724773	9.5821527	5.47049	0.85984	10.9240911	8.7074409	9.4200954	16.882143	13.5476449	10.2308096	7.6653743	7.1815863	4.7261153	5.1907075	10.263006	0.8682849	4.42401	1.28786867	8.7253874	7.8985884	10.4859673	14.6090027	7.3127367	8.4999156	2.29674498	0.909764	1.5445424	0.4187631	19.079373	19.7957417	8.7161847	0.9987751	5.6246672	6.6353901	4.7433413	8.280146	8.486693	5.3797555	4.388637
ENSG00000007062	PROM1	4	15964699	16086001	-1	protein_coding	prominin 1 [Source:HGNC Symbol;Acc:9454]	21.9909385041895	34.8905657057186	34.6646633003068	27.3856839182601	15.317958966598	14.733010099217	30.116324	17.520548	11.9716598431	11.38932808905	7.39407904015877	9.6773831702	60.04363600207	11.968609792632	0.409868840595	7.96957786936	1.49908057693	17.30502466	0.0393784	19.647202	6.0793317235994	56.0866388704214	18.2720317	50.012104169424	52.461176349977	26.2725675	22.0540837785421	7.8222198	3.045581	5.047809929795	0.3467234	33.07198658472	116.8406965	28.965765273433	10.4115371	78.4705835015855	131.998985900593	124.610205848949	118.074951	195.5315207122	107.926275412766	34.8103550004881
ENSG00000007080	CCDC124	19	18043825	18054800	1	protein_coding	coiled-coil domain containing 124 [Source:HGNC Symbol;Acc:25171]	47.602057	32.557188	22.2162438	46.674448	43.550773	30.043052	8.470452	37.0344293	39.9191863	37.591588	52.4765445	39.294247	35.6765731	48.831486	40.672124	21.3277435	26.797766	24.559185	5.9804483	20.16195	12.3133742	67.939307	37.662553	54.459057	69.92016	101.34406	25.759067	19.382006	7.80638	5.968506	2.5180965	61.491078	54.797119	22.7998693	4.976894	58.601591	75.06952	77.773558	73.1495	74.338655	85.488006	32.38413
ENSG00000007129	CEACAM21	19	42055886	42093197	1	protein_coding	carcinoembryonic antigen-related cell adhesion molecule 21 [Source:HGNC Symbol;Acc:28834]	0.227898	0.334773	0.0382802	0	0.1233657	0.6280925	0.5039651	0.6101555	0.149991	0.0675129	0.286931	0.0426713	0.803232	0.5249056	0.2147132	0	0	0.03506	0	0.3123119	0	0.215403	0.0501038	0	0.412005	0.9727487	0.1970165	0	0	0	0	0.941626	0.0324876	0.140298	0.0924729	0	0	0	0	0	0	0
ENSG00000007168	PAFAH1B1	17	2496504	2588909	1	protein_coding	platelet-activating factor acetylhydrolase 1b, regulatory subunit 1 (45kDa) [Source:HGNC Symbol;Acc:8574]	22.6880267	24.2753276	18.901298	26.114656	19.0993275	29.2102443	3.83735	26.5202285	26.7012651	27.4823462	38.958381	17.3912711	34.3169639	24.6293343	17.4534125	13.909755	16.986879	22.2894120318917	5.376959	21.4873869	5.5771102	42.7830017	29.30884	26.35863	42.445586	28.212344	20.2124821	6.338025	2.712365	5.601633	1.0605326	45.555085	86.35721	23.6877451	12.5511011111159	29.3010313	33.410141	25.069094	41.995544	40.783644	29.47383	17.863387
ENSG00000007171	NOS2	17	26083792	26127525	-1	protein_coding	nitric oxide synthase 2, inducible [Source:HGNC Symbol;Acc:7873]	0.0599677	0.105303	0.054065	0.0514314	0.494143	4.40951	2.54958	0.755667	0.661872	0.495818	0.591904	0.694487	1.1176	11.4461	0.33708	0.0177894	0.157005	0.152429	0.00799523	1.30513	0.0303735	2.6505	0.82041	0.883435	1.80318	39.1848	0.14164	0.022965	0.153981	0.0557964	0.0539381	2.54312	1.48703	0.0864732	0.163146	0.592437	1.57716	0.629001	0.243955	0.845196	0.760603	0.691023
ENSG00000007174	DNAH9	17	11501748	11873065	1	protein_coding	dynein, axonemal, heavy chain 9 [Source:HGNC Symbol;Acc:2953]	0.0546296	0.0432055	0.0549969	0.0156187	0.13098382	0.17195312	0	0.0477595	0.22140118	0.141066	0.0215102	0.0760057	0.58738972	0.12603021	0.0685658	0.0594555	0.03065954	0.0683351	0.0106136	0.4965584	0.13964055	0.09554872	0.02932225	0.3858055	0.37731	0.02832816	0.0338768	0.03260231	0	0.0177365	0	0.3880915	0.0675601	0.0355368	0.09397028	0.2637141	0.2965454	0.43364532	0.05667708	0.2443723	0.2433676	0.01588051
ENSG00000007202	KIAA0100	17	26941458	26972472	-1	protein_coding	KIAA0100 [Source:HGNC Symbol;Acc:28960]	25.1228294	16.904337	18.8738083	19.722193	32.8345158	25.610928	1.17669	42.4606499	44.1453056	43.395761	43.898116	21.5123853	29.048842	34.6909172	20.29872122	13.360410162	11.2578752	18.515058	1.96222953	15.8667961	4.77266488	42.704394	13.596249	17.580194	37.745618	22.0116028	15.5022884	5.18314117	2.06893	1.8356585	0.6136392	31.241207	41.2075435	13.92032766	2.8158754	11.2730279	26.847456	19.654947	16.185492	35.3732809797389	33.819144	13.8744942
ENSG00000007216	SLC13A2	17	26800311	26824799	1	protein_coding	solute carrier family 13 (sodium-dependent dicarboxylate transporter), member 2 [Source:HGNC Symbol;Acc:10917]	0.072403	0.0755848	0.278089	0	0.0928405	0.5110094531814	0.0709707	0.021468100180153	0.0875993	0.1463194	0	0.00890179	2.3394148	0.1342107	0.0214231294	0.00959787	0	0	0.0087038	2.2999363	0	0	0	0	0	0.0145181	0.1318815	0.0125175	0	0	0	0	0.0147784	0.0249641	0.7274609	0	0	0.0294721	0	0	0	0.0758288
ENSG00000007237	GAS7	17	9813926	10101868	-1	protein_coding	growth arrest-specific 7 [Source:HGNC Symbol;Acc:4169]	0.30093737047	0.188762963664	0.06731936026	0.067438465295	0.18207861543	0.693546994	0.4515941075	0.143895349	0.1484826271	0.15960087699	0.231181542783	0.1096326	1.2297175	1.803561522	0.06771970002	0.0467241	0.16051720437	0.2070459982	0.09226225371	0.1603930266	0.166052332016	0.45539011097	0.1019942281	0.1964332498	0.379277895	1.184745016	0.138177097232	0.051943731678	0.582808	0.026115164686	0.1233747451	0.059174	0.19724034913	0.0533387	0.6599571576	0.0960262943	0.032263441	0.1306341932	0.1588451332	0.0866766292	0.633297619	0.1554146258
ENSG00000007255	TRAPPC6A	19	45666186	45681495	-1	protein_coding	trafficking protein particle complex 6A [Source:HGNC Symbol;Acc:23069]	112.3921	103.970895	102.735662	81.276015	80.692992	44.472384	5.23018	52.411956	49.90258	50.60425	68.89035	88.18794	72.95623	24.279535	81.373764	42.55984	83.780852	54.78967	16.0949729	53.06357	7.8215261	15.78396	12.193166	12.452183	13.903367	25.091826	109.402901	14.06982	12.5257	13.02057	2.397118	18.688365	13.661029	126.268356	3.2858179	42.80255	42.2257	48.10724	52.49989	55.959785	24.742748	28.0699
ENSG00000007264	MATK	19	3777971	3802127	-1	protein_coding	megakaryocyte-associated tyrosine kinase [Source:HGNC Symbol;Acc:6906]	0.905019	0.7758717	1.053283	1.477016	1.9385022	1.7141669	0.492287	0.4514764	0.3854582	0.5797814	1.0153466	6.2714667	1.560086	8.618249	7.9798065	0.347861	2.264893	0.54092680561922	0.0353923	1.5276574	0.0709666	0.72441	0.1621659	0.163234	0	2.4110491	3.307574	0.4055934	0.546259	0.1938623	0	0.154597	0.249928	2.5969347	0.3589149	0.366886	0.190569	0.349921	0.610481	0.547632	0.446512	0.113814
ENSG00000007306	CEACAM7	19	42177235	42210895	-1	protein_coding	carcinoembryonic antigen-related cell adhesion molecule 7 [Source:HGNC Symbol;Acc:1819]	2.767295	0.5666827	0.7639892	0.3418755	0.716459	73.3691	37.9154207313	0.257608	0.841004	1.324282	0.737287	0.8753489	2.127106	197.476712	1.33364513	0	7.556331	0.04958602	0.05550229	14.093042	1.857145	0	0	1.60577	0.435337	2.317328	0.585178	0.5839565	1.50095	0.091717	0.0727006	0.776514	0	2.567271	538.72741	0.0129309	0.0292133	0.1478633	0	0.0167247	0.15856	0
ENSG00000007312	CD79B	17	62006100	62009714	-1	protein_coding	CD79b molecule, immunoglobulin-associated beta [Source:HGNC Symbol;Acc:1699]	0.14555940457	0.408158768	0.680746663854	0.130612	0.1504115976	0.7383778	1.077941	0.069011437121	0.153146	0.0963964	0.28864290964	0.27370826305	0.21807352017	2.2348336	0.0698028923	0.15388107999	0.0828697	0.2947524145	0.0141249502877	0.071156	0.00728814	0.0350817	0	0	0	1.02123	0.246582	0	0	0	0	0	0	0.40416970905	0.0941609	0	0	0	0	0	0	0
ENSG00000007314	SCN4A	17	62015914	62050278	-1	protein_coding	sodium channel, voltage-gated, type IV, alpha subunit [Source:HGNC Symbol;Acc:10591]	0.02307306	0.01677438	0.00538261	0	0.004747841	0.00847409	0	0.01089117	0.01504568	0.01607794	0.00838835	0.03186706	0.0581452	0.038010238	0.01119776	0.05142122	0.03175805	0.0165703	0	0.002131751	0.0011437577	0	0	0	0	0	0.01340521	0	0	0.0038914548	0.006652177	0	0	0.002167269	0.001905702	0.01046158	0.01036817	0.1886974	0.2771332	0.32489944	0.2642003	0
ENSG00000007341	ST7L	1	113066140	113163447	-1	protein_coding	suppression of tumorigenicity 7 like [Source:HGNC Symbol;Acc:18441]	9.4365199	9.7612508	8.8545333709	11.46238546375	16.2286522001321	9.9199838	3.71145566762	16.8066507027703	16.0554182698556	14.6721647187557	13.8763438161319	13.3873433	14.04047613602	8.7835134	7.83079130028221	6.5513099	6.7398520173	11.6349459108032	1.54432993	8.2023467	2.15362514	9.6365451	9.47479450013467	9.49102870988063	11.505610786007	8.164547526	9.803306227972	2.415378358	0	0.8328322	0.2762382	6.9966992	11.2266055002575	7.1669347	1.47229129	7.18989661677	13.562694124608	12.102629	8.635823	13.476734166	13.8298244031	5.068483
ENSG00000007350	TKTL1	X	153524024	153558700	1	protein_coding	transketolase-like 1 [Source:HGNC Symbol;Acc:11835]	0	0.03640701	0.0101696	0	0.00899806	0	0	0	0	0	0	0	0.0457629	0	0.00705717	0.3239555	0	0	0.0358291	0	0	0.08987197	0.0356842	0.1175778	0	0.399564	0	0	0	0	0	0	0.0627938	0	0.1140509	0	0	0	0	0	0	0
ENSG00000007372	PAX6	11	31806340	31839509	-1	protein_coding	paired box 6 [Source:HGNC Symbol;Acc:8620]	0.609249	2.1122348	1.7498177	0.7049178	1.82093735	0.8050807548	0.4596426	3.2031426	5.2979376543	4.433981158	10.760802351552	0.3916387	0.819261	0.294735	1.37217802	0.9019442	0.2321965	4.4873665	0.28354818	0.5846516	0.0725652	0.508449	0.2894693	0.169441	0.2277371	0.140652	0.4969122	0.286418	2.134097977	0.8442084	0.2072271	0.24788031	0.4354168	0.2905198	0.17923	0.132997	0.167829	0.199854	0.20263	0.366599	0.130732	0.260251
ENSG00000007376	RPUSD1	16	834974	838397	-1	protein_coding	RNA pseudouridylate synthase domain containing 1 [Source:HGNC Symbol;Acc:14173]	13.325167	9.372973	11.877416	16.015492	7.754715	10.970348	1.747897	7.148935	9.0856822	10.544906	7.980725	5.3996138	15.089642	17.3601245	16.6520610007186	8.5425119	11.3126493	8.8051874	1.42712	7.787307	2.9997952	34.922319	4.1251028502674	16.37564	22.789463	29.22235	14.2402483	5.4158136	2.03649	1.94616840083877	1.5579	15.474902	12.657299	9.611416	1.877782	12.070529327	21.786241	17.830028	16.264467	24.431743	25.386231	10.88094
ENSG00000007384	RHBDF1	16	108058	126354	-1	protein_coding	rhomboid 5 homolog 1 (Drosophila) [Source:HGNC Symbol;Acc:20561]	49.590139	34.2471346	28.6506587	37.6985163	25.257568	15.39952	3.7532571	37.269868	25.5577912	31.61326212876	44.1572475	22.0788593367759	24.746917	22.5435568	35.310808	22.5081405	35.3809537	50.2627710001739	4.91315395	17.021698	7.624895050618	32.281619	11.7124831	58.08955	39.606602	29.022981	31.51201721	14.7739101	7.94361	7.256766	0.8907157	70.82291	49.480312	34.4935895	7.5549272	32.0300473	37.06961	19.054405	32.818833	30.817491	28.286306	24.734578
ENSG00000007392	LUC7L	16	238968	279462	-1	protein_coding	LUC7-like (S. cerevisiae) [Source:HGNC Symbol;Acc:6723]	77.85097	83.744414	71.309178	70.545659	28.0554911	24.22190428351	11.070587	42.826319	24.812684	29.503948	34.9480624412088	29.0386298686	45.897832	34.291378	50.846852	53.7043067	50.738329	83.1620646	21.298303	29.645658	28.155112	46.790259	49.372388	104.16663929781	92.1395630026787	44.960999	62.1280014	50.610041	35.2559704	25.338691	6.60116681	43.734729	77.721324	60.731373	16.8578677	91.945661	53.552131	38.991408	57.632361	33.937381	47.071815	65.674635
ENSG00000007402	CACNA2D2	3	50400233	50541675	-1	protein_coding	calcium channel, voltage-dependent, alpha 2/delta subunit 2 [Source:HGNC Symbol;Acc:1400]	0.430680869579746	1.0554859	0.546066877	0.43764916643344	0.814332	4.82329900174935	0.0336445	0.7693235	0.3331632	0.4215473	0.6157264748	2.046764	1.16420410116494	0.175955577	0.6059908	0.11990541215	0.232008	0.4780076	0.0556985586800195	10.6813000018995	0.06223772991841	0.558069	0.392320086	0.24645214419831	0.382229	0.191827610917107	0.638469	0.13576919364	0.160252	0.073609	0.0238116	0.68889	0.346842	0.7119698	0.04861844945	0.492666814	0.56024771	0.753183199755	0.511405926182251	0.544527509089373	0.4593361	0.174774963
ENSG00000007516	BAIAP3	16	1383602	1399439	1	protein_coding	BAI1-associated protein 3 [Source:HGNC Symbol;Acc:948]	1.675701	3.592198721677	4.54324708877	1.55320350256858	1.10635500026245	0.81806339	0.059001701142	3.71833200606081	5.46149740045198	6.96507600012772	1.82676820024006	1.4985740857	5.8785527159	1.00046886074	0.5814553015	1.0105836501	1.5834070131142	5.313335359892	0.227770347	1.2055846566	0.88723368	2.45670821	0.1506922779	1.308459765	1.051479693	0.8252336999	2.346772	1.0717482259	3.7046127973	1.635484147	0.088840145219495	2.15115962	2.5103083	6.355907535604	0.7384895051	8.8411299	15.4768815	3.574614	16.5474500003286	6.97425695818422	1.7782859	6.081337
ENSG00000007520	TSR3	16	1399241	1401912	-1	protein_coding	TSR3, 20S rRNA accumulation, homolog (S. cerevisiae) [Source:HGNC Symbol;Acc:14175]	53.287308	42.185228	47.171561	45.54278	22.62164	29.958062	6.1647	25.080905	29.573389	28.510428	20.878776	20.611073	42.21925	33.369603	43.94482	30.926337	37.673161	30.76042	8.374855	24.121933	6.7972644	43.982794	9.20142	25.574066	38.2291	72.87312	45.854798	10.9573618	3.89339	5.829774	2.51982	37.115396	31.6582	32.005112	8.017742	23.436509	43.2689	34.0554	33.667631	43.92565	58.78413	24.8378
ENSG00000007541	PIGQ	16	616995	634136	1	protein_coding	phosphatidylinositol glycan anchor biosynthesis, class Q [Source:HGNC Symbol;Acc:14135]	20.82003	16.47058	19.2779527	19.9663754	8.6104488	18.214633	2.96497492	12.005184	12.2972845	13.6639091	11.8207538	7.2692465	13.892448	14.6838831	17.6916148	9.7338497	12.7859706	10.126939	4.2676368	15.5923548	5.4727005	23.194292	5.9707038	25.7952089	27.4875	38.0065513	14.1390941	9.303102	5.705798	3.4564424	1.976685	21.9114597	27.607236	12.0530755	6.3350283	21.414597	34.243346	31.095837	24.774476	35.332597	26.4308439	14.483944
ENSG00000007545	CRAMP1L	16	1662326	1727909	1	protein_coding	Crm, cramped-like (Drosophila) [Source:HGNC Symbol;Acc:14122]	5.7000268719	3.102833876524	4.4433386	3.57715476153	3.334445076	7.0126462	0.230179	4.6252146105552	6.8821054	7.4064264	4.6473068	3.6041413571	10.330739	6.4739109	3.972592444	3.48588443025	3.3295692843	5.7532061	0.30863850001995	5.5115816	0.4886673512	6.6525785	2.152358458633	5.54724223	8.59945589	3.8634871	4.29063909746	0.83383092389	0.377149	0.6968410207734	0.126799796199	6.971902152	8.8528390275	2.8733262268	0.7598675	3.709028632	6.100348088	6.326495901687	6.291775	7.310403265	7.2976299	2.836003
ENSG00000007866	TEAD3	6	35441374	35464853	-1	protein_coding	TEA domain family member 3 [Source:HGNC Symbol;Acc:11716]	12.091801	10.90801	9.583123	8.59107	10.644984	7.87821	1.532604	15.469602	14.2323700001485	13.534733	18.12565635411	10.795309	15.42781	10.790197	9.858071	7.33374	8.212793	13.923998	0.992847	6.18030800060107	1.32238	8.87627	6.883562	13.849758567	15.62052	10.444711	9.69559	2.751209	1.715908	1.947094	0.41822997	16.477085	19.64308	6.945113	2.853561	10.587833	12.98611	11.40734389289	13.79093	15.15402	11.72795	5.96768923
ENSG00000007908	SELE	1	169691781	169733846	-1	protein_coding	selectin E [Source:HGNC Symbol;Acc:10718]	0	0.0277696	0.0205125	0.0169601	0.0139012	0.1329667	0.089295	0.0152887	0.00959828	0.0207731	0.0234979	0.0254644	0.190924	0.43652330263969	0	0.00656284	0	0.0287477	0.0031599	0.046305	0.00350671	0	0	0	0	0.60748599	0.0173783	0	0	0	0	0.0243807	0	0	0	0	0	0	0	0	0	0.0174474
ENSG00000007923	DNAJC11	1	6694228	6761984	-1	protein_coding	DnaJ (Hsp40) homolog, subfamily C, member 11 [Source:HGNC Symbol;Acc:25570]	13.746001	8.6749911	7.6588675	12.8683054	15.4028094	21.013302	0.892696	16.2067994	22.182459	22.5138794	18.9044942	13.6679982	21.4427	22.99344	11.687979	5.2920551	8.3712218	12.7682758	1.1971823	14.3922551057744	3.26471172	30.388938	14.2519725	19.20999	31.928578	19.085681	10.4983442	3.6008383	0.695035	0.8815586	0.486498	23.7289501	23.937186	10.5373863	3.15820820052731	15.6975389	22.887564	24.022792	20.762802	30.613052	30.7381399	14.9753952
ENSG00000007933	FMO3	1	171060018	171086959	1	protein_coding	flavin containing monooxygenase 3 [Source:HGNC Symbol;Acc:3771]	0.1138579	0.1934554	0.1412072	0.1335912	0.0420041	0.2328555	0.236432	0.273255	0.1548532	0.324949	0.1724102	0.1836055	1.567631612309	0.78028300123451	0.1196841	0.05781	0.114247	0.1470218	7.2695e-07	0.2498796	0.0316501	0.2885849	0.0585883	0	0	0.2817226	0.0789839	0	0.355364	0.0839479	0	0.0581593	0.2229208	0.196984	0.1325489	0	0.246577	0	0	0	0	0
ENSG00000007944	MYLIP	6	16129356	16148479	1	protein_coding	myosin regulatory light chain interacting protein [Source:HGNC Symbol;Acc:21155]	10.86186	6.214668	6.178795	5.717417	7.88238	14.095	1.70889	17.62258	17.16021	16.76239	10.49887	7.650122	14.52988	5.85193	3.12829	6.703032	2.921436	9.95071	0.3699545	11.21629	0.3640892	6.02231	2.382592	4.655829	6.22814	5.8407	6.508404	1.2332512	0.2831	0.652908	0.358142	3.168248	15.32788	6.17807	2.467895	5.4938	7.92421	8.50431	10.07039	14.9165	4.1243	4.324335
ENSG00000007952	NOX1	X	100098313	100129334	-1	protein_coding	NADPH oxidase 1 [Source:HGNC Symbol;Acc:7889]	12.343566	3.7351746	3.548425	5.029801	15.54262	98.55971	7.188762	61.699405	34.885142	38.065828	1.894723	13.9374386	165.00692	7.338141	1.8087403	12.857549	17.67082	3.335805	0.39855118	94.895781	5.3199534	11.8524	3.651949	19.353048	10.052173	10.7638318	10.600219	6.0437355	2.46175	9.5023834	0.288921	6.956595	61.084851	4.186957	0.753059	34.063574	69.73406	40.252828	48.69304	51.71058	42.874877	14.0817714
ENSG00000007968	E2F2	1	23832922	23857712	-1	protein_coding	E2F transcription factor 2 [Source:HGNC Symbol;Acc:3114]	2.60718	0.906109	1.03743	1.8549519	1.78703	3.2236487	0.1734	1.2285425	1.73782	1.79584	2.349723	1.824109	2.5665387	2.75102	2.25179	0.909716	1.44313	1.163426	0.272729	1.62183	0.208612	8.168843	1.76276	2.01967	2.89131	4.89619	1.59547	0.149717	0.464669	0.134116	0.189323	7.4559	2.80852	1.36769	0.720646	2.5003372	3.91488	5.749912	2.87215	7.24433	7.392675	0.690163
ENSG00000008018	PSMB1	6	170844205	170862429	-1	protein_coding	proteasome (prosome, macropain) subunit, beta type, 1 [Source:HGNC Symbol;Acc:9537]	215.81094	166.31891	158.6516	208.65901	203.77757	135.07518	81.199442	237.25072	225.0617	214.44782	233.15824	170.90163	214.16755	160.80769	141.41835	126.35934	139.38429	168.79724	38.2184405	105.63169	36.617649	225.65754	216.11501	131.84507	199.96637	298.92687	161.17058	53.203401	34.1002	26.04931	9.9022	230.0347	288.9543	147.05628	21.393052	146.32096	212.06448	271.2021	214.76323	274.61763	240.58116	107.59187
ENSG00000008056	SYN1	X	47431303	47479252	-1	protein_coding	synapsin I [Source:HGNC Symbol;Acc:11494]	2.76029	0.29894	1.096854	0.938139	0.4099258	0.2167488	0	0.586016	1.264691	0.725367	0.930783	0.712082	0.103192000202498	0.978281	0.475132	0.00777833	0.6907328	1.134351	0.11627800154387	0.081819	0.0948391	0	0.05245310115633	0	0	0.1858989	0.968514	0.165986	0	0.0222045	0	0.039794400209193	0.0219813	1.009213	0.0364696000588936	0.015051	0.0302517	0.0208567	0	0	0	0.392644
ENSG00000008083	JARID2	6	15246527	15522252	1	protein_coding	jumonji, AT rich interactive domain 2 [Source:HGNC Symbol;Acc:6196]	3.1630928	2.0446766	1.6525276	1.7300606	1.69930169	3.5212081	0.281143	2.5797723	2.4420617	2.61745	3.2822225	1.43464971	4.1381923	2.7310723	1.1961132	1.75111683	0.9962853	2.6761284	0.2366168	2.4264048	0.33331534	4.3378651	1.2885633	2.1892694	3.1535424	1.7793692	1.7119896	0.50628016	0.28323	0.193675	0.146592	3.391098	5.1592402	1.34855531	0.275321	1.79132208	2.55004	2.32411	2.8358116	2.9840969	1.7956087	1.46464
ENSG00000008086	CDKL5	X	18443703	18671749	1	protein_coding	cyclin-dependent kinase-like 5 [Source:HGNC Symbol;Acc:11411]	0.0974717748	0.02668314944	0.033519210118	0.0190527	0.06335923669	0.932419	0	0.11641452236	0.283885	0.2498578	0.0602127	0.0556838642	1.1066785	0.338966	0.03046724462	0.0345058	0.06399571279	0.0496862	0.03355167	0.339012	0.04333142137	0.4142281	0.200707	0.2127203978	0.510706	0.0755619	0.0223804	0.05020650158	0	0.0081578524408	0	0.4886882	0.976875	0.013621190225	0.00454234661	0.032187004	0.091135814	0.147396	0.140422814	0.532672459	0.151204	0.0594876712
ENSG00000008118	CAMK1G	1	209757062	209787283	1	protein_coding	calcium/calmodulin-dependent protein kinase IG [Source:HGNC Symbol;Acc:14585]	0	0.029421	0.0276455	0.0184093	0	0.0506373	0	0.0628896	0.03196247	0.0108538	0.0284246	0.0420741	0.1146958	0.1882181	0.03323737	0.0480906	0.03706946	0.00913443	0.0140673	0	0	0	0.0629946	0	0.0267651	0.2818773	0.0343274	0	0	0	0.0104937	0	0.0416798	0	0	0	0	0	0	0	0	0.325072
ENSG00000008128	CDK11A	1	1634169	1655766	-1	protein_coding	cyclin-dependent kinase 11A [Source:HGNC Symbol;Acc:1730]	41.438175542471	40.6586590618143	37.8698476	43.2590050021236	44.0151040010661	34.7162454579119	6.9162233	67.553576	44.454255720985	42.852638325	59.11088562313	40.3334300108744	47.6901512326	37.8495301651	46.578955	30.2043713	36.4683922717742	36.5045403	10.8073817	34.7797550000621	10.2390242018712	29.84106173537	37.7866200886	55.0532100939	64.370046908154	52.837316	42.4326414010111	17.4692308732	18.423072	10.65705393	3.396925644002	44.1646026	39.6922950006036	48.930456424168	23.1233394	33.0199564863192	34.8515060892275	38.799308	30.782854	31.8111023	37.404587	30.9192897
ENSG00000008130	NADK	1	1682671	1711896	-1	protein_coding	NAD kinase [Source:HGNC Symbol;Acc:29831]	26.956292	21.4848363	20.4849413	26.6671514377	41.583204	42.1230700804017	6.7213137	52.721747	54.359436686947	54.737375	46.079387	38.299201	39.378071	41.3854260015282	30.9336064	21.3207644	27.5907188	30.3932028502848	4.1120999	30.596315246701	5.5893771	53.783658	19.0641048	63.2678426	51.094511	48.0451031	28.24162	8.835002	4.263655	4.5590369	1.68171	48.058708	64.812339	27.717386	19.1828920274069	25.1233745587773	46.716051	32.958561	35.210825	50.887686	52.314391	25.756689
ENSG00000008196	TFAP2B	6	50786436	50815326	1	protein_coding	transcription factor AP-2 beta (activating enhancer binding protein 2 beta) [Source:HGNC Symbol;Acc:11743]	0	0	0	0	0	0	0	0	0	0.04376265374	0	0	0	0	0	0	0	0	0	0	0	0	0.00491783422	0	0	0	0	0	0	0	0	0	0	0	0	0	0	0	0	0	0	0
ENSG00000008197	TFAP2D	6	50681541	50740701	1	protein_coding	transcription factor AP-2 delta (activating enhancer binding protein 2 delta) [Source:HGNC Symbol;Acc:15581]	0	0	0	0	0	0	0	0	0	0	0	0	0	0	0	0	0	0	0	0	0	0	0	0	0	0	0	0	0	0	0	0	0	0	0	0	0	0	0	0	0	0
ENSG00000008226	DLEC1	3	38080696	38165516	1	protein_coding	deleted in lung and esophageal cancer 1 [Source:HGNC Symbol;Acc:2899]	0.16426880161806	0.1159773	0.037975	0.1002909	0.2348572	0.558157342524	0.0746173	0.8358104327332	0.3396984164	0.2760479182	0.583800351237	0.1844843	0.2394901	0.2831634	0.3025791	0.22141092	0.5379153	0.339745000951317	0.05872049	0.726731	0.12659023687	7.096965	35.311547	4.395128	3.428976339036	0.4841231	0.0662278	0.2852718	6.98851	2.5771824	1.9225763	2.64754	8.829959	0.13805281	0.478539942147	1.1572391	1.6094811	2.323335	1.444946499392	1.9041	0.8691138	0.3595499
ENSG00000008256	CYTH3	7	6201407	6312275	-1	protein_coding	cytohesin 3 [Source:HGNC Symbol;Acc:9504]	4.57442	2.0164949	2.5590118	3.3501537	8.1235261	2.708809	0.823913	16.827141	14.98944390795	14.800125	23.2296493	7.4510772	11.5465085	4.9151661	6.4250971	3.3467892	7.853449	9.7224153	0.8074778	1.4560275	0.965156	10.966574	3.8725661	3.825764	6.911823	3.7578371	3.0220533	1.38679	0.86427	0.447225	0.656812	8.203717	14.069124	3.3169973	1.00586891	5.1468157	8.35291	6.252371	8.1298484	11.754028	6.27016900114139	5.88686329
ENSG00000008277	ADAM22	7	87563458	87832204	1	protein_coding	ADAM metallopeptidase domain 22 [Source:HGNC Symbol;Acc:201]	1.0088948	0.76112	0.8751631	0.5732542	0.5926906	0.8293572798	0.187522923987	0.7060111151	0.7911716	1.2968414	1.3493353	0.6352094	3.21249913	0.561177900574305	0.638242838	1.113795	0.4586134	1.0552846	0.07088706	0.68244295828	0.0441643	5.3066096	3.1133921001748	2.1200536	4.4867396	0.6147951	0.3807771593	0.0792995	0	0	0.00443985	3.15031307657	7.796077891	0.40274907	0.6837969	0.767154	0.2809549	1.5922243	2.005211	2.207333	1.219977	0.34414686866
ENSG00000008282	SYPL1	7	105730949	105753022	-1	protein_coding	synaptophysin-like 1 [Source:HGNC Symbol;Acc:11507]	67.723202	41.070354	43.926361	60.696223	86.198242	78.591374	31.018539	131.60598	143.316676	139.654002	88.660071	90.747586	135.5991851	53.2929989	37.563159	60.362409	42.864682	69.580952	4.7993406	58.334937	7.310219	140.90033	46.6549381	43.842383	59.68818	62.552312	52.264773	7.1083805	5.54194	4.3469615	1.28964	108.914668	215.870309	48.886471	3.901248	64.546214	134.203887	118.163404	108.511408	151.918173268743	134.93385	55.8526
ENSG00000008283	CYB561	17	61509665	61523739	-1	protein_coding	cytochrome b561 [Source:HGNC Symbol;Acc:2571]	24.2504677	18.0217674318782	22.2844708325553	23.531384	22.5852301	41.8694835069	5.6785107	34.8143596	40.694607	36.4336293	24.7517207	23.9551472012251	33.3186554	34.3036206	19.652338718772	19.632943528	16.9905287	10.4910445	1.43193895	34.1501587	3.4900087	63.2319522	11.3894427	46.0536033	38.669012	43.700804	19.9225816001959	4.914960715214	4.28806	1.71089	0.466018	49.8323242	44.6578324	15.8404394	5.7661104	27.3360723	51.202974	45.979972	41.743366	62.661784	45.2074665	18.633637
ENSG00000008294	SPAG9	17	49039535	49198226	-1	protein_coding	sperm associated antigen 9 [Source:HGNC Symbol;Acc:14524]	12.649611421	11.25816542	9.30796766	13.39798052365	15.4862206	9.04038	2.1552823	24.710156	33.8529375	34.1367302	19.978562000867	16.7685837	19.1656325	18.1009705	13.019004224	11.9045125	9.6210682	14.4390823233031	1.45186948	6.22572460680377	1.1485051	24.503736	13.749826	15.1152285	22.529287	11.0759873	11.017014	1.54859789	2.128289194	0.8220809	0.496585851	38.3003936	41.9059769	14.4916126	8.3113101	8.429375	11.678243	12.8590447	15.8524847	19.85372	16.1705586	9.6748151
ENSG00000008300	CELSR3	3	48673902	48700348	-1	protein_coding	cadherin, EGF LAG seven-pass G-type receptor 3 [Source:HGNC Symbol;Acc:3230]	5.3171110689217	5.64453436021	4.14300000024365	4.8073666149	6.95654837855	0.9465563	0.20853791	11.109364	5.971622891528	6.2269618	7.63789500059293	8.5062860205585	0.5724771	2.58584900284303	6.57568600001968	4.156247902	4.78643200180218	10.21744943997	0.5518458	0.897165500213323	0.3942544	2.7579365	3.13695900003352	4.4532620589901	4.90956475621	1.42999750350254	4.3795993	0.53958737	0.2019777	0.43901559	0.01606634	2.902265	3.389581	5.6870183365	0.09759921	4.05027730003922	3.458333	3.10644	5.649812	3.628681	2.76112510099766	2.01503850336229
ENSG00000008311	AASS	7	121715701	121784334	-1	protein_coding	aminoadipate-semialdehyde synthase [Source:HGNC Symbol;Acc:17366]	0.0822275	0.3419307	0.4184573	0.31483956	1.847408	1.189984	0.0343054	3.4112779	4.0950873	3.9535592	1.9585579	1.2534916	1.77934	1.0506536	0.920537300152655	0.5479394	0.2298764	0.2728691	0.22529233	1.297968752	0.6031606220008	0.0345956	0.6716125	0.4123033	0.21029096595	0.1856513	0.3682792042	1.619024	0	0.156166	0.1285946	0.224999	0.37084429566	0.0601651	0.1090068	0.043205900288361	0.107311	0.140618	0.0948764	0.0760706	0.0453728	2.55413500147133
ENSG00000008323	PLEKHG6	12	6419602	6437672	1	protein_coding	pleckstrin homology domain containing, family G (with RhoGef domain) member 6 [Source:HGNC Symbol;Acc:25562]	18.82597	19.245655	19.170794	17.087704	11.072651	23.032459	4.486419	15.0738323	16.4586001	17.9795567	16.10293	9.1639368	55.262986	12.8921639	9.265491	11.206111	12.131043	16.122168	1.953231	23.584279	4.4447937	8.027059	6.1012874	14.7721849	9.475565	11.986632	14.2471519	8.1740896	8.17251	4.3893293	1.8359747	18.270319	24.842498	17.711211	23.149963	10.5650005	13.97196	9.3452	22.01957	14.411618	16.50175	25.567095
ENSG00000008324	SS18L2	3	42623332	42636606	1	protein_coding	synovial sarcoma translocation gene on chromosome 18-like 2 [Source:HGNC Symbol;Acc:15593]	58.165748	51.786664	64.225051	67.15314	50.38497	21.836946	24.8291	36.36207	37.587095	33.826633	48.536911	43.116859	37.100059	53.993651	44.896195	29.342569	30.968045	35.966598	6.907242	18.956615	5.636145	33.140047	17.809252	20.208023	26.294754	27.085222	41.706893	7.756142	6.62493	6.09475	1.068558	26.296577	36.749669	44.873819	6.200082	28.3565	31.623276	37.808364	34.883025	36.684784	39.056303	20.965436
ENSG00000008382	MPND	19	4343524	4360083	1	protein_coding	MPN domain containing [Source:HGNC Symbol;Acc:25934]	14.4836524	13.836692	12.364543	13.6155946	11.916003	9.698671	5.5486476	11.2515158	10.977665	11.172739	13.220036	8.7603843	14.832393	8.5951202	14.810514	10.2509984	10.5728224	9.238898	6.0382233	8.413854	3.5484363	14.54615	7.482075	14.139034	11.774241	21.305931	12.501624	6.5209157	7.630019	2.446445	1.0919107	17.573892	11.400808	9.0300507	10.1635456	9.554131	17.519033	10.884589	12.636619	18.675231	13.352223	10.937258
ENSG00000008394	MGST1	12	16500076	16762193	1	protein_coding	microsomal glutathione S-transferase 1 [Source:HGNC Symbol;Acc:7061]	124.606904	26.7681432	54.3572226	49.8109598	129.712366	202.946013	77.9734862015682	63.5282904	104.477734302	100.8268123	151.786242	93.5194722	54.6568331	107.8416567	30.6899211	63.5641991	69.088393	127.4212493	10.2450259	124.506371	46.72518978	521.254830446939	131.991434	216.42947942	277.234707	143.6966999	59.653717	54.9925646031	62.359217427466	33.8057566567	11.2397379	458.5966591	395.229171	33.5382867	49.8336869	248.2977273	412.4935281	391.000651	259.2792022	290.138183003121	348.3652506	205.205257197702
ENSG00000008405	CRY1	12	107385142	107487607	-1	protein_coding	cryptochrome 1 (photolyase-like) [Source:HGNC Symbol;Acc:2384]	11.539507	5.830699	4.383334	5.8111146	10.209829	7.084238	3.7351835	19.351198	24.684913	23.6741	13.11817	11.933146	10.250562	7.23242	5.643128	8.18851	7.190522	9.669517	0.296875	4.490041	0.9412543	20.97198	11.948526	7.688447	18.068545	5.929933	6.821326	0.5001224	0.637809	0.5496301	0.179093	16.397618	19.808142	4.536016	1.6477403	5.856038	8.179281	16.48842	10.252262114	15.33676	7.734418	2.336857
ENSG00000008438	PGLYRP1	19	46522411	46526323	-1	protein_coding	peptidoglycan recognition protein 1 [Source:HGNC Symbol;Acc:8904]	0.207952	0.144512	0.123146	0.208806	0.293114	0.131609	0.546772	0.210007	0.412791	0.290585	0.626448	0.141678	0.238311	0.217431	0.167929	0.0387491	0.0322736	0.343106	0.0505064	0.0665487	0	0	0.2194	0.138611	0	0.0571232	0.257384	0	0	0	0	0.0675804	0.226878	0.128796	0	0.0770307	0.156837	0.243114	0.166847	0.397686	0.267114	0.0980886
ENSG00000008441	NFIX	19	13106422	13209610	1	protein_coding	nuclear factor I/X (CCAAT-binding transcription factor) [Source:HGNC Symbol;Acc:7788]	6.129697	2.705243	2.69583059	3.498836	6.279037	14.965418	0.282957	11.371373	14.573095	15.387866	11.8805434	6.194963	16.506357	6.160006	7.6481406	3.195558	4.7735235	7.30593	0.68557035	10.8339298	1.615411	13.1952	5.69838844680047	5.793996	13.4905	11.257205	4.7293642	2.5003556	1.2215532295	1.918127	0.25046528929	18.228994	10.128178	3.3553612	0.825168920374975	16.476744	20.47326110306	15.9871060628537	18.175655	26.713898	19.978365	8.03069109201
ENSG00000008513	ST3GAL1	8	134467091	134584183	-1	protein_coding	ST3 beta-galactoside alpha-2,3-sialyltransferase 1 [Source:HGNC Symbol;Acc:10862]	0.5907383	0.2777419	0.2393505	0.25977074146	0.67783699	0.9063895	1.306591	0.3364361	0.3132103	0.3699377	0.914326200052474	0.0611034	2.6211879	2.4603026	0.5278228	0.3480627	0.01259007	0.0961464	0.05728741	0.4354811	0.43874604	6.932848	3.2344	8.5406512	7.060832	3.583675832	0.491558	0.2724766	0	0.3325376	0.0502829	5.066907	8.0604489	0.3168396	0.2653383	8.4491906	12.723913	6.8572677	12.233534	10.7441443	9.9700953	1.3660425
ENSG00000008516	MMP25	16	3096682	3110727	1	protein_coding	matrix metallopeptidase 25 [Source:HGNC Symbol;Acc:14246]	0.359671	0.546863	0.543359	0.488327	0.461753	1.105431	0.89891	0.590293	0.625686	0.737455	0.522896	0.296944	0.850102	1.9518451	0.585412	0.2889509	0.439781	0.4806987	0.00370313	0.344745	0.0783204	1.052333	0.3493663	0.445059	0.603102	2.693711	0.701325	0.0209895	0	0.1361699	0.00852955	1.431585	1.231815	0.750048	0.200883	0.966652	1.615922	1.361696	1.442545	1.694599	1.3181383	0.313495
ENSG00000008517	IL32	16	3115298	3131908	1	protein_coding	interleukin 32 [Source:HGNC Symbol;Acc:16830]	66.2353847119	98.428686	60.9951664	132.83759194	159.764039404335	48.520663403151	88.5014767641	199.014692822	144.3563654331	173.411992499776	182.2128599006	152.5908464446	357.683306	291.4969	264.781965	112.764349	207.602121	75.695647	53.5214879	21.75692712553	22.8808523863	177.0953061	21.19177056	116.742289420999	140.2862154	589.819719	76.1872803	72.9396830003824	25.75919	22.583006	18.6947090014934	200.98875	90.1886691	30.096374	291.298772	264.4543846	234.563458	189.979979	276.78908915822	250.837668573545	365.455780837361	101.679149636145
ENSG00000008710	PKD1	16	2138711	2185899	-1	protein_coding	polycystic kidney disease 1 (autosomal dominant) [Source:HGNC Symbol;Acc:9008]	29.7455958483	22.22316084	19.4973627	21.5442051	23.4080311	36.316509	1.82478920270189	25.4580781	27.4050585	34.4813873	29.1151088	27.2671841	66.927758	33.526569	41.0751723	12.76085458	26.1083308	31.1275652	1.26493561	33.7923324	4.7137339	43.891587	22.2003959	81.359203	102.4267522	22.4987649	26.0796946	7.1150507	2.876752	7.75727924	0.1872951306108	47.7999656	64.588943	23.5850986	4.95242488	42.9321659	49.779185	47.5795711	61.513898	54.68209835	42.7017221	30.182361
ENSG00000008735	MAPK8IP2	22	51039114	51052409	1	protein_coding	mitogen-activated protein kinase 8 interacting protein 2 [Source:HGNC Symbol;Acc:6883]	2.18899633409	0.372702	0.571544	1.3246804	5.5640938433	0.103395404	0.2029996164	2.647521154	5.257952844642	5.0940050819602	3.960438	6.065942	1.24981405954556	5.7540920951802	9.420079	0.21426273498	0.918217	0.2777324	0.0902338	0.1262672	0.03769941	2.1389308203208	0.8363334462845	0.93660228	1.543506	4.271278	1.16883	0.0339292016	0	0.0430906	0.0104336	1.6107826	0.6360714	0.669065	0.245038802845	5.62214955849	11.536014261737	9.030787	8.794825	16.2475590009946	11.62408815372	0.2504445
ENSG00000008838	MED24	17	38175350	38217468	-1	protein_coding	mediator complex subunit 24 [Source:HGNC Symbol;Acc:22963]	39.5988240243428	35.098306097	33.4614141786	39.9328178	32.957549296	32.8573180048604	3.4391417	31.5596225124045	27.0971607	30.9389	46.62859	31.1341603	34.3484986	36.1435286	46.0158081	23.62529529986	28.807588785	29.3022456003334	4.6137651	29.6237557041	5.85199060050277	30.89097	24.804552580822	42.3242354132007	44.093085	48.98692024109	31.463640266	9.3147020686486	7.246245	3.2797774003438	0.95230640718	40.647545761	51.9755522322	29.65171612	4.87008330199572	25.94156	28.340998	31.9667380104439	27.90624228	37.468534358973	35.030546	21.80510515
ENSG00000008853	RHOBTB2	8	22844930	22877712	1	protein_coding	Rho-related BTB domain containing 2 [Source:HGNC Symbol;Acc:18756]	2.08308	1.307855	2.5192994	1.3264014	2.1094972	2.468214	0.1946657	3.4548562	2.2003414	3.4274987	4.6616322	1.548155	2.775778	2.44554455373	2.4268573	1.223294	1.95011417	1.1650587	0.5425934	2.2916084	0.573398	5.6052842	2.312623	2.4987757	4.8913	2.952464	1.573434	0.61045574	0.193841	0.4688178	0.16486	2.741723	3.183076	1.5268742	0.15186390184122	1.0717651	1.924131	2.48349	1.849048	3.884102	2.1537351	0.824181
ENSG00000008869	HEATR5B	2	37195526	37311485	-1	protein_coding	HEAT repeat containing 5B [Source:HGNC Symbol;Acc:29273]	3.613405	2.5418398	3.2705575	2.093149	4.8574846	5.835024	0.382449	6.237221	8.191298	7.741307	7.9747909	4.003374	12.737778	3.423722	3.70831	2.223644	2.0693675	4.9841447	0.338118	4.496682	0.5968737	7.348337	6.18861	6.3653983	16.008291	2.186917	2.48873	1.477104	0.530782	0.565377	0.100266	12.602069	17.09268	2.9751153	0.8306285	5.1079433	5.866895	6.038006	6.89973	7.51957	6.25096	5.5380356
ENSG00000008952	SEC62	3	169684423	169716161	1	protein_coding	SEC62 homolog (S. cerevisiae) [Source:HGNC Symbol;Acc:11846]	29.3855017	17.6868339	29.98799	25.570414	23.228805	34.5826523541	4.649455	41.035082	43.004066	44.103403	34.419902	23.7535189	26.981934	32.964122	29.360886	23.404661	14.885311	26.505234	21.7430282	25.682021	17.1941496	44.783037	32.600489	42.207321	50.478477	12.946928	20.5019555	28.7262236	15.15995	14.214962	29.959874	29.83741	62.508836	23.682805	13.7983207004963	20.9653	30.147554	28.504567	31.306164	40.839778	26.297452	25.640841
ENSG00000008988	RPS20	8	56979854	56987069	-1	protein_coding	ribosomal protein S20 [Source:HGNC Symbol;Acc:10405]	3184.768965	2658.027024	3335.87865	4388.338075	3003.770987	1170.959667	436.7210417	1006.04425	3190.329418	2702.87338	1924.585692	3216.539622	1422.35873	2107.884358	2302.132629	2883.695982	2188.504723	3839.040353	528.582888	1073.64777	417.845788	1487.8466	942.20646	1520.877518	1408.19844	1275.05208	4276.10828	708.237249	388.0199	432.75445	135.141836	1070.91094	1252.903306	4465.642812	90.55936	2964.6104	2956.29076	3180.92497	3327.748641	2933.90492	2985.962882	1362.721072
ENSG00000009307	CSDE1	1	115259534	115301297	-1	protein_coding	cold shock domain containing E1, RNA-binding [Source:HGNC Symbol;Acc:29905]	183.71327253	128.7306075	107.3993754	180.3322984	187.9934147	142.75104874	15.211171	205.5643461	215.385018349175	221.1577473743	189.125567	173.205917	141.569810055178	138.4624162	99.2195776	118.7905912	94.0068514	227.8851106	11.700426	111.1109252	22.9544895	153.170262	76.4941378009508	89.9180392	136.20095715846	90.958023	188.4268885	33.6074017	14.48531	18.540363	7.265692	144.166945	204.860395	166.4021948	19.8187459	109.1598906	159.138258	159.662192	176.153656	199.565259	179.265493002078	106.151036
ENSG00000009335	UBE3C	7	156931607	157062066	1	protein_coding	ubiquitin protein ligase E3C [Source:HGNC Symbol;Acc:16803]	17.191897	9.5438351	11.6827982	16.8727756	31.7525972	23.792104	4.223605	43.5136819	58.86577	55.501909	40.8784834	32.9891424	58.525833	25.987718	19.1071721	18.6317629	16.088103	20.3469101	2.6350217	17.2687231	2.9617942	45.002707	11.424718	18.5896133	29.347898	14.4650147	13.471162	3.9765998	1.684866	1.65083	1.365021	33.463123	35.76972	13.4759647	2.0567013	14.5729892	23.574236	23.318874	23.84804	31.34403	27.9994596	17.590016
ENSG00000009413	REV3L	6	111620234	111804918	-1	protein_coding	REV3-like, polymerase (DNA directed), zeta, catalytic subunit [Source:HGNC Symbol;Acc:9968]	5.6185290008934	5.201584316022	7.22584645481308	5.416951628592	8.5829691	9.42173595183	0.8788381	9.6693177	12.241557234	11.2651282416	8.74206835	8.7613497	11.600895553153	7.21910340042121	4.89070113999519	6.6196658	4.15652961297661	8.30813004453662	0.87134561	7.83910122748	1.10515894775765	14.8046734	11.1390128	8.9167425644	18.94596042	4.7065665145116	5.7662758137355	1.69114810280814	0.361506	1.2035592	0.1875420896285	12.5175601991	17.1898607218	5.49516763815	1.19851199272398	7.305052654027	8.251789789584	13.0881108779	10.040710634541	11.781106904	14.07097050038	5.883470125373
ENSG00000009694	TENM1	X	123509753	124097666	-1	protein_coding	teneurin transmembrane protein 1 [Source:HGNC Symbol;Acc:8117]	0.003651039	0.006934891	0.00719784	0.0020929457	0.0017192665	0.0021805306	0	0.006055669	0.011631936	0.0025236576	0.0034048219	0.0016414127	0.10912702	0.010150062	0.12284157	0	0.0015063932	0.010238512	0	0.0015958192	0	0.208144400132041	0.01975962	0.01837492	0.02038787	0.00493053	0.0024390765	0	0	0	0	0.006510015	0.011166623	0.0015818416	0.006246495	0.008400855	0.01395466	0.01530814	0.007360456	0.016571447	0.347410000914835	0
ENSG00000009709	PAX7	1	18957500	19075360	1	protein_coding	paired box 7 [Source:HGNC Symbol;Acc:8621]	0	0	0	0	0	0.0143714	0	0.0607119	0.0227769	0.0441028	0.0209877	0	0	0	0	0	0	0.00412209	0	0	0	0	0	0	0	0	0	0	0	0	0	0	0	0	0	0	0	0	0	0	0.00645656	0
ENSG00000009724	MASP2	1	11086580	11107290	-1	protein_coding	mannan-binding lectin serine peptidase 2 [Source:HGNC Symbol;Acc:6902]	0.1211007	0.2037576	0.250647	0.2404475	0.2610538	0.4910379	0.0379865	1.0502677	1.3559762	1.3835444	0.4930923	0.3354628	0.7134543	0.448485	0.300359	0.1915655	0.1651066	0.5684375	0.0524037	0.3527941	0.02559839	2.507957	0.7800103	0.7621673	1.5571568	0.310972	0.3182851	0.0321899	0	0	0	1.0312372	1.5137222	0.2500907	0.11189818	0.869531	1.86692	1.14215	1.088023	1.61616	0.772103	0.9813526
ENSG00000009765	IYD	6	150690028	150727105	1	protein_coding	iodotyrosine deiodinase [Source:HGNC Symbol;Acc:21071]	1.694874	4.0851244	3.012691	1.492704	3.681216	6.1556599	2.7918626	5.2809925	5.987115	7.4485912	1.6938803	3.7364626	12.047458	3.571537	1.241301	2.1896192	1.1974826	0.9715326	0.7076405	6.809896	0.1256089	1.368384	0.3979065	0.430594	0.120871	0.3245356	2.201294	0.636446	2.3007046	0.1993427	0.1486897880802	0.710932	0.626123	2.1224113	1.014572	0.3076442	0.6632442	0.48185	0.2343457	0.435042	0.4410232	1.794461
ENSG00000009780	FAM76A	1	28052490	28089633	1	protein_coding	family with sequence similarity 76, member A [Source:HGNC Symbol;Acc:28530]	3.410227477378	1.9207008	2.3196503	2.5518948	4.116433	6.285469	1.135693	5.038985	5.8181	6.586504	5.828752	4.5233038	5.2698886	3.967077	3.029381	1.8125977	2.3269758	3.5330015	0.70332	5.179461	0.4438524	9.377611	2.7353732	3.1078152	5.555525	3.395314	3.26937652435	0.936051	1.292093	0.3059836049	0.3749235	6.093212	8.471430385236	2.9890659	1.217244605157	4.0542762	5.7324761	10.259038	5.90591	13.836106	8.49777835	3.3894616
ENSG00000009790	TRAF3IP3	1	209929377	209955668	1	protein_coding	TRAF3 interacting protein 3 [Source:HGNC Symbol;Acc:30766]	1.8803129	1.6245241	1.8947648	1.9916352	3.3888736	3.465985	2.5442905	4.0765854	3.9432615	4.4556744	3.820782	4.1760234	3.1894124	5.7193078	1.6585321	1.90500500886	1.9858008	3.3336388	0.24984182	2.044513	0.2806936	2.8410733	1.8414708	0.7029029	2.5668451	5.6324057	1.8426364	0.35523242	0	0.2205909	0.025151	1.86232868718	2.0204662	2.2712941	0.4068144	2.62209907	2.4496648	2.3066764	4.645474	2.1141481	2.9499642	1.0146225
ENSG00000009830	POMT2	14	77741299	77787227	-1	protein_coding	protein-O-mannosyltransferase 2 [Source:HGNC Symbol;Acc:19743]	9.1588355	4.5062597	3.8632738	4.4892626	8.9637232	8.9979532	1.4851612	13.46650803	10.0055058	8.625188	12.425305	4.287320228	11.1954546	11.1904118	6.2230548	2.2680926	2.9757467	5.6416464026815	0.8729519	6.3859218	1.2919427	15.301991	5.4838641	12.3052588	14.8416997	13.3710267	3.1741599	1.9961186	1.234467	0.8665036	0.4300166	13.360707	16.5558757	4.2173333	2.5473977	6.3228311	12.432028	9.0468178	8.243408	6.472333	12.1124372	4.9670308
ENSG00000009844	VTA1	6	142468367	142545826	1	protein_coding	vesicle (multivesicular body) trafficking 1 [Source:HGNC Symbol;Acc:20954]	30.57304	14.7706077	16.68696	24.726319	22.1817981	22.97256	5.59031	28.58012	35.475155	32.861553	29.885332	23.2283905	21.454442	20.338846	11.846891	13.02231	8.29519	26.22466	1.080753	14.2050884	2.2017165	39.87199	13.463676	12.39553	21.881098	14.414437	17.844607	3.03754	0.754409	1.1498416	0.732033	31.40859	45.69289	20.41612	4.609154	17.4874473	31.31959	33.27988	29.626576	39.58957	28.91282	17.51017
ENSG00000009950	MLXIPL	7	73007524	73038873	-1	protein_coding	MLX interacting protein-like [Source:HGNC Symbol;Acc:12744]	12.184401	9.7312082	11.445663961955	7.603509982	15.499992	4.316	0.1210478	26.366154	18.9874055	16.786882	24.205105	18.1005483	65.531637	5.40605300061447	13.414052767627	13.2583862	10.3624715	11.49695	1.57156030064708	3.0058184	1.2859504044	10.74128475	11.560692	10.3301515	18.618161	7.0979462	12.898216	1.27916390043593	1.916417	3.707945	0.1589296	20.143544	12.147724	15.118209	0.2758231	24.1019540419218	20.634456	34.2440661568	19.43237550133	28.137732	16.804976	6.59800100048118
ENSG00000009954	BAZ1B	7	72854728	72936608	-1	protein_coding	bromodomain adjacent to zinc finger domain, 1B [Source:HGNC Symbol;Acc:961]	6.5686659	3.5953927	4.158317	5.63412	8.903363	6.777631	0.4616694	12.447462	19.306966	18.395718	14.886479	8.935704	18.132972	9.402844	6.09695	4.862566	4.553629	6.201057	0.5711929	4.448261	0.6550584	12.821865	5.358628	6.86771	12.573316	6.0568515	4.312195	0.912419	0.4470301	0.3827844	0.566745	10.143445	13.094532	3.6596042	0.6037192	5.2619598	8.266674	10.779216	8.1758243	13.795613	10.140957	3.644948
ENSG00000010017	RANBP9	6	13621730	13711796	-1	protein_coding	RAN binding protein 9 [Source:HGNC Symbol;Acc:13727]	21.562379	13.5711238	12.4852309	14.52167	18.196	14.3748	2.80488	29.59809	28.627057	28.900642	25.753859	18.00856	17.453146	12.819003	13.08577	11.358593	11.44742	23.48981	1.1955253	9.9017447	3.095669	30.73287	8.954714	22.89568	26.146071	11.72135	12.56512	3.645159	3.46053	2.48979	1.410954	27.95382	41.619853	9.92905	3.569878	17.6465385	23.31899	25.36448	25.51056	30.80808	21.76838	12.00179
ENSG00000010030	ETV7	6	36322419	36356164	-1	protein_coding	ets variant 7 [Source:HGNC Symbol;Acc:18160]	0.109111	0.3683835	0.3879982	0.16567868	2.392647	2.60483	2.4065107	2.925619	3.6494668	3.923434	2.1880364	2.2732873	2.537638	8.056675	1.007629	1.152767	0.3587669	0.4352786	0.02278931	1.1661119	0.3019004	13.459903	5.1853802	7.578081	14.177379	33.208903	0.5360643	0.3673433	0	0.2110529	0.0715883	13.182933	7.80262	0.8642352	0.8166403	4.4658199	6.887632	6.955012	4.907461	10.748705	7.896763	1.223933
ENSG00000010072	SPRTN	1	231472850	231490769	1	protein_coding	SprT-like N-terminal domain [Source:HGNC Symbol;Acc:25356]	4.285757	2.531092	2.741172	3.5980909	6.729561	3.537723	0.6207862	7.267477	8.362745	7.219501	7.139105	5.4843558	4.679007	4.59076	3.1958794	2.9125575	2.4074749	5.7585205	0.4980869	2.063192	0.582379	9.483689	3.634537	5.637634	5.463816	2.572711	3.8479268	0.9874648	0.264391	0.519111	1.059046	5.317321	6.783388	3.39655	1.0827498	2.304204	3.556902	4.718895	3.5673501	7.1841471	5.226394	2.6449673
ENSG00000010165	METTL13	1	171750788	171783163	1	protein_coding	methyltransferase like 13 [Source:HGNC Symbol;Acc:24248]	18.53038	13.455593	12.433328	16.566852857	16.716115	15.691041	2.044285471	19.007365	18.244547	16.328142	16.245071	12.7078905	18.381705	19.667098	16.8619276	11.9402820000856	10.2385883	12.1502885	1.473451	12.288674	1.670362	26.383716	7.9952618	10.169975	17.1907624921	23.958332	14.832748121997	2.6336492	0.95092	0.922273	0.1981468	20.862417	19.896543	13.0653801	1.527394265	7.368868	16.73649	13.268623	9.936193	17.4771864	17.755583	8.16081862867
ENSG00000010219	DYRK4	12	4671370	4723325	1	protein_coding	dual-specificity tyrosine-(Y)-phosphorylation regulated kinase 4 [Source:HGNC Symbol;Acc:3095]	4.7265228	9.72905669	7.942164	5.03580206	11.636077253	83.1494157	7.3653872	14.8715122	23.4036107	18.8388326	16.176971987	11.7711901	30.52171018	8.9473412606246	8.7997359	6.975803	10.5584878	10.60950757	1.195347	87.07851121	4.96540651	27.0127914	18.0157239153	39.76851266	43.3618672	25.6980997	4.9411008	9.0560742	8.866152	7.3374477961	1.2689951	26.1069668	28.6678512	6.8564563	1.3955736	31.0375191	23.7295287	38.816724	32.310267	32.049519	28.49159	22.281206
ENSG00000010244	ZNF207	17	30677136	30708905	1	protein_coding	zinc finger protein 207 [Source:HGNC Symbol;Acc:12998]	59.720387	39.0003965	40.7059572	40.6387198	67.9943827	64.818536	11.4795421	123.203484	173.317977	168.501057	112.774179	59.969281	75.720775	71.64059474	36.0166458	28.83656	28.7607363006334	70.8143243	4.3328004	44.3920145	6.700143	102.291743	42.1470267	48.2219300003187	75.453736	48.9729266	32.88421	9.58542490343499	17.1927156	6.394425	2.154313	62.7881351	120.417519	42.3032784	6.9712909	39.503923	65.143584	89.6929084608	57.502434	95.316993	79.1386638	39.0725498
ENSG00000010256	UQCRC1	3	48636435	48648409	-1	protein_coding	ubiquinol-cytochrome c reductase core protein I [Source:HGNC Symbol;Acc:12585]	187.2107435	158.267145	161.5768951703	175.247887	122.404279	129.804592	65.368	110.0100506	110.3272158	113.94294002	151.310774	93.6786122	108.57255351	102.8478797	136.9710505	71.598506	100.9679399	110.657163	26.1830923	98.806283	33.8192681	121.907033	96.2226277	96.201947	160.29131	267.666381	153.897616	49.0527445	44.585656	27.195448	17.9551986	142.082063	131.1808789	151.1568481	41.950355	104.010624	131.87513	127.707846	128.04694	134.431363	154.205862	83.58025
ENSG00000010270	STARD3NL	7	38217824	38270272	1	protein_coding	STARD3 N-terminal like [Source:HGNC Symbol;Acc:19169]	28.457382	18.8553815	18.6140466	24.805706	38.709174	14.85257	14.7004976019591	49.901603	47.307981	41.150035	57.806758	39.055165	37.047496	22.2107119	27.8194732	30.2028934	25.519284	31.548086	3.0380762	11.3626973	2.4446188	32.29098034548	19.1387106	20.724653	31.410289	16.908252	21.828689	3.68925806	1.992435	1.5222851	1.264259	25.481525	38.355817	19.5227668	2.0494377	13.7190216	18.722177	22.765599	18.6465797	26.8019	21.273836	9.904441
ENSG00000010278	CD9	12	6308881	6347425	1	protein_coding	CD9 molecule [Source:HGNC Symbol;Acc:1709]	1157.329324	512.6649629	667.410768	787.5148165	569.7220025	641.997221	149.090336	802.3683178	834.0773377	880.90613	1052.533809	504.4335558	982.26662	265.8291812	515.347238	469.8372871	338.0633973	773.03459	28.051939	524.421034	112.0063363	604.146662	359.4434755	420.20177	547.5054718	222.815792	513.330117	170.6310928	76.30839	65.5465398	11.789083	415.014691	1040.3550643	592.6608829	165.132126	295.590306	569.061495	425.988904	406.178277	551.473652	433.922918	411.86508
ENSG00000010282	HHATL	3	42734155	42744319	-1	protein_coding	hedgehog acyltransferase-like [Source:HGNC Symbol;Acc:13242]	0.135842	0.0713374	0	0.0769333	0.0654673	0	0	0.2282444	0.268048	0.1479797	0.0451404	0.0465496	0	0.0305086	0.1215171	0	0.0784301	0.0309185	0	0	0	0.0892057	0.0781313	0.290572	0.291524	0.234988	0.0515294	0	0	0	0	0	0	0.125348	0.0872344	0	0	0	0	0	0	0
ENSG00000010292	NCAPD2	12	6602522	6641121	1	protein_coding	non-SMC condensin I complex, subunit D2 [Source:HGNC Symbol;Acc:24305]	43.126071	23.2022635	27.7690761	32.1990921	30.8184687	30.253876	2.739565	22.2997683	44.7537962	44.0565433068572	66.2433337	21.0783987	52.481783	36.8693042	13.271014	11.2153163	8.6649871	32.3082337	1.1208794	14.1915229	2.084906	29.158643	23.5899025	24.7530986	37.563758	23.433883	25.773169	1.8995893	1.97184	1.6638	0.663032	42.296281	58.896889	24.950075	0.49719768	19.5398778	28.977654	30.867093	27.484563	34.3262805901	27.805448	11.694972
ENSG00000010295	IFFO1	12	6647541	6665239	-1	protein_coding	intermediate filament family orphan 1 [Source:HGNC Symbol;Acc:24970]	0.2951673	0.6888204	0.55668475966	0.207869965	0.3841695	1.9172669915	0.6299040455	0.5469086395	0.71929517985	0.4988315	0.2550825	0.35430446	2.1285617	3.3652226	0.379101	0.3400881	0.26495183	0.3283361222387	0.0437037	0.8883065	0.03470177	0.1583915304	0.0434043	0.1513454	0.1200037	4.014185	0.4150391426	0.04148011	0	0.0203729	0	0.0766455	0.169563	0.2035987	0.6532531	0.0318493	0.1159598966	0.0811299	0.114758641235	0.0948582	0.1187428	0.0357072
ENSG00000010310	GIPR	19	46171502	46186982	1	protein_coding	gastric inhibitory polypeptide receptor [Source:HGNC Symbol;Acc:4271]	1.687739	2.9126806	2.8744979	2.062606	2.9662189	2.9813666	0.63063	2.907709	1.7693041	3.4156324	4.962687	2.527283	0.971347	2.1203391	2.3237625	3.00053	3.8742137	2.9457619	0.8113405	2.4309232	0.57987946	1.323875	2.461821	2.7789321	2.037381	2.5491937	1.909561	1.3357202	0.655558	3.043876	0.26242	7.608902	4.3950897	5.3740592	4.986352	6.645247	5.061599	1.6425751	5.783659	3.0416073	3.2412102	5.0515627
ENSG00000010318	PHF7	3	52444673	52457657	1	protein_coding	PHD finger protein 7 [Source:HGNC Symbol;Acc:18458]	1.395228	1.45816268	0.9129638	2.6740662	2.638884	3.714908	0.7860502	2.7846212	2.91159738	2.0948691	3.552013	3.3997337	3.351897	2.407101	1.4400421	1.0255715	1.4941264	2.9516635	0.1054726	2.5142589	0.6768855	6.224562	5.867709	2.355431	5.788417	3.5567027	1.85138	0.6647326	0	0.4364962	0.1103029	9.851509	5.74186628	1.6930583	0.667818	5.0784719	5.739839	9.143011	7.5117383	11.217289	9.096993	2.68429
ENSG00000010319	SEMA3G	3	52467069	52479101	-1	protein_coding	sema domain, immunoglobulin domain (Ig), short basic domain, secreted, (semaphorin) 3G [Source:HGNC Symbol;Acc:30400]	0.0603886	0.264759	0.0687113	0.0454379	0.0429089	0.582615	0.0327983	0.0718668	0.0806589	0.0541017	0.0763156	0.0332506	1.710939	0.4332785	0.0329645	0.0961912	0.0442776	0.2995597	0.0069878	0.151519	0.019666	0.358394	0	0.0828356	0.327224	0.328625	0.0762802	0.0175861	0	0.00617195	0	0.633072	0.257584	0.051843	0.494469	0.1687736	0.0677594	0.0730626	0.108216	0.47222395	0.0427271	0.0875965
ENSG00000010322	NISCH	3	52489134	52527087	1	protein_coding	nischarin [Source:HGNC Symbol;Acc:18006]	8.49742167	6.75165999	10.00536872	8.27347383	11.3389779	18.0902346	2.00885068548024	12.434497	16.6996971	14.71831	16.862799	9.22576272	32.6365957	14.1463015	7.9737205	5.3735073	6.049521	11.9215526	0.7926284	16.206211	2.8564788	27.041274	29.0155755	39.2135651	55.565173	19.9513729	8.3310515	5.217500078	2.81230838	3.876697	0.503293972	37.23135	54.255292	8.2220072	4.2941766	25.9848607	26.414781	21.423812	26.563963791	28.58345	19.328189	14.211979
ENSG00000010327	STAB1	3	52529354	52558511	1	protein_coding	stabilin 1 [Source:HGNC Symbol;Acc:18628]	0.3004791	0.8584939	0.5248405455631	0.2611202	0.7160568	22.734607	11.6916054	0.1508373	0.3346466	0.224217568249	1.0277029	0.3758289	9.171422	18.5137737	0.5453106	0.6594841	0.70007579	0.38254058	0.3128284	6.9937298	0.04092159	0	0	0	0.0677422	17.332761	0.5960599	0	0	0.211053	0.3724117	0	0.0155611	0.4536498	9.8724327	0	0	0	0.525969	0.0344954	0	0
ENSG00000010361	FUZ	19	50310126	50320633	-1	protein_coding	fuzzy planar cell polarity protein [Source:HGNC Symbol;Acc:26219]	1.353029	4.4631141	4.8912055	1.017228674	0.7400706	1.7879176	1.676887551	0.6271966	0.3457955	0.5991253	0.6383863	0.9196413	2.9750545	2.43008533563	3.696256	2.8072191	3.3390405	4.4014613822541	7.4797294	1.9598276552122	2.172163781	0.0810846	0.231101	0.421801	0.2433617	1.636168	2.7788696	3.9520046	1.08337	1.92537	0.5470604	0.3688833	0.7941422	1.246246430351	0.7728698	0.9668203	1.511814	0.330537	0.5810805	0.5484312	0.3639016	7.85885630349
ENSG00000010379	SLC6A13	12	329789	372039	-1	protein_coding	solute carrier family 6 (neurotransmitter transporter), member 13 [Source:HGNC Symbol;Acc:11046]	0.0657654	0.26295930186908	0.2765351	0.0381844	0.0317289	0.0521823	0	0.0991486	0.2361687	0.3545948	0.0384648	0.2710079	0.0603413	0.1686759	0.2667746	0.3212696	0.1308395	0.0371894	0.03081469	0.0095196	0.00503772	0.1844217	0.552739	0.042428	0.68047326	0.171555	0.10666	0	0.19103	0	0	0.0209791	0.2416585	0.0191962	0.0540615	0.2283426	0.5588796	0	0	0.2179615	0	0.0301833
ENSG00000010404	IDS	X	148558521	148615470	-1	protein_coding	iduronate 2-sulfatase [Source:HGNC Symbol;Acc:5389]	3.50964341	1.8866743	1.3991567	2.3500282150377	2.7830596	6.930332590567	3.94208117	8.6575024	12.547685233493	14.5880080380995	6.9798774	3.7974593330142	20.39588014837	5.715482	2.5801465	2.409454	2.1371906126604	3.8581472416136	0.85678867	3.522135905792	1.3758398	13.72467	7.619568	10.0911326355342	13.2431635	6.2314802	1.3682309	1.3961672	1.628863	2.3867026	1.56346900111345	10.430925	18.024383	1.9110081	2.06046065	4.3072644179586	6.077674	5.662012	7.4519478	8.099942	3.12461	5.232929
ENSG00000010438	PRSS3	9	33750515	33799230	1	protein_coding	protease, serine, 3 [Source:HGNC Symbol;Acc:9486]	20.640604	8.175	2.97253	21.634962	49.6917745	22.813977	70.122139	102.158485	55.569909	59.745479	32.998919	74.329828	55.158682	41.7854836	33.0678725	23.944304	29.2531619	25.533854	9.63794985	17.625702	7.9452631	80.833	13.426789	27.810128	30.931386	64.187493	21.978596	12.7403778	13.77463	7.899861	2.670672	21.666158	17.075172757	32.7260398	51.001677	42.206549	56.484643	31.007927	51.736862	50.0688	39.21769	26.83868
ENSG00000010539	ZNF200	16	3272325	3286221	-1	protein_coding	zinc finger protein 200 [Source:HGNC Symbol;Acc:12993]	4.8982291	4.403637	4.42440946	3.60039500139262	3.6399131	3.41411	1.3528480756	6.9327176	6.065718	5.5844809	5.7915864	3.6418636	5.9765937822	3.207479	4.8779997	3.4619	3.958229	5.204498	0.3583862	2.6221438	0.37790856635	8.970339	2.7418954156216	7.663789	8.282449	4.515685	3.6269221022317	0.6228905351818	0.288051	1.315967	0.176679748	7.666886	8.8095092	3.8949787	0.48641868	9.464025386	9.15433	9.107014	10.982185	10.78048189	9.855352	1.9813272434
ENSG00000010610	CD4	12	6896024	6929974	1	protein_coding	CD4 molecule [Source:HGNC Symbol;Acc:1678]	0.8494412	0.3932886	0.61262680123433	0.277589	0.553506	2.3781054	0.4388753	0.49619834	0.6830063	0.4326517	0.3345065	0.3653811	1.8148009	2.8946387	0.23580324	0.69564161	0.5908115	0.6432309	0.03645444	0.39010109	0.04101595	0.1746704	0.0689151	0.0572943	0	4.0563872	0.5417596	0.00292434	0	0.0362048	0.0372903	0.0854412	0.1840732	0.5128695	0.2812489	0.34652157	0.8064419	0.286015	0.888383	0.4545796	0.46864718	0.0124886
ENSG00000010626	LRRC23	12	6982733	7023407	1	protein_coding	leucine rich repeat containing 23 [Source:HGNC Symbol;Acc:19138]	1.0361643	2.5777483	1.8543885	1.1600618	2.9798763	1.9353233	0.4181142	2.4701543	2.9775068	2.61837460023164	2.535461	3.409957	1.5300776	0.7101929	1.7805594	2.108342	1.69180170198839	1.9777886	0.76423250523836	2.114588	0.7861576	1.4159427	1.202790256894	1.4300165	2.245469	1.898523	2.32178	0.9809938	0.398222	0.7847186	0.4924154	3.6771574	1.582674	2.2501183	0.2566219	2.1341921	1.7400309	1.137172947	2.842785	1.455917	1.331286	1.03332828
ENSG00000010671	BTK	X	100604435	100641183	-1	protein_coding	Bruton agammaglobulinemia tyrosine kinase [Source:HGNC Symbol;Acc:1133]	0	0	0.0416132	0.0474785	0.0073321	0.836294	0.3236374376	0.0719476	0.0176053	0.00644982	0	0.04949363	0.3441717	1.395656	0.0325741	0.0130664	0.0115544	0	0	0.1572113	0	0.1242293	0.1002798	0	0.0167026	0.815366	0.010244	0	0	0	0	0.0526737	0.143425	0.037151265	0.0576102	0	0.0331394	0	0	0	0	0
ENSG00000010704	HFE	6	26087509	26098571	1	protein_coding	hemochromatosis [Source:HGNC Symbol;Acc:4886]	2.15862	0.6633874	1.0339468	0.3962909	3.5499248	3.366273	1.55339	4.729978	4.9081414	5.4799268	6.870508	2.9294815	3.245708	1.6945604	1.0822128	0.9618941	0.5282491	2.4959473	0.160762	2.2084033	0.3081491	7.948839	3.39444651735	4.785517	6.508192	4.0945313	0.99609429	0.5460356	0.221415	0.298546	0.121917	8.155997	14.025245	0.9539533	0.4723791	3.050518	6.11196612	4.9847935	4.9443831	9.783602	7.4740808	2.27954
ENSG00000010803	SCMH1	1	41492872	41707826	-1	protein_coding	sex comb on midleg homolog 1 (Drosophila) [Source:HGNC Symbol;Acc:19003]	11.99750023598	9.10478	10.4762732	10.889341186987	19.182365563638	11.4626669008918	0.7275363	18.5710039	26.31565	24.4205470088298	22.6897312518946	18.220363	26.1078426	14.809997	13.530164004132	8.5014234	11.32190557075	16.031070425133	2.2751889426455	12.116859	3.433879631169	12.6083143824563	13.169751804191	15.413069277971	19.6511690277369	8.56851115066	15.29473238	3.46915239083831	4.86718	4.379457	1.179556294771	19.44378563697	12.5341676	11.222418220388	1.5666795	14.573256	12.8700321697477	17.449075	12.7420312891872	17.2319750396	16.3015588351	16.0102370002337
ENSG00000010810	FYN	6	111981535	112194655	-1	protein_coding	FYN oncogene related to SRC, FGR, YES [Source:HGNC Symbol;Acc:4037]	32.011298003657	17.302639349547	14.74514	29.1874305294	18.4297688	3.2809446	2.40840271	30.1022348	44.53050563286	36.2922155632756	53.2518980067233	19.2646679	2.8578894773702	14.754478	16.3027715136503	17.8709971697	19.6089155004297	28.7518148986	3.1645664153173	1.3276174	2.67273932565442	11.75900701777	23.0900466189752	11.2270490027282	29.493706	13.5782071556386	25.6895629925539	2.9097529	7.057321261554	5.9843971260838	3.8266112	20.796554	26.3283110002944	24.2708871	0.757017524	1.6179390462	1.3047744	2.177306	5.83773908775	4.465399036391	0.8764661	3.372026042969
ENSG00000010818	HIVEP2	6	143072604	143266338	-1	protein_coding	human immunodeficiency virus type I enhancer binding protein 2 [Source:HGNC Symbol;Acc:4921]	1.03446492736538	0.327843430482429	0.2795330592067	0.6987141256	0.960979895	1.5167497	0.1779540269139	2.8803454628	2.688721	2.817581	2.456089	0.9671775	1.52247640028963	2.1675305	1.03335369295	0.684134697703595	0.55875319546336	1.863585909	0.227266062	1.14587507	0.26710550715153	1.68027479	1.7626882985	1.465396	1.777130936	1.2647222	0.466817421214905	0.296818515176776	0.3492406013431	0.2299510711658	0.174052519994	1.471761105	3.4079495	0.503578773082	0.27118660657167	2.063271	2.630961605124	1.406116995098	3.220566935724	1.96116652856	1.163619837	1.034868654479
ENSG00000010932	FMO1	1	171217638	171255117	1	protein_coding	flavin containing monooxygenase 1 [Source:HGNC Symbol;Acc:3769]	0.132951	0.126978	0.176467	0.0383408	0.502081	0.219574731	0.0349448	0.046042	0.6518119	0.2092889	0.253037	0.0634964	0.21140727	0.25815047	0.117341	0.0576285	0	0.2128361	0	0.058910547	0.0448739	0	0.1345574	0.70331	0.86856337	0.07734817	0.0108814	0	0	0	0	0.123962	0.10680787	0.2108004	0.113828	0.279908	2.0446912	0.719151	0.0452418	0	0	0.250899
ENSG00000011007	TCEB3	1	24069645	24088549	1	protein_coding	transcription elongation factor B (SIII), polypeptide 3 (110kDa, elongin A) [Source:HGNC Symbol;Acc:11620]	10.41536	6.5472536	6.59073	8.82697	8.904475	8.349623	1.17072	15.367844	20.737862	18.99148	17.352306	9.82435	10.787105	16.131497	7.37857	6.67188	5.62264	10.627289	1.2137416	6.109535	1.34288	15.9392	8.098352	8.82206	13.747863	7.056044	8.27303	2.69473	1.56465	1.42895	0.536929	9.426558	12.78258	8.528865	1.35636	6.50333	8.46666	7.46008	8.782910584	11.067846	9.2826445	5.36458
ENSG00000011009	LYPLA2	1	24117460	24122029	1	protein_coding	lysophospholipase II [Source:HGNC Symbol;Acc:6738]	68.155479	45.3353759	51.9587116	78.3197223	58.69842	34.55198	8.01086	59.763516	61.940009	61.563984	75.820112	45.3045253	38.483323	59.6931	64.2161044	37.550069	39.7891346	55.879655	12.7787386	28.165665221473	8.2584615	55.558869	18.9620111	35.18329745	45.165591	69.482814	64.179094	16.2633055	20.9379	7.3913621	6.9918327	78.5508071	38.237074	62.310396	18.103287	25.3963582	44.122568	30.975372	32.784943	47.65827	56.025837	34.77683
ENSG00000011021	CLCN6	1	11866207	11903201	1	protein_coding	chloride channel, voltage-sensitive 6 [Source:HGNC Symbol;Acc:2024]	3.436291	1.6249323	1.9938417	2.7844266	4.24056117	2.1212845	0.3346412	7.2252175	5.9765783	6.8169207	8.4742657	2.824944	3.6532928	2.7849305	2.6829716	3.229350148647	1.86599939	3.3929779	0.40871402	2.1913897	0.4337667	6.5539151	4.3663539	4.8858975	5.729525	2.3654707	4.1616552066951	0.64082	0.385121	0.295213	0.293027000070796	8.776715	9.0131132	2.0226786	0.7962187	5.5066468	6.164687	5.962505	6.9132406	7.7002531	5.9963418	2.132249
ENSG00000011028	MRC2	17	60704762	60770958	1	protein_coding	mannose receptor, C type 2 [Source:HGNC Symbol;Acc:16875]	0.1349721	0.1463775	0.2126062	0.00774958	0.0827773	2.78100900130971	0.729275	0.0501527	0.046715	0.02722889	0.0631703	0.0320404	5.4578442	6.653132	0.05227209	0.0708918	0.0239951	0.1253663	0.00285599	1.3609682	0.0230787	0.1086249	0	0.012481	0.0447088	14.05297	0.10479598	0.074061	0.121584	0.0112091	0	0.091178	0	0.0211711	0.8307098	0.0637067	0.0287831	0.1728743	0	0.1629243	0.217081	0.10534
ENSG00000011052	NME2	17	49230951	49249105	1	protein_coding	NME/NM23 nucleoside diphosphate kinase 2 [Source:HGNC Symbol;Acc:7850]	10.15823	9.96216	7.99906	11.89645	18.88992	3.627199	3.509513	6.57541	13.47807	8.22737	9.59122	14.30658	5.214095	8.85755	11.24562	11.258833	7.590112	9.57872	1.3864768	3.87011	0.956575	17.35034	6.093225	4.89231	10.11164	11.95031	9.21589	2.220905	0.986687	0.463476	0.131782	10.91108	11.36641	9.26919	0.0920038	11.65905	14.17187	4.809131	9.22286	12.07032	10.56424	7.63382
ENSG00000011083	SLC6A7	5	149569520	149602351	1	protein_coding	solute carrier family 6 (neurotransmitter transporter), member 7 [Source:HGNC Symbol;Acc:11054]	0.342455	0.214666	0.5289497	0.315632	1.3990942	3.780865	0.243478	1.5748188	1.984578	2.468436	2.3516151	1.14078	6.534471	0.9108986	0.6912817	0.1950416	1.4249821	0.634272	0.1824246	3.26654	0.0681542	0.247615	0.00649904	0.0524621	0.0374797	1.07205	0.616864	0.0717469	0.663297	0.4993607	0.0753625	0.317167	0.3453685	1.1576528	1.915423	1.6852376	2.598712	1.652869	2.292579	1.722383	2.545042	2.726167
ENSG00000011105	TSPAN9	12	3186521	3395730	1	protein_coding	tetraspanin 9 [Source:HGNC Symbol;Acc:21640]	5.34491	5.238193	5.957082	3.3618118	2.360939	4.0853756	0.353974	4.35559	6.109644	5.592994	3.520427	2.6646178	13.8191033	3.3783135	2.2270572	2.3544400009958	1.4195257	3.3073713	0.199173	2.9451739	0.416967	7.04074493867	2.4392807	3.807473	6.812371	5.577712	4.398042	0.723346	0.41753	0.19553	0.1402049116863	4.168584	7.694934	3.227386	0.520110187	1.58857	3.736312	1.81563	2.57263000288026	3.933307	2.382399	1.34752139
ENSG00000011114	BTBD7	14	93703896	93799438	-1	protein_coding	BTB (POZ) domain containing 7 [Source:HGNC Symbol;Acc:18269]	5.8858439	1.9660133	2.0881613	1.5642823	3.539607	8.557858	1.030176	7.2564244	8.801427	9.305308	6.61511340200371	4.2742223	6.9600785	5.4820019	3.034585	2.4641913	3.59404488	4.775705	0.5763507	6.0899212	0.84732614	10.668832	4.788627	5.159771	7.895196	3.9381233	2.433178	1.11959953	0.455317	0.528013	0.6274217	8.107589	10.8001456	2.881915624	1.592293	3.717707029	6.025721	6.3618189	5.974761	10.282855	7.147404	5.11253435201
ENSG00000011132	APBA3	19	3750817	3761697	-1	protein_coding	amyloid beta (A4) precursor protein-binding, family A, member 3 [Source:HGNC Symbol;Acc:580]	8.034112	7.223027	3.673956	6.365652	9.451087	7.5658041	2.9816076	14.455925	15.800362	15.71504	15.949057	7.410088	13.414854	9.106632	6.811113	5.209122	4.067004	7.638125918525	0.9761614	6.852958	1.3926077	7.4770077	9.399125	10.615769	11.0012919	10.495469	5.178712	2.0598560355589	1.243383	1.1892738	0.16276543	10.350114	9.6931070176463	6.025179	1.6143084	8.655857	10.225612	7.1853468	9.017856	11.541183	6.2629159	5.73398235
ENSG00000011143	MKS1	17	56282803	56296966	-1	protein_coding	Meckel syndrome, type 1 [Source:HGNC Symbol;Acc:7121]	9.3681139	9.1366492	9.7866692	8.2680164	7.8683404	7.932603	1.455396	7.4330947	11.8673826	10.263185	8.8088099	8.0837241144	10.2710111	6.1792049	9.6800521	6.6791555	5.3486871	6.9899058	1.1546625	6.452418844138	1.56123443918	9.5946059	7.006536	13.9522588011881	15.769196	9.082872	9.7094399	2.341589	1.89905	1.054219	0.311026	13.1054174	13.4221573	7.9235106	0.9795595	8.5456452	8.64407	16.452618	10.124035	13.554962	12.549115	6.396703
ENSG00000011198	ABHD5	3	43731605	43775863	1	protein_coding	abhydrolase domain containing 5 [Source:HGNC Symbol;Acc:21396]	3.238029	2.4132136	2.886044	2.7091086	3.8147142	8.770096	3.14341	4.3389666	6.1936747	5.3080563	5.315686	2.7241648	5.5994379	7.2024778	3.5039936	2.0894191	2.6771688	3.2963678	0.6599784	5.8931389	0.8078461	15.83825	5.8310994	6.7868392	13.720407	6.178517	1.764614	1.137511	1.95112	0.872285	0.200437	13.241761	14.2996401	1.5528571	8.0297796	6.070899	9.264261	14.596325	9.776085	17.627889	14.63719	4.428897
ENSG00000011201	KAL1	X	8496915	8700227	-1	protein_coding	Kallmann syndrome 1 sequence [Source:HGNC Symbol;Acc:6211]	0.0813911	0.0570579	0.113808	0.0410563	0.172058	0.649881	0.0775388	0.8597937	0.727815	0.8122303	0.7284807	0.180272	0.362935	0.6654239	0.023416	0.00891468	0	0.156573	0	0.40665	0.2073942	0	0.03930985	0	0	0.419265	0.108088	0.466469	0.135491	0.0489401	0.0127732	0	0.1136903	0.0436039	0.0604786	0	0	0	0	0	0	0.0999414
ENSG00000011243	AKAP8L	19	15490859	15529952	-1	protein_coding	A kinase (PRKA) anchor protein 8-like [Source:HGNC Symbol;Acc:29857]	34.9294992	28.3872298	18.4333089	28.01942959	43.3057548	27.769559	3.80286	61.066616	54.5556516	58.209535	75.33038126	34.618728	28.784867616	29.6098647771	27.1323339	16.0596599	18.642374	41.8585322	6.43890173	28.2776505	10.3903428	30.012589	48.407173	57.972527	90.504176	41.280108	23.2704428	17.352547	8.561432	4.972259	2.999452	71.6362986	88.3372155	26.9831604	9.7746493	52.0684792	53.026377	40.58711	56.814705	43.350091	68.5572090027384	34.659728
ENSG00000011258	MBTD1	17	49254786	49337524	-1	protein_coding	mbt domain containing 1 [Source:HGNC Symbol;Acc:19866]	8.497697	5.8521116	7.613832	7.30265988	7.9856638	6.8861526	0.834662	8.3400397	13.414923	13.252299	7.69040257503	8.4211517	12.103515	4.752512	4.2708299	10.1893692	3.5262651	9.186093	0.4615358	6.492176	0.54054497	5.355218	4.9282142	3.6490232	4.875197	1.843174207409	6.9686377	0.89873747	0.163994	0.898734	0.107981	7.58691	10.1917989	6.6209626	0.6654189	4.9436257	6.928245	5.7127844	9.445532	7.794761	7.3534272	5.6323519
ENSG00000011260	UTP18	17	49337889	49375297	1	protein_coding	UTP18 small subunit (SSU) processome component homolog (yeast) [Source:HGNC Symbol;Acc:24274]	43.251387	35.657054	40.889281	38.039038	41.706849	21.530531	8.211014	34.473724	52.173255	50.964504	34.248411	42.177031	32.469664	29.769689	34.085229	50.65949	26.283219	29.88507115639	7.3990661	17.412068	3.614379	44.341031	15.312594	10.177044	21.2500480035691	31.635649	35.986046	3.4747168	4.634804	4.733067	0.610899	30.52489	28.427221	31.439099	0.903468	19.294496	28.13939	28.7011360082137	25.726831	30.77341	45.288055	11.034804
ENSG00000011275	RNF216	7	5659678	5821370	-1	protein_coding	ring finger protein 216 [Source:HGNC Symbol;Acc:21698]	4.873356	3.344958	4.12234125	4.283871	8.3644125	5.6958337	0.729667	14.7940743	18.269024	16.9323438	11.075372	8.6278031	22.633129	8.3294554	6.7971113	3.7724403	4.7202243	4.569302	0.6730703	4.2450721	0.72272195	12.302359	4.1666771	8.017074	11.97342	5.9681292	3.9718907	0.95776897	0.116331	0.452606	0.180706	10.571016	13.096869	3.2058622	0.3324822918	3.9664185	5.9545034	6.039005	6.468668	9.704826	5.992801	2.8646729
ENSG00000011295	TTC19	17	15902694	15948329	1	protein_coding	tetratricopeptide repeat domain 19 [Source:HGNC Symbol;Acc:26006]	17.2196807	17.6283201	14.7171426	16.975111	21.4318621	43.947548	7.533098716925	30.37881	36.258839	32.141858	27.239789	21.544376	47.175476	14.388497	19.0920853	19.7973569	17.2684571	24.488788	2.4964402	35.46454	16.8527939	53.265165	22.940119	35.064694	31.609111	19.522959	22.8933417	17.15103223	9.796675	10.001379	2.197111768703	31.255265	66.222514	16.440427	10.4762019	40.681253	81.55409317	73.134175	63.165773	120.207918	78.4398818	55.080256
ENSG00000011304	PTBP1	19	797075	812327	1	protein_coding	polypyrimidine tract binding protein 1 [Source:HGNC Symbol;Acc:9583]	192.158766	126.3627808	127.76839027661	183.1134379	159.6229686	102.113478	16.756983	178.472762	190.654638	189.15169333	191.8889786	150.4068103	138.688615	138.070083	137.0900726	119.127491004337	113.2491525	173.6255950503	20.232347074024	84.268460046274	19.201755504804	243.844507	109.7817028	121.103777	178.233533	163.4530469	154.2632505	26.57929844387	32.087223	19.511417	7.2624271716	187.352046	178.467447	144.9451231	16.66755813278	132.68506879	173.751922422	187.167902	161.589652	170.207094285	184.048244	95.9904123327978
ENSG00000011332	DPF1	19	38701646	38720354	-1	protein_coding	D4, zinc and double PHD fingers family 1 [Source:HGNC Symbol;Acc:20225]	0.992445	1.018713	0.83144479209	0.4990356	0.5042207	0.14105	0.0575342	0.33887461521	1.129194	0.542612	0.894489542246	1.0972366	0.41814439	1.1742944	0.8321111	0.5406286	0.612130133	0.6270629	0.24508596	0.61558907	0.0725652	2.0238033	1.4939605	1.8727518	2.32069	1.1362955	0.4584004	0.11099353	0	0.0424052	0.0403064	1.307091	2.3507134	1.053599	0.0404134	0.5992268558	0.6904716216	0.81486832	0.6546362	1.3402441	1.3728616	0.073053
ENSG00000011347	SYT7	11	61282785	61348620	-1	protein_coding	synaptotagmin VII [Source:HGNC Symbol;Acc:11514]	26.5213129	10.3897666	11.61633174	15.5998917	23.9631653	11.959582	0.180779	31.75538294244	35.0270256	36.6086282	37.458906	20.0410523	28.967273	19.090824	16.04954671	9.6652003	14.3858816	21.14308	3.85916823	8.5064323	0.2186808	6.693665	2.260928	3.8047795	2.26734	2.9779251	21.8055043	0.18787422	1.64968	1.2044737	1.500952951	4.3244394	4.8958359	18.7276867	0.35795111	8.1070487	9.491337	3.176128	6.681336	9.319707	5.218734	0.395731
ENSG00000011376	LARS2	3	45429998	45590913	1	protein_coding	leucyl-tRNA synthetase 2, mitochondrial [Source:HGNC Symbol;Acc:17095]	7.854277	4.7598703	4.9564798	6.1913147	6.4413764	13.188534	0.586824800312762	5.158465	8.16129	8.278048	8.11704	5.772939	13.796649	11.369403	4.4942947	2.628515	2.5428781	5.225823	0.6153444	7.880244	1.2977773	11.076059	4.705652	5.4921519	11.321757	6.3409607	5.0572159	1.157968	0.661636	0.351204	0.333705	8.394669	11.798473	4.3060086	0.4177157	4.5178899	11.62832	10.028893	8.264131	12.556079	10.045984	4.420834
ENSG00000011405	PIK3C2A	11	17099277	17229530	-1	protein_coding	phosphatidylinositol-4-phosphate 3-kinase, catalytic subunit type 2 alpha [Source:HGNC Symbol;Acc:8971]	7.14340783	4.18636997	4.3944624	5.7249011	9.750692	10.6690751	1.605291	19.4992553	26.9379981	24.434224	17.688937	9.684295	14.2136648	8.4210749	4.107178	6.977268	3.6335064	12.5603758	0.95563437	6.3375262	1.2493142	24.761784	9.4649844	7.078397	12.336788	2.9706819	4.4502422	1.0044457	0.690942	1.238962	0.323158	26.6285003	26.5752322	4.9536571	1.229395	10.3830384	15.9854842	14.07031	14.953241	24.8350711	14.6376679	6.026298
ENSG00000011422	PLAUR	19	44150247	44174699	-1	protein_coding	plasminogen activator, urokinase receptor [Source:HGNC Symbol;Acc:9053]	8.398272	8.6300593	5.709314	21.01586	10.2149702	19.690825	19.7337407	27.3093088	19.8204011	22.7369363	29.9727214349	18.5965464	17.091574	38.1095993	53.3722533	11.5932942	33.7982556	17.1910097	5.6428295	20.5632929	3.5338562	18.608098	10.5869532	19.340413	28.174969	89.035583	9.3798897	3.8824219	9.664657	10.773113	2.613996	22.357985	22.142725	10.5313256	17.9652427	17.9334492	27.475385	10.4606894	30.154734	11.488802	11.873273	11.0657625
ENSG00000011426	ANLN	7	36429415	36493400	1	protein_coding	anillin, actin binding protein [Source:HGNC Symbol;Acc:14082]	92.00764	32.187831	26.530527	73.8228518	58.1817193	15.5203858	3.364992	20.584845	30.8155525	33.302718	129.168475	46.008962	35.078907	34.075098	37.74288	21.938126	23.0386256	56.1390664	3.0184411	7.5615543	3.0227922	61.300325	39.0740334	45.87814	52.34068	20.555495	28.9529587	1.683645	2.123604	1.6414907	1.1112299	103.727073	117.708219	38.626387	0.0768391	28.586562	35.295031	55.70617	33.84759	51.357664	64.07158	11.0599300261039
ENSG00000011451	WIZ	19	15532319	15560762	-1	protein_coding	widely interspaced zinc finger motifs [Source:HGNC Symbol;Acc:30917]	10.8793092	6.279146	5.354806	9.05408209	9.51098307	13.8307897	0.850059	15.3517362	19.7171904	19.5796905	17.5216799	9.3364925	21.9666122	10.602441338867	10.3227553	9.0122404	7.4547414	10.9960544	0.964339	10.3420315	1.78051088	13.9817555	9.4550934	13.1349263	17.124797	12.6008664	7.614318	3.0421245	0.976325	1.507479	0.607287527561	14.3264957581	11.898742823	5.6146887	1.5438358	12.7024751	18.583281	15.1726933	15.921066	20.1070071	19.9209399	10.8163456
ENSG00000011454	RABGAP1	9	125703112	125867145	1	protein_coding	RAB GTPase activating protein 1 [Source:HGNC Symbol;Acc:17155]	11.8780132	6.86003078	8.7777192	10.9001921	13.997013	13.6985597	1.507439	23.6405112	33.9430319	32.1648705	25.974532	15.0431734	14.570858063529	9.2261737	7.5913113	7.21035393	7.6681978	19.749714	0.87826275	10.4008618	2.2557146	17.2937239	14.667154	15.1815754	24.9128911	5.5871952	10.3723672	3.5652204	2.1341	1.46464	0.491548	19.957221	30.800925	9.1178869	2.2697872	17.2991026	28.245986	24.4488935	30.9422899	35.0961751	25.567301	13.92095
ENSG00000011465	DCN	12	91539025	91576900	-1	protein_coding	decorin [Source:HGNC Symbol;Acc:2705]	0.478548	0.2854341	0.709108	0.4760356	0.2825358	22.2591746	32.596438	0.6788632	0.0967563	0.6856757	0.64662	0.7085754	51.6013195736	52.6123304	0.2391525	0.509579	0.0598901	0.175547	0.0827164	3.052214	0	0.5284664	0.8721334	0.4688738	0.289313	55.8012637	0.0633019	0.1005326	0	0.050571	0	0.2279217	0.7383021	0.569733	10.911214	0.62902	0.241165	0.754052	0.829354	0.0986733	0	0.162945
ENSG00000011478	QPCTL	19	46195741	46207247	1	protein_coding	glutaminyl-peptide cyclotransferase-like [Source:HGNC Symbol;Acc:25952]	24.270005	19.684195	14.098593	20.609106	11.191293	11.065039	5.467265	8.959448	7.18239	7.699436	16.33236	12.333291	11.339321	11.99895	12.155638	9.588623	11.24401	10.451731	3.3036377	7.886503	2.299868	8.416787	5.120406	6.585503	5.80081277052	6.714842	15.153714	3.05925	3.78088	1.650806	2.1356	18.764069	10.543838	14.869555	0.649782	11.263857	16.558412	12.2451852503	13.396283	13.578544	18.42947	6.754985
ENSG00000011485	PPP5C	19	46850251	46896238	1	protein_coding	protein phosphatase 5, catalytic subunit [Source:HGNC Symbol;Acc:9322]	84.996418	49.6892027	50.002923	66.2664025	39.7568643	44.4857262	7.6525075	21.761968	30.6540498	35.3958703	53.543941	38.5366613	53.394311	68.720927	51.9710843	23.7795254	30.1008401	31.7498619	6.7159668	32.225111	4.1867168	51.2121807	20.6159816	26.654684	41.262769	31.4675566607	55.18600775882	5.0129227	8.86787	4.8004871	3.0463311	39.487386	45.400406	43.797742	3.406438603133	22.79652955	35.803987	34.095144	30.759073	44.663705	35.843846	14.3011461
ENSG00000011523	CEP68	2	65283500	65314138	1	protein_coding	centrosomal protein 68kDa [Source:HGNC Symbol;Acc:29076]	4.267185	3.1781156	3.702155	1.923081	3.212153	4.124374	0.4152829	4.1466583	4.415631	4.639193	6.04061	2.9909832	11.876204	2.832676	2.39705231454	2.097429	1.5790387713909	5.291065	0.262642934	4.415897	0.7627056	2.3380543	2.39614800045071	1.688064	3.0235318	1.976803	2.8651888	0.8869393	0.588435	0.3222763	0.3651147	4.07397441	5.002964	2.94829	0.4368108	3.393307	6.100915	4.465737024874	6.632376	8.84324200016751	4.5337368	3.116775
ENSG00000011566	MAP4K3	2	39476407	39664453	-1	protein_coding	mitogen-activated protein kinase kinase kinase kinase 3 [Source:HGNC Symbol;Acc:6865]	8.106772	5.75820980917333	5.147522	6.5843158	7.848533391	10.82980763	2.50718021785	13.8586710073606	17.2511960002024	16.140798	14.7100450183546	9.357587807608	22.7875284	7.390665	5.7879636918	4.891712748	4.55809500014766	11.0220807	0.4377803	9.2363549	0.68175720130119	12.619761	6.4236831	8.7538064574	11.4081669	4.1125260796	6.0652463	0.7586366	0.540715	0.605797	0.3550268	14.2719809	24.583104	6.050684	0.754662164953	6.357308	10.63274	12.461942	9.984121	14.028261	9.7383535	6.205136
ENSG00000011590	ZBTB32	19	36195429	36207940	1	protein_coding	zinc finger and BTB domain containing 32 [Source:HGNC Symbol;Acc:16763]	1.125933	1.243762	1.8091828	0.9762464	0.432353100761742	0.42406799	0.243671	0.5936472	1.457	0.9939212	0.4400493	1.0563315	0.994048	1.450193	0.6288889	0.2824578	0.6267815	0.716445	0.05044988	0.6005025	0.1178739	0.1021731	0.0122891	0.201272	0.85857	1.318455	1.9460343	0.1007231	0	0.279296	0.0157404	0.0636082	0.2676074	1.3286583	0.0469436	0.1369731	0.646251	0.4321116	0.264151	1.206829	0.1929218476	0.288174
ENSG00000011600	TYROBP	19	36395303	36399197	-1	protein_coding	TYRO protein tyrosine kinase binding protein [Source:HGNC Symbol;Acc:12449]	0	0	0.115569	0	0	28.4600877	41.355079	0	0	0	0	0	17.420985	31.61371	0	0.105628	0	0	0.0496423	3.4116976	0	0	0	0	0	134.890487	0	0	0	0	0	0	0	0	4.667343	0	0	0	0	0	0	0
ENSG00000011638	TMEM159	16	21169698	21191937	1	protein_coding	transmembrane protein 159 [Source:HGNC Symbol;Acc:30136]	12.452085	11.561896	13.9160695	15.2013314	8.51198793	23.15346220279	8.529883	7.993534	11.342198	12.396758	7.320733	9.5884728	15.1896880041323	7.225754	9.6558181	10.6677746	8.188527	11.3952635	1.767665	21.072794	2.6516018	19.798064	8.255066	19.495046	18.805546	14.003327	14.546749	4.707678	2.561265	3.31541	0.9362569	25.37793133745	42.646211	16.1413671	3.502371118	11.890192	22.243163	11.429993	19.36211	18.70142	13.517702	10.785627
ENSG00000011677	GABRA3	X	151334706	151619830	-1	protein_coding	gamma-aminobutyric acid (GABA) A receptor, alpha 3 [Source:HGNC Symbol;Acc:4077]	16.903822	5.3344172	6.603863	2.603336	4.405252	0	0	2.01027	2.233174	1.74434	14.174435	0.829605	0.1254316	2.022809	0.1021862	1.78576	0.919114	0.781322	0.914635	0.00513539	0.00274108	0	0	0	0.0194483	0	3.814002	0.00741874	0.0851119	0	0.0355459	0	0	2.8495331	0.0178833	0	0	0	0	0	0.0104191	0.0147918
ENSG00000012048	BRCA1	17	41196312	41277500	-1	protein_coding	breast cancer 1, early onset [Source:HGNC Symbol;Acc:1100]	10.0286847094041	4.608453	5.94583550050192	8.412025093	8.0918586562	5.98231578	1.136471479857	3.47239972286	10.4726082975913	9.9934844	12.9388913	7.743273924	9.6750916	10.158827533	7.22320030023362	4.37915346	3.4118846	6.4272688	0.4550147196	3.34533788373307	0.91780410067595	7.219615	3.8836839	4.46997740078114	6.11137409929378	5.6464733	6.1979462	0.50487661259	0.457782085	0.3532276016	0.315934996	8.784302	8.80263400014907	5.275178594	0.152303295	9.5201778173682	15.467173588	21.2769566	11.024708366054	22.009278657	18.08340427705	3.4195882387637
ENSG00000012061	ERCC1	19	45910591	45982086	-1	protein_coding	excision repair cross-complementing rodent repair deficiency, complementation group 1 (includes overlapping antisense sequence) [Source:HGNC Symbol;Acc:3433]	55.691838	70.4981845	60.108898	48.7625038	43.2519649	38.3899040620618	7.805136	45.143276	43.624858	49.255751	55.237322	51.571616	41.072066	34.174672	76.481603	48.2051816	68.216062	48.4318961	36.9737786	38.2197933	7.855798	40.203657	20.636368	33.669437	46.76726	40.836389	65.463213	11.9395817	11.615542	12.2082440004553	5.309988	64.312571	30.1574130008635	64.7498138	3.74610230725958	29.99607319	30.525664	28.848696	38.886274	35.31503864	33.154366	19.756562059
ENSG00000012124	CD22	19	35810164	35838258	1	protein_coding	CD22 molecule [Source:HGNC Symbol;Acc:1643]	0.286006	0.0138192239864	0.04745695620142	0.1798212	0.1645767	0.3070821	0.174263	0.4652385	0.395898571	0.4113734	0.3553736	0.091811741	0.5155061	2.7463753	1.1505074	0.081423695800761	0.34618937	0.20640654568	0.2190932534	0.0471177	0.07256518	0.0158879168	0.1105458	0.0397651	0	0.428148	0.0576847691071	0	0	0.2110531	0.00895078	0.192246	0.3974267	0.006128786854	0.1007549	0.0242874	0.0395888	0.6089378	0	1.104439558	0.1897012	0
ENSG00000012171	SEMA3B	3	50304990	50314977	1	processed_transcript	sema domain, immunoglobulin domain (Ig), short basic domain, secreted, (semaphorin) 3B [Source:HGNC Symbol;Acc:10724]	27.0544570023558	18.26095	15.539352326	18.3103290004623	21.400979	5.928968	1.69620214	71.47773	12.0737590201874	12.035996	39.913790034326	31.1306899990177	3.5433125	4.474838	89.8230477561	22.5777083	66.646174792936	26.9984209	15.9826661	11.0907760486048	8.311152497	1.3669974	0.15766901066	3.0947246399	0.657482	1.9203726	44.8498493133786	11.8476534584384	51.9250260076056	22.435146	24.6201226005913	4.4726079	1.8524448	14.3983207	6.33002041	4.5392827	2.5761495	1.1355820520297	3.04886027093	1.58464	3.013765	10.397714
ENSG00000012174	MBTPS2	X	21857754	21903542	1	protein_coding	membrane-bound transcription factor peptidase, site 2 [Source:HGNC Symbol;Acc:15455]	6.255399	2.23727	2.876388	3.5718909	5.154081	3.88834	0.4723552	7.615081	11.770766	11.287834	6.1258912	6.6165018	24.0170603	3.757032	3.0347896	3.3968821	2.5409518	5.4685037	0.1704122	3.0689668	0.4905811	11.195088	3.2829421	2.4553287	7.247585	2.4318553	3.6519227	0.3071766	0.40316	0.304595	0.0768622	7.290529	11.676735	2.9949695	0.102955	2.5547822	5.7122704	4.842126	5.074762	8.473566	6.5310298	3.45966
ENSG00000012211	PRICKLE3	X	49031151	49042845	-1	protein_coding	prickle homolog 3 (Drosophila) [Source:HGNC Symbol;Acc:6645]	9.76085	3.893456	4.080341	7.1687218	5.105373	3.3399326344	0.61387	6.472964	7.9921382	7.890697	10.0384866	4.4892314	11.793073	6.1876628	4.4119053	3.1327618	4.0290197	6.1375631	0.793929	3.496275	1.0445328	7.074019	4.6667299114	8.852488	8.46161	5.945569	3.8238599	1.2014874	0.934452	1.102191	0.0854515	10.83935	12.749666	5.4945781	0.6881651	6.540777	7.413797	6.039063907722	8.969878	6.84697	7.1229969	4.0707104
ENSG00000012223	LTF	3	46477136	46526724	-1	protein_coding	lactotransferrin [Source:HGNC Symbol;Acc:6720]	0.27391	0.978884	0.355629	0.0109638	0.2032584	0.318521	0.590571	0.5414639	0.2525998	0.3543509	0.6243274	0.2619438	8.616973	1.689946	0.0608803	0.6453768	0.0565688	0.118892	0.00687013	0.1255773	0	0	0	0	0.0242131	0.200336	0.0955821	0	0	0.012405	0	0	0	0.1802563	0.0144908	0	0	0.0617557	0	0	0.0570721	0
ENSG00000012232	EXTL3	8	28457986	28613116	1	protein_coding	exostosin-like glycosyltransferase 3 [Source:HGNC Symbol;Acc:3518]	4.0190618	2.634314	2.1211062	2.7889299	3.991769	4.242328	0.57329836	4.048203	5.8185328	5.5793096	5.760747	3.8417837	8.6327551	4.2071744	2.7681427	2.037646	1.559152	2.722324	0.3550583	4.1515308	0.9646858	10.911804	3.4164415	3.788596	8.189329	5.2196909	2.8459688	1.4799584	2.827702	0.375463	0.1397984	9.841849	9.0863251	2.1149093	0.33843558	5.344231	10.7987987	6.438794	8.697476	16.836073	10.685183	1.8107247
ENSG00000012504	NR1H4	12	100867486	100958191	1	protein_coding	nuclear receptor subfamily 1, group H, member 4 [Source:HGNC Symbol;Acc:7967]	0	0.0579042	0.0563719	0	0	1.370881	0.650603	0.0168376	0.0391766	0	0.0267924	0.0137101	0.033722	4.3557365	0	0	0	0	0	1.850713	0.0138339	0.0947679	0.0506737	0	0	0.0221144	0	0.0299081	0.231125	0	0.1410397	0.015331	0	0.0122633	1.5252927	0	0	0	0	0	0	5.7121622
ENSG00000012660	ELOVL5	6	53132196	53213947	-1	protein_coding	ELOVL fatty acid elongase 5 [Source:HGNC Symbol;Acc:21308]	61.8718118	26.776538	22.5279906	44.247831	51.4450853	2.017207	3.208205	56.3308748	61.1739287	57.867834	66.172639	50.400784	19.380011	28.3256951	26.0219698	34.1086796	21.4271169	65.026559	2.157112	1.0073	5.241221	0	0.0433684	0	0	5.2075167	33.6913692	3.9290085	1.29687	0.814216	0.527943	0.0183834	0	25.16449	0.5089458	0.00836704	0	0	0	0.0560411	0	20.66873
ENSG00000012779	ALOX5	10	45869661	45941561	1	protein_coding	arachidonate 5-lipoxygenase [Source:HGNC Symbol;Acc:435]	0.0608602	0	0	0.0109121	0.0277781	4.440642	2.851044	0.0377439	0.0858203	0.2079431	0.2829132	0.0177076	1.0120305	1.6945999	0.027377	0.00423468	0.007333	0	0	5.062531	0.9240225	0.8509265	1.7431966	2.9843598	1.1844349	8.507966	0.0116879	2.7315424	1.6881	0.421864	0.2368025	2.294713	5.367471	0.0166452	0.4893331	3.1013292	4.352957	4.883755	6.534731	6.547589	8.583114	2.2248
ENSG00000012817	KDM5D	Y	21865751	21906825	-1	protein_coding	lysine (K)-specific demethylase 5D [Source:HGNC Symbol;Acc:11115]	4.712409	4.1639558	5.174594	1.9007974	25.1775697	10.58887886	0.0307217	48.272638	50.347031	50.492965	32.891513	22.071206	14.700025	15.988921	3.0067142	0.0820305	0.17105819	9.661837	0.285797659092	8.29841135	0.915958	0.13495	0.14312436	0.1862623	0.2211997	0.15105903	5.480303	1.88708496	1.65433	1.575298	0.207519	0.1258618	0.406695	3.7931376	1.3447063	0.130954	0.4108899	0.1205752	0.0165926	0.339272	0.134124	0.236276
ENSG00000012822	CALCOCO1	12	54104903	54121529	-1	protein_coding	calcium binding and coiled-coil domain 1 [Source:HGNC Symbol;Acc:29306]	8.9098669	13.8834391	17.714134177281	12.1735614	21.5549581	39.3346207	2.3799981	52.550106	52.279555	55.705065	25.9570265	15.117249	38.4385634	13.9585946005704	15.9753224	11.2507846576116	9.3550690317	17.96493339	3.7809052	43.6521773	4.1543226117011	6.866238	15.2254278	23.0970088	19.528346	13.55938	18.5721287	11.4812429	5.09137118409261	7.8027026	1.4379303	23.0645418	31.554364	14.5454449	8.5207316	13.9538622	23.9009903509	9.84072024	24.7657440039642	25.853109	13.2007963001935	32.0564311
ENSG00000012963	UBR7	14	93673401	93695561	1	protein_coding	ubiquitin protein ligase E3 component n-recognin 7 (putative) [Source:HGNC Symbol;Acc:20344]	14.441894	4.53308	5.61618	4.70644	9.4511038	11.002292	1.6374800105737	6.23589105	10.845701	11.649321	13.188056	7.5541167	11.796806	10.288151	6.30806	4.49658	5.79308	7.5014995	0.8335963	5.90129234	1.036894	26.063869	13.1500482	13.75283	18.001312209691	10.96231	6.07662	1.040354	0.715378	0.751251	0.2853272	22.907539	24.13612	6.0959863	2.151474344	9.1364729	15.583391	21.584665	13.20709655	27.3954	16.930113	5.411584
ENSG00000012983	MAP4K5	14	50885219	51027844	-1	protein_coding	mitogen-activated protein kinase kinase kinase kinase 5 [Source:HGNC Symbol;Acc:6867]	22.047962	6.5344874	7.84107	7.8639678	18.722068	14.500389	1.1447395	22.259519	29.971705	28.853894	24.96841	20.0374304	19.407782	15.235556	8.299956	7.098564	8.698921	19.537757	0.9918082	10.4407574	1.280061	25.862162	13.136072	8.587936	14.183804	7.263977	8.7866443	1.3605642	0.674372	0.859543	0.90426	24.88044	30.491785	12.0539522	2.0686445	7.867358	10.684469	12.760117	13.556357	12.550633	14.325809	9.783292
ENSG00000013016	EHD3	2	31456880	31492313	1	protein_coding	EH-domain containing 3 [Source:HGNC Symbol;Acc:3244]	0.00812143	0.0123283	0.00452852	0	0.00614245	0.586356	0.09659684	0.00706263	0.00787376	0.00839251	0.0148514	0	0.888916	0.808967	0.00480666	0.00623988	0	0.00718337	0	0.1615725	0.0278168	0.0273279	0.00733237	0.0119288	0	0.760668	0	0.03323660429	0	0.0297889	0	0.0346849	0	0.0055239	0.0734899	0	0.0261358	0	0	0	0	0.1499059
ENSG00000013275	PSMC4	19	40476912	40487348	1	protein_coding	proteasome (prosome, macropain) 26S subunit, ATPase, 4 [Source:HGNC Symbol;Acc:9551]	85.931546	53.350884	43.560226	74.1174522	49.185578	42.899501	12.8691252	69.510552	79.665262	68.867362	82.310867	74.954009	74.35443	79.944475	87.6114177	33.4606914	65.8302609	47.4061716	14.15626774	32.897792	10.6397498	66.915938	39.288122	78.31888	105.479568	90.639932	54.363293	17.741118	22.153353	8.2815837	10.134904	70.48831	65.95561	46.788587	7.8403936	32.593579	42.8828	54.5076	40.336864	55.429048	45.983716	29.742435
ENSG00000013288	MAN2B2	4	6576902	6625089	1	protein_coding	mannosidase, alpha, class 2B, member 2 [Source:HGNC Symbol;Acc:29623]	1.753229	2.1994737	1.914864	1.5671412	2.796375	9.22879	1.642827	4.212207	3.733569	3.66635	5.41963	2.614643	7.9260948	4.066045	2.834633	2.364145	2.8072911	2.072254	0.9947059	7.18381	1.450634	8.023523	10.278173	12.378109	19.46076	9.434311	1.618309	2.882724	2.134105	0.8536878	0.2065972	13.566438	17.68636	1.776849	2.353963	5.093165	10.16161	6.52028	6.5833	11.39809	6.65417	6.91379
ENSG00000013293	SLC7A14	3	170177372	170303863	-1	protein_coding	solute carrier family 7, member 14 [Source:HGNC Symbol;Acc:29326]	0.4874953	0.1986142	0.6473544	0.5758086	1.2162128	0.4071047	0.2113419	0.9341244	0.9716455	1.3894312	1.1734956	0.6842572	1.146858	0.5958338	0.2049238	0.4942134	0.395273	0.4502931	0.0795657	1.0668751	0.1890836	1.4968288	0.9756262	1.0026103	2.900589	0.020463	0.2828525	0.2396342	0	0.0148178	0.1429673	0.9955217	1.3494992	0.6924699	0.1588391	0.615803	0.0560201	1.5217834	1.5310243	2.1655558	0.3286798	1.2565785
ENSG00000013297	CLDN11	3	170136653	170578169	1	protein_coding	claudin 11 [Source:HGNC Symbol;Acc:8514]	1.50116	1.5395745	2.1379975	1.3272492	1.686812548	0.5333611	0.210619	0.5166652	1.1393536	0.79375	3.1273198	1.0401192	1.092591	0.990447	0.3892236	0.3690932	0.2760214	0.6439808	0.200862	0.6997457	0.0910942	0.400026	0.3601402	0.1271892	0.248699	0.3102853	1.5782418	0.1097586	0	0.2971385	0.191867	0.380033	0.4666982	1.7691451	0.116088259	0.3939696496	0.471732	0.55382919	0.735922	0.7828323	0.3306882	0.1663372
ENSG00000013306	SLC25A39	17	42396993	42402238	-1	protein_coding	solute carrier family 25, member 39 [Source:HGNC Symbol;Acc:24279]	106.498619003444	74.1327687	86.07312	112.16652	127.390997	93.127885	28.165812	127.1905352	126.63841895576	119.2159469	139.696546	104.809306	120.40841	150.1793014	150.644779	76.7653126	107.9429218	69.0125	22.39532203	70.1024491	33.1902545	141.74094	83.083533	127.672223	159.378777004376	185.097411	90.760976	48.7579812	22.5170000345092	16.1151556	9.4319537	134.02284	113.500090001156	81.3535532019	18.5845747	117.205315	157.228465	131.6213	112.352935	166.163449	202.908266	90.304266
ENSG00000013364	MVP	16	29831715	29859355	1	protein_coding	major vault protein [Source:HGNC Symbol;Acc:7531]	18.297229	12.7211475	13.7928512	16.1122764	20.973616	90.109653	15.8235299	53.1218713	53.6703195	58.984021	46.7872716	15.3644531	65.565844	48.971562	36.7815064	10.9955917	27.2994909	27.396671	5.8510264	77.365985	15.0991168	31.182291	4.8880319	31.361845	35.077084	97.4550885	13.701682	23.6079932	21.6168078682	11.780731	5.135776	39.295117	37.463491	24.3438101	55.9852885	34.7399956	50.530355	25.507427	39.580518	49.108002	42.289728	68.387906
ENSG00000013374	NUB1	7	151038785	151075535	1	protein_coding	negative regulator of ubiquitin-like proteins 1 [Source:HGNC Symbol;Acc:17623]	16.121214	14.6281107	16.393157	18.309077	32.0778484825	24.60615845	6.01991068821469	46.467672	65.4081546	61.3949919	37.194699	31.4719517	49.9542083	33.9628737	21.8202782	15.9099692	16.1392638	21.2646194	3.0248037	16.5478268	2.5937637	24.395869	14.4514068106	22.058719	27.911075	37.391365	18.3820807	3.5602717587512	2.13390932855	2.80454009650433	1.984783428235	30.01415822073	38.788175	17.372853	4.1924108	15.542895	24.111	22.215977	26.060359	33.821002	20.176165337	12.189494
ENSG00000013375	PGM3	6	83870869	83903655	-1	protein_coding	phosphoglucomutase 3 [Source:HGNC Symbol;Acc:8907]	16.274823	18.910552	15.3767684	18.9679337	20.5372015	19.3214964	6.5731195	32.712512	40.12334548	33.864044	25.784391	15.62414	27.3567056	16.449401	11.6598272	12.1075872	9.1286169	20.834126	1.4409495	15.068398	2.3037872	23.67302	19.1675934	34.738823	43.269405	14.35192	14.9751007	2.114353	0.356184	1.481167	1.3114006	21.380401	44.594397	19.8007857	1.35557210595057	21.466542	20.386221	31.9447440036105	32.331107	25.538065	18.466111	7.178811
ENSG00000013392	RWDD2A	6	83903098	83908651	1	protein_coding	RWD domain containing 2A [Source:HGNC Symbol;Acc:21385]	1.930341	3.4399	3.22258	3.02774	3.26172	2.91093	1.990912	6.09687	4.89188	5.17645	3.83623	2.588604	4.18608	2.08382	1.429558	3.016503	1.450371	3.61545	0.174574	1.857942	0.678539	3.11823	2.537059	3.17552	2.942649	2.31984	2.591622	0.858856	0.204349	0.249323	0	2.84438	3.26179	2.85334	0.3243761	3.20703	4.23969	3.76706	5.6643	4.28714	3.55313	2.66224
ENSG00000013441	CLK1	2	201717732	201729422	-1	protein_coding	CDC-like kinase 1 [Source:HGNC Symbol;Acc:2068]	45.827863	43.3362305	60.408163	55.5938816	52.677934	35.901024	22.560828	74.704423	64.518756	63.9345130652784	70.357045	60.8062430029937	146.10649324287	38.420414	43.7154939	46.085669336417	39.8362449	71.66029	12.7692769	49.681412	8.6322547	53.143136	131.154166	76.167924	77.8582220977605	44.378448	50.468177	25.8108279	19.11407	28.253471	3.1528847	95.975808	119.372006	67.0778299	12.2613164	78.432243	54.523622	50.261605	67.806935	45.029461	42.104491	93.20978
ENSG00000013503	POLR3B	12	106751436	106903976	1	protein_coding	polymerase (RNA) III (DNA directed) polypeptide B [Source:HGNC Symbol;Acc:30348]	2.2164673102	1.183602	1.9509416	1.42483000128504	1.668124795	5.24945	0.357664	2.2560465398085	7.1469893	5.9644099	1.89495	1.860265	5.033276	3.4983264	1.253994	1.692777	1.532301	1.4959711577	0.245214	3.71768120392	0.269989	8.889254	2.2661739	2.49503	5.222358	2.86805	1.9903231	0.407952	0.412939	0.188913	0.218223	3.56397305	4.10344	1.218298	0.107593	2.2457239	3.676230252108	5.33648000161305	4.076546094	6.05393	4.88604	1.6500400348719
ENSG00000013523	ANGEL1	14	77253588	77292589	-1	protein_coding	angel homolog 1 (Drosophila) [Source:HGNC Symbol;Acc:19961]	24.624769	11.464981	11.473256	6.439653	15.074875	6.1306993	0.589863	15.3551215	18.9273891	19.766255	15.442564	12.752221	23.108996	8.4004036	6.0203483	6.4816177	8.3603947	19.1705183	0.9025724	5.194632	0.6212816	6.266269	3.953429	6.049671	9.376476	3.261154	10.5836046	0.9784742	1.19474	0.518692	0.1649882	7.3038703	7.9624892	21.1322771	0.371644	4.422478	6.842224	5.860917	6.740173	9.674818	6.376436	3.768081
ENSG00000013561	RNF14	5	141337893	141369856	1	protein_coding	ring finger protein 14 [Source:HGNC Symbol;Acc:10058]	8.525878	4.331977	5.6240451	10.237032	10.30336	20.4657442	6.045837	15.24868	25.820342000715	19.2808595637	14.13846	11.7006686	15.575857	11.1757399	7.4700899	4.0304056	4.7898094	11.42116021728	0.55231577923	12.525204	1.38145617	19.116861	9.6784758	9.507609	15.74983	8.187892	6.58045088485	1.962318981	1.1737533	1.0759855	0.5793775	11.644976	15.951839	7.5317929	1.991254	9.3369715260299	15.839582	15.5958701	16.479256	21.594049093	16.1850650998166	10.22533
ENSG00000013563	DNASE1L1	X	153629579	153640449	-1	protein_coding	deoxyribonuclease I-like 1 [Source:HGNC Symbol;Acc:2957]	13.22755	9.9197988	9.1795483	7.8730719	12.283609	11.5924410029479	1.18826063586	18.900031	11.200033	12.612563	14.235381	13.2492793	24.256088	7.794867	11.716361459	10.872118	15.9417648	13.294383	1.2499326	8.994471923957	3.7293082	1.189627	0.3227621	0.566428	0.5920124	1.9967386424	10.0519585	4.722422	1.049535	1.256506	0.3584058	0.970223	0.463647068638	12.755784	1.943351	0.351313	1.382754	1.825576	0.272112	1.884888	1.095929	2.196451
ENSG00000013573	DDX11	12	31226779	31257725	1	protein_coding	DEAD/H (Asp-Glu-Ala-Asp/His) box helicase 11 [Source:HGNC Symbol;Acc:2736]	37.6845268	18.561835831311	24.080974342224	30.56727288827	41.2659517346279	46.967163365	1.18155540005002	39.2523517	70.803556	72.4977099276	74.8628089055855	25.3211952818674	87.554158	44.0620698	18.60168748	12.7528638	12.8853998	31.0471610747132	1.76589301371135	37.47313314771	4.18889019324912	49.448001	27.73522221	37.139515959611	54.8188550469568	47.529065	21.117185170242	3.013814102287	9.125345	5.1778042	1.2702919	47.2322339	55.0351303011935	23.7818087075775	1.5975581	42.942522592101	57.455621466	77.636342191213	47.8732543611013	67.03800285	77.938128	16.8483850001429
ENSG00000013583	HEBP1	12	13127798	13153207	-1	protein_coding	heme binding protein 1 [Source:HGNC Symbol;Acc:17176]	25.023303	23.4494599	26.248768	33.2720799	27.6642704	34.732902	6.253213	28.2438189	34.271445	32.861881	32.92594	19.9139703	35.042178	22.741771	22.0664864	25.151144	21.5742747	32.208653	2.7506989	34.884437	8.1528571	33.780879	23.08829	23.215872	35.444196	41.113421	26.39515	10.6374397	6.40231	7.7636025	2.002226	45.264744	37.549325	27.3739846	9.4938265	25.3179618	34.419057	27.197928	35.410598	30.496926	29.807858	43.102372
ENSG00000013588	GPRC5A	12	13043716	13070871	1	protein_coding	G protein-coupled receptor, family C, group 5, member A [Source:HGNC Symbol;Acc:9836]	13.1412466	5.7762897	7.297729	32.6456793	10.456524	94.433236	21.851629	26.177723	56.585902	60.12646	30.7787171	16.0283502	39.76974	47.191331	30.9380226	18.1535355	34.0246153	40.232928	2.700693	64.70451	25.2341052	146.722006	14.2524875	12.68958743	35.866391	69.180565	9.7352032300708	39.5879081	18.790401	13.419762	3.331181	109.617914	143.88162	11.4466576	48.024504	18.210508	57.265278	8.021614	28.567852	21.80418	60.524148	76.869895
ENSG00000013619	MAMLD1	X	149529689	149682448	1	protein_coding	mastermind-like domain containing 1 [Source:HGNC Symbol;Acc:2568]	0.0167037	0.00308482	0.00129461	0.16781	0.0159404	0.2292906533	0.0475672639528	0.2765229	0.378198	0.352491	0.3736944	0.01169242	0.2573701	0.1818736	0.01269046	0.00340253	0.0487451	0.524549	0.00050838	0.2325105	0.1983453	0.0118533	0.012320336	0	0	0.316776	0.00346432	0.3654634	0	0.0120651	0	0.00655442	0.000936331	0.0357727	0.0725614	0	0.0035775	0	0	0	0.00296929	0.0618344
ENSG00000013725	CD6	11	60739115	60787849	1	protein_coding	CD6 molecule [Source:HGNC Symbol;Acc:1691]	0.4638569	0.445289700205248	0.9343862	0.743175	1.5940957	2.608607	1.374435	1.6080782	2.174346	1.750680022	1.3686243	0.8543463	2.5769473	4.5778012	0.72275278	0.5235253	0.2262245	1.4896084	0.10362627	1.2120001	0.09593732	2.8794339	1.1380473	0.6449261	1.22794002221	6.5103192	0.926383	0.2432994	0	0.7408763	0	1.132173	1.9974357	0.81711	0.3790796	1.3504355	2.627554	0.9148879	1.4860062	2.221391	2.257926	0.7980024
ENSG00000013810	TACC3	4	1723227	1746898	1	protein_coding	transforming, acidic coiled-coil containing protein 3 [Source:HGNC Symbol;Acc:11524]	25.795173	28.5775	22.1778409	17.8656534	15.860032	21.7670483	3.5528647	8.149522	12.533836	12.5304157	38.30949	11.7372856	28.3621881	23.079127	17.668779	11.7496573	10.3438591	27.1293879	7.428941	10.827325	4.3154483	25.3513529	33.723998	38.322172	44.26829	50.926814	14.4514346	5.5103252	11.632328	6.6882597	2.6827111	51.350007	57.314367	13.293431	0.7592024	34.580274	32.99657	49.034708	34.320227	46.269915	45.229116	14.1045901
ENSG00000014123	UFL1	6	96969471	97003152	1	protein_coding	UFM1-specific ligase 1 [Source:HGNC Symbol;Acc:23039]	9.96306	5.3301	5.94254	9.41883	12.7695	15.260314	3.25941	15.91025	25.473004	22.852644	19.97205	10.33082	16.174384	7.587068	4.61244	4.11339	4.321125	17.25189	0.990744	10.617701	1.848741	30.621201	17.82441	20.23647	27.51929	4.985159	7.52676	2.702065	0.848337	1.98912	0.209423	27.71408	37.9143	7.611628	1.08034	12.950821	14.61415	20.922097	17.202122	25.467617	16.67383	11.844031
ENSG00000014138	POLA2	11	65029233	65073060	1	protein_coding	polymerase (DNA directed), alpha 2, accessory subunit [Source:HGNC Symbol;Acc:30073]	15.39397	9.1196643	12.1946285	13.872579	13.150650130177	9.445718	4.5794775	9.116563768	12.440047	15.405408	21.764445	7.617528	13.692119	18.216299	13.484582	10.2446863	10.6117133	8.001804	3.318734	5.8675004	2.3686524	17.483078	10.660247	11.123749	12.944545	20.690805	8.2294883	2.395251	1.666258	0.887959	1.4399968	26.40826102	20.49861734069	7.1546355	0.4784907	12.987898	15.763004	26.775875	14.48202806	24.338172	25.86237	6.581659
ENSG00000014164	ZC3H3	8	144519825	144623623	-1	protein_coding	zinc finger CCCH-type containing 3 [Source:HGNC Symbol;Acc:28972]	7.166205	4.5021357	6.383746	6.194	7.955843	5.751539	0.914427	4.271691	13.6024	13.512488	12.375699	8.530152	6.52999	12.484774	6.389274	3.564489	4.6306299	8.21755	0.7759224	4.8074091	1.039692	6.053216	5.574313	6.795319	9.418938	9.273179	6.361105	2.1595718	1.2355	0.929368	0.510266	9.079624	7.624466	6.889764	2.375766	9.6271589	9.097588	9.669145	13.0736	10.2003	8.29486	4.71343
ENSG00000014216	CAPN1	11	64948037	64979477	1	protein_coding	calpain 1, (mu/I) large subunit [Source:HGNC Symbol;Acc:1476]	97.491886	64.2950672	81.9048335	104.63663374	92.5930506	59.810001	19.1955528024271	132.8503518	81.1843236	84.438584	139.501354	53.1493800083958	73.051897	61.8664221	166.5692582	90.3552737	91.09024226	87.7728732	22.5686592	47.258004	14.6271413	98.865531	61.0231633	105.242819	124.610301	138.36896	84.3028707	25.815607	28.52100680462	14.5751444173583	5.6273844	141.931352	137.822944	73.86232	25.4528468	44.7418578	67.952	45.20061	53.113514	63.357817	88.310713	76.5910600592871
ENSG00000014257	ACPP	3	132036211	132087142	1	protein_coding	acid phosphatase, prostate [Source:HGNC Symbol;Acc:125]	3.444419	2.271319	5.707285	0.240625	3.699809	5.00573	0.669428	4.1018096	4.551989	5.135874	4.754998	2.570254	0.276948	1.838186	0.6944169	0.539796	1.558544	0.877826	0.5661853	2.0604827	0.11701772	2.581753	1.134758683	0.2961366	0.780292	1.842361	2.972991	0.03585568	0	0.0830618	0.1668528	0.598091	3.516837	4.1383732	0.12613039	1.5623513	2.9925409	1.979742	2.797492	1.8307411	1.277316	0.5727878
ENSG00000014641	MDH1	2	63815743	63834331	1	protein_coding	malate dehydrogenase 1, NAD (soluble) [Source:HGNC Symbol;Acc:6970]	145.2964955	88.358351	98.8050359	103.946723	123.6671249	101.354662	53.608443	92.46497029	84.674904855947	88.592574	155.0168522	90.958405	116.349952	99.449417813943	73.9534771	48.3004324	61.3121352041383	102.6167973	6.3939476	68.8193706	19.054574144479	171.087885	133.1443208	91.23982	204.1580562766	105.0149991	85.0674011	19.64553129	11.251564	7.6455368	2.304197	241.059357	303.15221	94.6179736	12.9860276	104.836174	125.953139	130.782969	122.761318	140.730150641308	152.251598	85.434664
ENSG00000014824	SLC30A9	4	41992489	42092474	1	protein_coding	solute carrier family 30 (zinc transporter), member 9 [Source:HGNC Symbol;Acc:1329]	20.439878	10.98927	16.079656	14.50735	14.85521	41.59965	3.878909	19.33979	28.53851	23.87015	17.92137	14.64135	36.83903	12.31928	12.327691	15.925052	11.645486	16.76631	1.329264	21.825589	3.130741	33.49788	16.85485	15.552620569003	30.2445	14.218791	13.063199	2.928513	2.05007	0.870565	1.303379	22.09303	37.9029	8.96374	3.620563	23.6957	45.05526	53.3299	37.2486	62.8488	46.30294	22.124099
ENSG00000014914	MTMR11	1	149900543	149908791	-1	protein_coding	myotubularin related protein 11 [Source:HGNC Symbol;Acc:24307]	1.4374911	0.78669382	0.7539934	2.2111062	1.5067137	13.41354	4.0428633	1.24111872	4.500657	5.284398	2.440804	1.9066044	18.9988970023721	12.404072	1.1406503	0.5222309	0.7150694	2.0078844178	0.137588723	19.389128	0.4038101	2.122739613	3.3199707897	1.780037	2.23473	5.7055474	1.8430524	0.271235029	1.27808	0.2948	0.0164135	8.01176430015283	5.8919635	3.640581507448	10.088859	5.3833241	6.702036	2.6144522	5.78095527	2.363154761	9.343601	13.1308425
ENSG00000014919	COX15	10	101471601	101491857	-1	protein_coding	cytochrome c oxidase assembly homolog 15 (yeast) [Source:HGNC Symbol;Acc:2263]	14.505077	10.973203	14.364635	13.728356	17.90168	18.99469	3.324493	16.80916	20.22803	16.24339	16.00748	19.56147	23.34568	18.24431	13.59369	8.880607	12.667213	18.97976	1.5229453	13.65741	3.724926	35.59682	17.07444	17.35338	27.50862	16.89482	16.158437	4.893352	1.490955	1.956531	0.476783	31.50978	37.50119	14.019706	3.247599	19.4324	32.60813	30.18023	25.22484	36.80985	32.37729	16.827618
ENSG00000015133	CCDC88C	14	91737667	91884188	-1	protein_coding	coiled-coil domain containing 88C [Source:HGNC Symbol;Acc:19967]	8.5472708	3.4918758	3.7876667	2.4236796	9.5122201	8.5500207	1.888	8.512604	10.4045418	10.115251	10.6763708	7.4170001	10.901478	10.9555455	5.3317573	6.7536278	6.4748338	7.8705168	1.1209068	6.2076191	2.2063549	13.2434524	5.2430783	13.932574	19.748101	11.8986773	5.0594999	3.391872	2.4014479	2.3905559	0.5897125	15.5830263	22.019115	5.1730448	3.6513628	12.1794081	11.678865	12.786446	11.009043	13.982821	13.4303283	12.045407
ENSG00000015153	YAF2	12	42550906	42632151	-1	protein_coding	YY1 associated factor 2 [Source:HGNC Symbol;Acc:17363]	11.872149	9.0486999	11.8642877	11.78276621	13.29149063	8.073434785998	5.4022093543734	19.864481	25.6594230000874	28.159893	16.22201611918	14.42877401271	19.2093379	9.745778	7.3994637	9.5661727	6.9948001	14.564601	1.33363468874679	6.8707240137	1.4548317	13.2403882	8.2238722	6.8925955	11.753837111	6.5693277	9.471425	1.104729	3.17724	2.15002558	1.2439068	13.791281	14.5434543	8.69808363	1.0865399	6.741580201	13.281569	14.468173	8.244604	12.0541475	14.309317	4.8544683
ENSG00000015171	ZMYND11	10	180405	300577	1	protein_coding	zinc finger, MYND-type containing 11 [Source:HGNC Symbol;Acc:16966]	8.62450517829	4.17259333013488	7.8352554	6.269785301	7.3742314	12.1076344032222	1.475976	10.5729219	9.519278219	10.3899875	9.44322621871	9.9297236351638	24.7580011729622	8.0543762050236	4.7826753	5.1895097	6.49340238	7.4823571	0.6608448	9.92281871	0.94682903354	21.515009407	7.4207154	8.5313119	15.896711817	6.6433161	6.8868133	1.5633253	1.7383374	0.667888	0.416117	16.8048622	21.656768185	5.0110807	0.551422	7.143313	9.595741	17.16793963397	12.247592207131	20.2432830079988	13.89539231385	7.4360704
ENSG00000015285	WAS	X	48534985	48549818	1	protein_coding	Wiskott-Aldrich syndrome [Source:HGNC Symbol;Acc:12731]	0.1834024	0.1325473	0.132189	0.1538826	0.2683768	1.1074128	0.5997027	0.3074078	0.1811882	0.1160821	0.321153	0.2928664	1.0512655	2.4228377	0.2559948	0.1855255	0.1194979	0.4299277	0.0237753	0.2712116	0.0533057	0.1869527	0.3364077	0.2000568	0.5269315	5.686736	0.1975581	0.1065625	0.0942685	0.0795533	0	0.1761957	0.23120236	0.3386978	0.1169957	0.3225908	0.1384626	0.1431647	0.160633	0.2326807	0.1349617	0.0552062
ENSG00000015413	DPEP1	16	89679716	89704839	1	protein_coding	dipeptidase 1 (renal) [Source:HGNC Symbol;Acc:3002]	321.408947	225.338919	356.601618	91.412096	113.5997109	79.719862	0.111132	158.968005	39.9179106	38.706235	138.34945	62.335793	133.2566175771	68.5986569	70.9945934	59.861538	69.3876677	233.457011	8.97165	52.648048	0.00795687	0	0	0	0.0750066	0.5709812	185.605385	0	1.14746	3.7565121	0.3617283	0.0462699	0.695523	284.183304	0.4567519482	0.70009691	3.162198	1.678094	0.4750354	0.135177	2.1223993	1.716165
ENSG00000015475	BID	22	18216906	18257536	-1	protein_coding	BH3 interacting domain death agonist [Source:HGNC Symbol;Acc:1050]	28.888912	17.5789602	13.3321004	21.51026	42.606823	19.434671	8.5678646	25.200244	28.333508	30.100647	29.835904	37.1229372	36.603689	26.6057203	29.897117	28.788747	22.34248354	21.954737	3.8203089	13.3823249	4.4601487	44.103712	13.730973053	18.94978532	29.621899	43.6766014	15.8578103	6.6978297	4.15716800488676	3.8701641	1.7694794	36.6545655	38.686108	14.77244105	0.5861759	12.734121	24.726079	25.558829	24.024559	31.189069	36.282587	10.10480808
ENSG00000015479	MATR3	5	138609441	138667360	1	protein_coding	matrin 3 [Source:HGNC Symbol;Acc:6912]	103.052043403268	57.5010509003249	66.9076957	106.61546360123	126.351682	99.264302776	23.3854155	160.8221261	179.520997	186.396363	155.1133595	130.7371093	125.69842691	103.1203142	56.6486705	44.7199511	54.3160275	149.9089682	3.0931497	76.01611707387	12.8205301	193.142695811	82.9750953001695	83.329145	121.506268016218	65.6386922	68.4048896	11.3291499	12.445754	8.4774262	2.717473519	154.556557	206.3793039168	89.83159702	7.6524632	72.9204423	141.985149410261	162.48863123924	121.233442382154	192.935895	191.3149834	74.2645349
ENSG00000015520	NPC1L1	7	44552134	44580914	-1	protein_coding	NPC1-like 1 [Source:HGNC Symbol;Acc:7898]	6.4640413	2.5301629	3.0876047	0.918663800482695	0.4759191	0.0423302	0.0130931	0.353093100073519	1.7782360815	1.8024816	1.1497065	1.0963266	0.5170178	0.527493	1.02186230017147	1.39252867315793	0.34829453	3.1686396	0.1515797	0.1107238	0.00201354	0.0376467	0.0894024	0.0244464	0	0.1823986	1.0263076	0.00279801	0	0.0139244	0	0.00781846	0.10640988	0.874942166	0.00660952	0.118865	0	0.0132122	0.0241422	0	0.1074174	0.0113096
ENSG00000015532	XYLT2	17	48423453	48440499	1	protein_coding	xylosyltransferase II [Source:HGNC Symbol;Acc:15517]	8.469277	9.349789	9.386539	8.5364316	9.6116693	6.619788	1.328807	8.789665	9.165256	9.0196736	13.166883	8.680882	9.450453	7.742353	5.5531208	6.2542535	4.9110179	7.9224226	1.7783549	6.083812	2.04306	10.453528	9.275065	10.9543428	16.416684	9.235164	8.4452916	2.96196	1.581937	1.999105	0.932308	16.128138	18.158521	9.19331520662102	1.2779025	9.6563247	11.347753	7.397411	13.427241	10.148481	8.192161	5.216778
ENSG00000015568	RGPD5	2	110550335	110615272	1	protein_coding	RANBP2-like and GRIP domain containing 5 [Source:HGNC Symbol;Acc:32418]	43.0611073	36.61425728	51.601202	29.4968714	43.8347668	31.2786790846789	0.8528879948	47.200720001728	77.316680213	91.297104595	48.100549461	42.188724	59.053579538	53.1832930461548	23.4302009	29.196170225668	11.998745	53.7335183	1.635447	49.828301	3.0377542	28.87146	22.3644451	5.58941597	11.97737403	16.748053	10.501662	0.3027566878	0.183818589	8.4995023594	1.5955606749	36.3783267	57.062498	46.3977388	7.5737895	14.2599938	45.4976004	79.614508489	28.928776	43.98973	59.120936	9.3248976
ENSG00000015592	STMN4	8	27092840	27115937	-1	protein_coding	stathmin-like 4 [Source:HGNC Symbol;Acc:16078]	0	0.0448631	0.0273744	0.0298093	0.0165843	0.0298837	0	0.0192472	0.0436611	0.035343	0.0463448	0.0342295	0.0715332	0.0149886	0.0250502	0.0235796	0.0214014	0.0288648	0.00667476	0.00746292	0.00879727	0.0339977	0.1661884	0	0.128474	0	0.020665	0	0	0	0	0.0329792	0.0712982	0.02678747	0.0505351	0.0177792	0.0371578	0.055499	0.197929	0.0299086	0.0477711	0
ENSG00000015676	NUDCD3	7	44418720	44530479	-1	protein_coding	NudC domain containing 3 [Source:HGNC Symbol;Acc:22208]	19.900138	13.6976956	15.7028246	13.338121	26.738956	24.810285	3.092771	32.2009802	46.866543	45.158597	33.467051	27.2347812	69.101752	22.5042473	26.071886	14.302535	25.032635	13.9979071	8.870923	17.1959	3.0382838	22.072178	10.0862645	14.367676	24.230272	14.447108	14.921715	5.2628563	4.372056	6.4658206	5.15698336	16.522044	24.597766	12.3506987	2.198078	13.798435	26.305631	18.242200224302	22.550903	30.599063	21.9965984	14.975826
ENSG00000016082	ISL1	5	50678921	50690564	1	protein_coding	ISL LIM homeobox 1 [Source:HGNC Symbol;Acc:6132]	0.0192287	0.0188697	0.0553133	0	0	0.011456	0.0194757	0.0738706	0	0.0273411	0.0983228	0.00884769	0	0.0520477	0	0.00924175	0.0170064	0	0	0.0246763	0.00887077	1.0899588	2.8984867	2.8760583	5.145241	0.25274	0	0	0	0	0	1.407081	3.083673	0	0	0.926554	3.014637	3.130168	2.30138	2.983467	1.59533	0
ENSG00000016391	CHDH	3	53846362	53880417	-1	protein_coding	choline dehydrogenase [Source:HGNC Symbol;Acc:24288]	3.11314	3.3610941	3.23458	2.95595	3.43721	10.609229	0.560609	2.712171	3.2753	4.238562	3.735307	2.49266	19.83107	3.574026	2.26116	2.66931	2.15436	3.994974	0.169383	9.298514	1.02038	13.4069	8.637675	10.603788	12.3164	5.895159	3.2276887	1.01259	1.39001	1.82153	0.269927	13.574201	9.372881	3.27107	0.3495642	10.606267	16.424069	14.020014	11.8601	20.764	19.338262	7.735916
ENSG00000016402	IL20RA	6	137321108	137366298	-1	protein_coding	interleukin 20 receptor, alpha [Source:HGNC Symbol;Acc:6003]	22.243433	10.6251404	6.0478373	20.561913	13.149129	16.754032	1.538701	26.153577	11.766031	10.690467	30.322577	7.856979	11.748145	7.681358	8.4759258	8.122937	12.12193	37.298655	2.9879475	13.637713	2.0809387	13.739607	3.775882	7.858861	7.767632	12.7608	13.523507	2.157632	5.489270825709	3.762807	1.904624114	12.761952	16.75211	18.232634	1.1432627	5.29643	7.23532	8.803138	9.228109	9.38515	15.005168	7.3046444
ENSG00000016490	CLCA1	1	86934051	86965972	1	protein_coding	chloride channel accessory 1 [Source:HGNC Symbol;Acc:2015]	0	0	0	0	0.00622999	2915.08445	23.9593	0.00729919	0.00834523	0	0	0	0.403001	54.6183576	0	0.00605549	0	0	0	2480.97461	0.00314018	0	0	0	0	0.157771	0	0	0.313242	0.765425	0	0	0.0103032	0	2.38311	0	0	0	0	0	0.024119	0
ENSG00000016602	CLCA4	1	87012761	87046437	1	protein_coding	chloride channel accessory 4 [Source:HGNC Symbol;Acc:2018]	0	0	0	0.00900921	0.2111762	0.2475493	68.831058	0.4742148	0.2910257	0.1505252	0	0.0280751	0.5032319	28.977992	0.012808634	0	0.0401956	0.0550732	0.00378796	0.6804424	1.23171	0.2888337	0.0326789	0.435195	0.1336217	0.0502618	0.0423638	0.261901	0	0	0.166852	0	0.0813558	0.00672079	478.49419	0.013166	0	0.0213154	0.0300431	0.0491714	0	12.892316
ENSG00000016864	GLT8D1	3	52728505	52740048	-1	protein_coding	glycosyltransferase 8 domain containing 1 [Source:HGNC Symbol;Acc:24870]	18.77598611	17.7314126	17.6555044	18.3683990133761	17.580388	26.920919	5.5426013122	16.9643489	18.128815	17.190829	17.361807	17.5230096	41.636561	14.8454951	13.7663277	18.3581963	14.6371319	15.331602	1.83722970005931	23.0664863	4.7525842	29.499356	21.235314	22.204544	25.1624590326521	22.315141	13.996961997	6.54232	6.395167	3.684641	0.5048582	26.912425332	33.6512134	15.5543214	2.6324456	26.1951134	34.3114575	37.362023	28.403167	42.7784460033953	34.77620022	23.257071
ENSG00000017260	ATP2C1	3	130569439	130735556	1	protein_coding	ATPase, Ca++ transporting, type 2C, member 1 [Source:HGNC Symbol;Acc:13211]	49.23300973513	17.203275799	25.237300551686	25.5348502	32.5745981883945	43.392568506	9.443526606	46.665271751	39.4586713	40.5942133399	41.62894641	31.0042210000773	38.8711327296211	27.73223383201	28.3236924	19.57876468607	25.8444034131613	37.408648383015	1.8532869	39.92081773119	5.64074075908924	54.5775864436783	27.9173820380521	27.6403486453117	41.4830701809499	27.0941130023291	23.028253	6.76658280019552	2.9849991152	3.26821654	0.8823233393	56.491696431315	71.7760057	24.44596487668	2.12448880001	35.6306038	55.076752603856	41.4746620137759	44.824050563174	51.9169582814	47.854973158	34.777667
ENSG00000017373	SRCIN1	17	36686251	36762183	-1	protein_coding	SRC kinase signaling inhibitor 1 [Source:HGNC Symbol;Acc:29506]	6.4559383	3.12615219	4.2951659	4.6311145	5.064606	0.38007357	0.0572501	5.5780346	5.4385417	5.0485295	7.272581	3.5597943	6.5785501	4.3818312	3.0188983	2.1496143	2.36591685	4.6012969	0.20419615	0.64054354	0.1408373	1.6395493	1.8629106	3.3436654	5.4362139	1.2507526	4.9747494	0.22984593	0.2050805	0.2769274	0.00895014	1.1077469	2.9280051	5.9903325	0.05744696	3.17782	3.57750129	1.9786245	4.119823	3.086503	2.9220823	0.6455145
ENSG00000017427	IGF1	12	102789645	102874423	-1	protein_coding	insulin-like growth factor 1 (somatomedin C) [Source:HGNC Symbol;Acc:5464]	7.2787523	5.169955	2.767179	0.25315124	6.0520975	1.2041516382	0.3493283	27.0420794	6.748948	6.0381595	13.14151	3.820168	1.2423818	0.690725	3.4846151	4.556587415	11.9791793	7.60393	3.4898441	0.15210641824	0.01216	0.1215338415	0.0466541978	0.0406962248641	0.13698200213801	0.2100915757	0.5596876	0.040009800711244	0.06158300958419	0.1431851	0.6020991	0.04531083566	0.066174208482	0.3771292	0.292898	0.0311803584	0.0319816881	0.0592042432	0.0825877708	0.10653328448	0.0651871756	0.01247405327
ENSG00000017483	SLC38A5	X	48316920	48328644	-1	protein_coding	solute carrier family 38, member 5 [Source:HGNC Symbol;Acc:18070]	28.448459106	0.4755509	1.011046	17.895049354	9.7385105694	5.16194687	6.6961576	2.4662431	28.6275898	20.4855988519	6.813698	4.0613444	57.46774315	48.523542	0.2864974	1.1477548	0.3301899	0.2583034	2.0680885	14.93241033578	5.7343273	51.565705333	5.6100305	2.998266	5.136379	53.130037196	13.782727305	0.0533916	6.211665	14.10602	1.13966210785524	37.5844506435	20.209386	14.2146022	0.8273274	12.9157839	13.623145	18.199053	3.161152	20.9125249692	53.2710948	8.6457834234
ENSG00000017621	MAGIX	X	49019061	49024822	1	protein_coding	MAGI family member, X-linked [Source:HGNC Symbol;Acc:30006]	0.6346569	0.6036068	0.9820397	0.2720294	0.3397857	2.070563	1.0520326	0.6799554	0.6866945	0.43222	0.863459271	0.4729884	1.995691	0.43060112	0.3274086	0.720332	0.5487432	0.2293193	0.1647119	2.0792086	0.236862	0.1391933	0.2087852	0.4927139	0.2882061	0.5191517	0.6243352	0.2050996	0.571469	0.7374944	0.0130573	0.1297593	0.2465258	0.2537129	0.4809701	0.4869024	1.139501	1.714741	1.5404646	0.53277271	0.56546	0.29752
ENSG00000017797	RALBP1	18	9475007	9538114	1	protein_coding	ralA binding protein 1 [Source:HGNC Symbol;Acc:9841]	9.790846	6.3175469	6.732262	9.957755	8.8452401	24.801904	1.13155	8.8123365	9.6376522	11.147769	12.933432	6.8950286	11.587782	12.2714248	6.4690007	4.209772	4.8158494	9.67751	2.330353	17.787953	4.4210643	20.871363	12.315905	11.9729879	20.16023	17.0639961	7.064487	5.917003	8.8617304	7.081159	9.251462	30.267052	30.2297961	7.4002347	4.7979766	12.240269	21.781825	15.18774	19.39429	24.633983	20.9733612	13.060325
ENSG00000018189	RUFY3	4	71569921	71673032	1	protein_coding	RUN and FYVE domain containing 3 [Source:HGNC Symbol;Acc:30285]	4.288188889215	7.684703	9.13428701	5.8894997	6.492528	12.894977	1.129667	6.1185739	7.70875550771	6.83060764	5.61827	5.1831055	15.572789	8.217681	4.2551788	5.68357800123632	4.2810159	7.023972	0.90391605	11.9538819	1.1479874	6.677992	8.745634	9.144291	10.25394872442	6.263703	6.0444293	1.7029219	4.1262490245877	1.4510484	0.5609645	9.583715	11.9514362	4.21159426	1.6796628	6.9988527	8.041466	9.407043	8.438417	10.801603	10.668399	4.179812
ENSG00000018236	CNTN1	12	41086244	41466220	1	protein_coding	contactin 1 [Source:HGNC Symbol;Acc:2171]	0.0216836	0	0	0.00556679	0.0135943	0.00721567	0.0351963	0.06900091	0.175	0	0.19980409	0	0.09028992	0.07453186037638	0.0099455	0.00854714	0.0238063	0.0326252	0.070887114	0	0	0.0141495	0.00512292	0.156171	0.434297	0.0308955	0	0	0	0	0	0	0.0357743	0	0.0980667	0.0639644	0	0.24075	0	0.248686	0	0
ENSG00000018280	SLC11A1	2	219246752	219261617	1	protein_coding	solute carrier family 11 (proton-coupled divalent metal ion transporter), member 1 [Source:HGNC Symbol;Acc:10907]	0.561542	0.3460478	0.82919001	0.42694249	0.4798516	0.91998885	2.031447	1.0416053	1.2230314	1.1170614	0.5818478	0.60187757	1.6695441	1.870393495	0.3415244	0.4093609	0.2786925	0.4993977	0.2659974	0.837313	0.07540832	0.81945579	0.5295347	0.60557055	0.851902	10.8172780503156	0.7086997	0.1300738	0	0.0486066	0.1018046	1.0572805	0.59672	0.3191183	0.1489253	0.6337231	0.9548452	0.9685638197	1.226987	2.9219449	1.0843394	0.3002663
ENSG00000018408	WWTR1	3	149235022	149454501	-1	protein_coding	WW domain containing transcription regulator 1 [Source:HGNC Symbol;Acc:24042]	3.897634	0.590933	0.645348	1.928379	2.0821356	1.5267528	3.7175832	6.5559011	3.271507	3.270275	5.503902	1.40487	3.5863957	2.9891469	1.9495106	2.6612602	1.722586	4.2637885	0.3965583	0.7648317	1.6660189	12.2304828	11.6829376	7.8721121	15.3749924	10.229254741	1.6645992	2.2775182	0	0.2937504	0.2487822	16.3895185	31.311961	2.1168302	0.7838546	9.138599	11.4942889	9.188963	16.056393	18.0537438	10.2417965	7.2417043
ENSG00000018510	AGPS	2	178257372	178408564	1	protein_coding	alkylglycerone phosphate synthase [Source:HGNC Symbol;Acc:327]	13.554253	4.66382	5.820207	6.01563	11.465073	18.527891	2.26973	10.653869	19.46121	19.680026	15.667279	11.130814	21.1157	15.88145	8.6923384	6.662158	6.39807	10.6284	1.295267	12.355057	1.39205	16.302767	4.842103	9.86284	22.24837	5.528663	10.070888	1.57271	2.141019	1.0783	0.550023	15.512933	17.43579981	7.89627	1.0713100140858	9.066612	12.7625	14.6537	15.285961	21.62922	19.97761	8.11187
ENSG00000018607	ZNF806	2	133066882	133076309	1	pseudogene	zinc finger protein 806 [Source:HGNC Symbol;Acc:33228]	0	0.01049244	0	0	0	0	0	0	0.01409799	0	0	0	0	0	0	0	0	0	0	0	0	0	0	0	0	0.01732995	0	0	0	0	0	0	0	0.00957688	0	0	0	0	0	0	0	0
ENSG00000018610	CXorf56	X	118672112	118699397	-1	protein_coding	chromosome X open reading frame 56 [Source:HGNC Symbol;Acc:26239]	17.51163	7.978632	10.577539	10.351554	10.357551	7.3530411	2.04196	12.749183	14.605156	14.70488	10.866023	11.948174	25.397633	8.6056835	11.14568	10.67456	8.70376200033083	11.748649	0.937657	6.125133	1.1529605	15.218695	6.1851926	6.885989	10.539653	6.782334	10.900063	1.3947549	0.490286	1.612126	0.318481	11.522235	13.987246	9.109055	4.687436	5.467025	10.654852	10.053198	9.33366	15.232377	12.41353	4.375961
ENSG00000018625	ATP1A2	1	160085549	160113381	1	protein_coding	ATPase, Na+/K+ transporting, alpha 2 polypeptide [Source:HGNC Symbol;Acc:800]	0.0113119	0.00856983	0	0.010101	0.00422636	0.17943352729	0.0101324	0.00665289	0.0109059	0.0093516	0.0183752	0.06367713	1.1033261	0.05835953	0.00331807	0.0985423	0.00736312	0	0.0137447	0.0769146	0	0	0.0203598	0	0	0.029376996	0	0	0.0707737	0	0	0	0	0.00767382	0.5119998	0.00897437	0.0182794	0.01329	0	0	0.0187856	0
ENSG00000018699	TTC27	2	32853099	33046118	1	protein_coding	tetratricopeptide repeat domain 27 [Source:HGNC Symbol;Acc:25986]	8.29832	6.9274812	6.097595	5.00981	7.438701	5.1946	2.725277	7.366646	12.0218897	11.9453681	9.1966	8.32256	4.1817190019068	8.052723	4.5013207	3.590173	3.61988	6.69861	0.394314	4.971435	1.027448	11.031839	3.15715	4.516626	12.75748	5.33965	7.86396	0.5931199	0.619419	0.269257	0.0228606	8.676662	11.002014	5.98545	0.14194852	3.96243	7.16232	5.00273	6.09649	7.311215	13.338965	2.748487
ENSG00000018869	ZNF582	19	56887413	56904914	-1	protein_coding	zinc finger protein 582 [Source:HGNC Symbol;Acc:26421]	0.07056064151308	0.068631	0.1082728	0.00989562	0.0738278	0.2823117	1.0421809	0.0122433	0.0458518924496	0.17277926	0	0.0100356	1.2509610348291	0.1537514	0.00880568	0.12884913	0.00928656	0.00951636	0	0.2189783	0.09213854	0	0	0	0	0.28443441	0.1836278	0.0111958	0	0.100008	0	0	0	0.00732692	0.1316933	0.0567307	0.528723	0.2927529	0.4245006	0.0253973	0.0451557	0
ENSG00000019102	VSIG2	11	124617368	124622134	-1	protein_coding	V-set and immunoglobulin domain containing 2 [Source:HGNC Symbol;Acc:17149]	0.712785	0.0758446	0.123469	1.29476	0.0586558	84.38783	15.02726	0.11217	0.0480987	0.0806323	0.0347963	0.0189201	0.69981	21.941	0.0303874	0.218596	0.0848185	0.0230233	0	87.35296	5.346172	1.413099	0.66448	0.781802	0.531054	0.4703485	1.4491605	19.03971	22.99323	9.453164	3.200919	0.594234	0.80245	0.5236161	18.81528	0.4007294	0.428477	0.706152	0.362219	0.417449	1.576411	40.3468
ENSG00000019144	PHLDB1	11	118477155	118528741	1	protein_coding	pleckstrin homology-like domain, family B, member 1 [Source:HGNC Symbol;Acc:23697]	5.576987	3.2825955	5.6091304	5.783439614	5.9728772	15.9789967	1.6174995	5.6588529	9.3749977	9.9632956	10.7351918	3.5858489	9.890953722	10.453320845073	2.0881324315186	2.875441	2.5502838434	7.324840279669	0.9035297051	13.7076106	2.95034361	9.9609664	7.891857840964	16.2642094	15.0125783	12.7896618067795	3.138428778	6.5189286	3.0810422722	4.9693505	0.61191034	12.6049062	12.8067379	5.11351179004122	10.4218655	11.6272284	14.34377953379	15.729797	11.2360225	19.512803023	22.5950916001995	19.4471289
ENSG00000019169	MARCO	2	119699742	119752236	1	protein_coding	macrophage receptor with collagenous structure [Source:HGNC Symbol;Acc:6895]	0	0	0.01077271	0	0.009547864	0	0	0.010999018	0.06372268	0.05295688	0.05050938	0.078507731	0.8132	0.778419	0.035657608	0.0093573491	0.0404424	0.02191228	0	0	0	0	0	0	0.175666	2.574255	0	0	0	0	0	0	0	0.00848393	0.0221756	0	0	0	0.04708013	0	0.05214749	0
ENSG00000019186	CYP24A1	20	52769988	52790512	-1	protein_coding	cytochrome P450, family 24, subfamily A, polypeptide 1 [Source:HGNC Symbol;Acc:2602]	8.3208319	6.4534122	5.5613282	73.377572	6.1880776	4.903032	0.0546347	10.1750263	2.7538195	4.468455	7.504259	7.6573782	0.7950125	0.8098538	6.0097923	7.776191	5.2006273	37.7007791	0.4498539	4.182059	0.607642	0	0.29039366	0.2591117	0.676782	1.364721	15.022091	0.68514135	0.256376	4.7283376	0.3154684	0.0195534	1.965184	14.9514286	0	0	0	0	0	0.0528841	0	0
ENSG00000019485	PRDM11	11	45115564	45247734	1	protein_coding	PR domain containing 11 [Source:HGNC Symbol;Acc:13996]	0.693406	0.7156461	0.4343742429	0.2551978	0.4832404	1.8338153	0.0379462	1.8591043	2.429493	2.0946535	0.963624	0.640895	5.4759275	1.390584	0.8464697	0.294972	0.5540929	0.4369229	0.1225259	1.6143877	0.07255936	7.279687	1.325456	1.82883419	4.558785	1.352146	0.3577902	0.21881783	0.110824	0.0473238	0.0491393	3.032431	3.242101	0.3427467	0.1772494	0.6570776	1.622424	2.403938	0.705192	2.0951906	1.2985288	0.5049535
ENSG00000019505	SYT13	11	45261852	45307870	-1	protein_coding	synaptotagmin XIII [Source:HGNC Symbol;Acc:14962]	0.0882735	0.443916	0.149296	0.18628	0.167538	0.229701	0.631015	0.194203	0.2825729	0.211856	0.183922	0.148122	1.5181005	0.751731	0.029917	0.0289544	0.0151799	0.1489171	0.00819492	0.168758	0.544253	3.05181	3.49422	1.0073988	3.80574	8.4744	0.0603121	0.457284	0	0.00701186	0	2.65004	3.49044	0.0614691	0.0875805	3.29038	6.22622	3.34132	3.42883	9.03234	6.68892	5.1375
ENSG00000019549	SNAI2	8	49830249	49834299	-1	protein_coding	snail family zinc finger 2 [Source:HGNC Symbol;Acc:11094]	0.0303327	0.0142855	0.029093	0.0174715	0.0288864	1.888584	0.920546	0.0169236	0.631819	0.234866	0.113826	0.0541918	2.43073	2.73143	0	0.054895	0.012575	0.0525712	0	0.295853	0.073678	0	0.0913128	0.0299005	0	3.173206	0.0610712	0.028124	0	0.0426194	0.0381233	0	0.0664551	0.0131114	0.675663	0	0	0.0382496	0	0	0	0
ENSG00000019582	CD74	5	149781200	149792492	-1	protein_coding	CD74 molecule, major histocompatibility complex, class II invariant chain [Source:HGNC Symbol;Acc:1697]	41.6628162	98.731567	69.1347139	73.3965448	116.6385926	235.829741	186.4493319	129.9590765	108.4475875	100.286926	93.953778	142.0310132	224.8524824	448.851304	60.262804	71.912369	6.051537	94.5981847	12.8481205	49.214205	22.4663463	15.320871	57.4968812	61.805397	182.131565	3784.797377	61.959619	45.4098856	5.41422	0.0902654	2.3967295	60.62154	40.751688	59.9155679	19.6304372	0.706663	0.306447	0.331105	0.4430645	1.109217	2.5770178	62.774971
ENSG00000019991	HGF	7	81328322	81399754	-1	protein_coding	hepatocyte growth factor (hepapoietin A; scatter factor) [Source:HGNC Symbol;Acc:4893]	0	0.00505314	0	0.0153532	0	0.227264	0.2145682	0	0	0	0	0	0.9569257	0.7045714	0	0	0	0	0	0.1107239	0	0	0.00514039	0	0	0.2835863	0.0176883	0	0	0	0	0	0	0	0.1139661	0	0	0	0	0	0	0
ENSG00000019995	ZRANB1	10	126630692	126676758	1	protein_coding	zinc finger, RAN-binding domain containing 1 [Source:HGNC Symbol;Acc:18224]	8.49935	7.122861	6.93164	7.73198	7.726351	6.175932	0.817744	13.005881	14.1515	11.0231	9.981219	10.255	9.082076	9.24696	6.229074	7.681	6.035344	10.825941	0.594117	4.72527	0.71445	11.671188	5.233421	6.23776	8.59562	3.401414	7.29458	1.19092	0.982621	1.00377	0.237906	9.98742	14.58628	7.21467	0.954492	5.062027	6.79375	7.057673	7.3095	9.71049	6.81569	4.07917
ENSG00000020129	NCDN	1	36023074	36032875	1	protein_coding	neurochondrin [Source:HGNC Symbol;Acc:17597]	2.7680263	1.919787	2.3016869	3.3564955	4.9075475	4.007847	0.405851	6.8441599	7.8668713	7.3548623	5.637747	3.8198331	6.143979	6.673782	4.5932125	2.4521524	3.9088729	3.6792161	0.465242	3.1897178	0.7750418	7.0340939	2.0414745	3.887951	6.491249	4.342408	3.729572	1.2305862	0.353637	0.301997	0.184335	3.4889462	3.4431094	3.081561	0.2982828	2.4611632	6.318463	4.326678	5.824589	8.088826	5.295783	2.9614601
ENSG00000020181	GPR124	8	37641709	37702414	1	protein_coding	G protein-coupled receptor 124 [Source:HGNC Symbol;Acc:17849]	0.266728	0.1730552	0.164735	0.0838045	0.3895848	1.073146	0.227929	0.0890543	0.35542	0.5380843	0.2121616012	0.356988	2.942124	3.01591	0.1430976	0.121971	0.0853152	0.1836871	0.00801178	0.464382	0.0191211	0.767964	0.482379	0.1368351	0.3443935	3.71566	0.2855712	0	0.184004	0.844211	0.166852	0.182049	0.389147	0.370638	0.527613	0.2128196	0.299004	0.379284	0.2021646	0.590575	0.307693	0.0250881
ENSG00000020219	CCT8L1P	7	152142562	152144235	1	pseudogene	chaperonin containing TCP1, subunit 8 (theta)-like 1, pseudogene [Source:HGNC Symbol;Acc:32153]	0	0	0	0.0296815	0	0	0	0.0147206	0.0331794	0	0	0	0	0	0	0.0127524	0.011004	0	0	0	0	0	0.0150354	0	0	0	0	0	0	0.0203276	0	0	0.0206336	0.0109802	0	0	0	0	0	0	0	0
ENSG00000020256	ZFP64	20	50668202	50820847	-1	protein_coding	ZFP64 zinc finger protein [Source:HGNC Symbol;Acc:15940]	10.3708631	8.6810219217505	9.1609956	10.293719	8.199259	5.186009	1.9915885	9.4949604	7.096874	7.1649018	8.73062980073149	7.741036	14.0142212	7.7687087	7.4297482	5.6286654	4.0149072	7.9283275	0.5219051320391	4.0063848	0.499111342293	9.737385	4.05144624	6.7231480992536	7.895916	5.067157	8.7738152	0.59194820885831	0.256932	0.728317	0.03998602	8.3457923	9.1598	7.9012796	0.618882900342566	4.1050247	6.977215	5.197207	6.566042	6.461491	7.270719	2.450889
ENSG00000020426	MNAT1	14	61201460	61436671	1	protein_coding	MNAT CDK-activating kinase assembly factor 1 [Source:HGNC Symbol;Acc:7181]	43.399229	21.443511	22.913973	18.458813	32.6772386	10.717429	6.148615	33.9316604	42.056726	38.08781	34.25981	26.2511143	19.137345	19.899966	20.621544	21.913282	21.6060514	34.2545847	3.9466609	8.869626	3.8101285	38.017642	17.960668	20.311064	26.383979	11.3921777	24.6663783	4.066767	4.60408	2.708439	1.11372775511	29.97561	39.500518	26.3305305	0.3534674	8.436037	11.09293	11.663003	11.285933	10.928863	11.6281823	9.852552
ENSG00000020577	SAMD4A	14	55033815	55260033	1	protein_coding	sterile alpha motif domain containing 4A [Source:HGNC Symbol;Acc:23023]	1.5758747	0.8508717	0.51487573	0.6134219	1.756907	1.9500337	0.53132647073	5.6710514	4.919293	4.618698	3.95163850202212	2.2436221	2.4075245	3.259956	1.7899018	1.1656513	2.5714766	1.98281655192	0.9909648	1.691447	0.70616825	4.7747356	3.113262	1.7325708	2.6621444	2.5487663	0.8881202	2.1419473	1.39743248363	2.22446231	1.1986533	1.49266011	2.6079381	1.029936	0.41834702	1.7432342	3.8937273	2.7712842	4.0272635	5.8410221	4.4305205	1.6368454
ENSG00000020633	RUNX3	1	25226002	25291612	-1	protein_coding	runt-related transcription factor 3 [Source:HGNC Symbol;Acc:10473]	1.63164	0.566041	0.171978	5.375785	0.9614085	1.014424	0.266116	5.38484	0.861301	0.678877	0.930746	1.651057	2.0464706	3.384192	0.601242	0.6476373	0.7061328	0.729435	0.070887	0.6838259	0.0134154	0.604744	1.8741532	1.862311	1.588037	4.7499381	0.7276327	0.00377955	0.299863	0.282506	0.103888	1.879982	0.409102	0.8451294	0.177892	0.0114455	0.0689653	0	0	0	0.2047615	0.469098
ENSG00000020922	MRE11A	11	94152895	94227074	-1	protein_coding	MRE11 meiotic recombination 11 homolog A (S. cerevisiae) [Source:HGNC Symbol;Acc:7230]	9.672225	3.8943734	5.3402155	6.4774034	8.7005296	8.19435712577	0.4775416315	7.17582588	16.6421550210177	20.101341	14.203390935	5.2875314	16.442065014147	11.350189	4.277811309	6.535235	3.4531186	9.035315	0.7791856	6.4325148	0.8555578	10.444954	3.884994	5.77469144275	5.466262	3.04889	6.270314	1.18015205099	0.253696	0.8241035	0.09056382	8.467707	11.466645	6.47687567	0.232362	4.989149	6.451863	6.914866	6.912466	10.570383	12.298739	4.7976713
ENSG00000021300	PLEKHB1	11	73357223	73373864	1	protein_coding	pleckstrin homology domain containing, family B (evectins) member 1 [Source:HGNC Symbol;Acc:19079]	46.571181	73.865872	85.8313283	76.348165724961	49.716164614	4.8255168	1.803339	42.2907655	20.5908301	20.3459385	25.938837	33.3106797	83.6804231	7.635981	22.154198	52.3448738	25.6440262	79.5951974	7.96794	12.2773137	12.1742415	44.7881688	84.565379	152.9361	153.831245	13.508622	89.2552052	37.8235461	3.376057	6.98966	0.280922	25.908461	90.515513	61.422547	1.0513296	112.227329	78.654214	73.002941654	110.760141	115.108217	36.587874	31.951644
ENSG00000021355	SERPINB1	6	2832566	2842240	-1	protein_coding	serpin peptidase inhibitor, clade B (ovalbumin), member 1 [Source:HGNC Symbol;Acc:3311]	49.34286	23.446357	43.574275	35.937078	51.773052	149.23178	113.999682	86.24742	104.97209	107.3693	53.368654	45.8116	64.22869	64.73695	38.732598	19.762046	28.224763	68.86113	5.5261283	115.60073	32.838549	57.94517	24.300889	10.159347	45.76238	147.57244	39.614895	40.7085856	17.882	21.661899	5.4314202	107.451941	65.128416	29.533482	28.847145	110.32389	176.09063	143.1045	162.65716	179.7073	203.15562	141.84707
ENSG00000021461	CYP3A43	7	99425636	99463718	1	protein_coding	cytochrome P450, family 3, subfamily A, polypeptide 43 [Source:HGNC Symbol;Acc:17450]	0.0839329	0.13138032	0.2249636	0.1531105	0.13907854	0.143881	0	0.359702	0.2613826	0.2797732	0.374528	0.2153059	1.4332807	0.1548674	0.21412772	0.321483	0.1160983	0.107087060730791	0.01635285	0.1179752	0.0152836	0.0874491	0.150842967	0.2125525	0.1891481	0.0589383	0.3426033	0	0	0	0	0.107401	0.348605	0.0748258	0.0358413	0.0968534514564	0	0.1456738	0.0545259	0.09024	0.2101274	0.0328625
ENSG00000021488	SLC7A9	19	33321415	33360672	-1	protein_coding	solute carrier family 7 (amino acid transporter light chain, bo,+ system), member 9 [Source:HGNC Symbol;Acc:11067]	0.275227	1.0089847	1.0047192	0.37557804	0.248350716	0.1003969438	0.00855249	0.2699455	0.44034437	0.637282312	0.32548430337	0.649492	0.619483	0.294774626	0.6623894	0.4999799	0.198088058	0.33972376	0.128270800704058	0.209391	0.025267066	0.1010823	0.3238496	0.27121	0.455809	0.3347076906	0.900233	0.00880745	0	0	0	0.1519075	0.0695859	0.637053	0.0283822	0.2980993	0.2296985	0.126849	0.349739	0.3261015	0.128538	0.0717298
ENSG00000021574	SPAST	2	32288680	32382706	1	protein_coding	spastin [Source:HGNC Symbol;Acc:11233]	5.8215	4.15262	5.37226	2.975254858	4.45965	6.536492	1.29444385133	8.50939	10.74569	9.77911	6.853431	6.12839	4.204664	5.277693	3.71512	4.01697	2.53708	6.09671	0.291934	4.540924	0.36143	10.7349	5.11591	4.198971	10.4868	3.281	4.25414	0.426083	0.564245	0.177683	0.103297141588	11.32326	17.57261	3.13893	0.408067	3.47238	5.338041	6.55709	6.46524000300081	8.40975	6.21655	3.80808
ENSG00000021645	NRXN3	14	78708734	80330762	1	protein_coding	neurexin 3 [Source:HGNC Symbol;Acc:8010]	43.9040282	10.55734385	16.7466752	10.8000167	17.3892413	0.0988898	0.0247216	25.7813711	29.675549	12.8382949	17.529449	11.21769	2.2813549	3.799775	10.6904576	11.581386	6.644184	37.3753	2.20326670312528	0.13247393	0.6599943	0.33792	0.013408	0	0.1291542	0.364797	16.6111257	0.3818906	0.427255	1.0552634	0.168744	0	0	13.9773696	0.1580287	0	0	0.828163	0	0	0	0.3250717
ENSG00000021762	OSBPL5	11	3108346	3187969	-1	protein_coding	oxysterol binding protein-like 5 [Source:HGNC Symbol;Acc:16392]	3.8967738	2.0627129	3.7473914	4.0596123	5.4002801	9.9527386692822	2.9047267	11.033439	8.662497	9.849073	8.4257304	3.4319188	13.7498744002538	4.3027704	5.06831156	3.16472825	5.704465	5.4878052	0.5656881	11.9927302	2.5015577005803	9.4238704	4.3691116	10.4081739	9.484024	23.4542472	3.7506603	3.343977	4.452421	1.3624055	0.2120944	14.3102130044642	9.42133795	8.007143	2.8485756	9.5207688	16.478795	11.457685	15.936845	13.890881	18.170842	9.1576243
ENSG00000021776	AQR	15	35147732	35262040	-1	protein_coding	aquarius intron-binding spliceosomal factor [Source:HGNC Symbol;Acc:29513]	24.811178	9.061954	14.693525	12.217265	17.9077	13.854916	2.183399	16.770301	22.292512	21.04808	23.736261	15.102209	17.94108	15.835459	16.75901	10.32328	10.585129	16.555206	1.4705116	11.805934	3.122547	21.758035	12.549811	17.961378	22.859506	10.6285114	13.738284	4.9069537	0.787777	1.467429	0.2472564	21.050901	20.579757	10.301485	1.2046336	18.090672	14.970535	19.71267	18.274166	18.838316	19.74674	11.608058
ENSG00000021826	CPS1	2	211342406	211543831	1	protein_coding	carbamoyl-phosphate synthase 1, mitochondrial [Source:HGNC Symbol;Acc:2323]	0.0121592	0.1219762	0.128527	0.0418998	0.00880264	11.1301618	0	0.0567778	0.257166400340632	0.213938	0.046384	0.0438934	0.2013395	0.1844667	0.01994199	0.0574846	0.0422189	0.0804135	0.03145	2.4884848	0.08171728	1.0157174	0.4457556	1.0539580127416	5.818099	0.8786984	0.0149607	0.0403784	0.672099	0.483595000662984	0.458949	0.34192378	2.7598342	0.0312074	0	0.05418821	0.2191358	0.313807	0.27493	0	0.0466912	0.03889174348
ENSG00000021852	C8B	1	57394883	57431813	-1	protein_coding	complement component 8, beta polypeptide [Source:HGNC Symbol;Acc:1353]	0	0	0	0	0	0	0	0	0	0	0	0	0	0	0	0	0	0	0	0	0	0	0	0	0	0	0	0	0	0	0	0	0	0	0	0	0	0	0	0	0	0
ENSG00000022267	FHL1	X	135229559	135293518	1	protein_coding	four and a half LIM domains 1 [Source:HGNC Symbol;Acc:3702]	0	0.114849283765	0.163518	0.0551167	0.16148883957	7.37014951814	2.032618	0.1093769	0.613161088166	0.5343103	0.3659487	0.335557	8.0281883	3.4477078	0.9847524	0.220946	0.347326	0.3870712659	0.0568009	4.1365177	0	0.2827758	0	0.0416015	0	1.661406	0.0660777	0	0	0	0	0.967576	0	0.0270623	3.4499264563	0.0192284	0	0	0.0432126	0.29950489	0.0947971	0.0533218
ENSG00000022277	RTFDC1	20	55043647	55093943	1	protein_coding	replication termination factor 2 domain containing 1 [Source:HGNC Symbol;Acc:15890]	80.435175	76.5298706	69.876173	97.681322	79.977497	33.8117084	7.4306797	100.8425201	53.365657	50.631426	87.834736	72.521025	95.135901	62.104889	76.1048634	49.3723393	51.7682811	69.0771759	8.0190065	24.7090890030035	6.4908087	60.6785646	27.134966	47.5954921	46.593395	43.0981	71.551319	8.8883694	5.13338	5.232091819	1.93959	46.5243415059898	52.3336053	70.6986358	6.7891006	29.2763981	41.715617	40.291607	42.194465	44.726593	42.953958	25.843685
ENSG00000022355	GABRA1	5	161274197	161326975	1	protein_coding	gamma-aminobutyric acid (GABA) A receptor, alpha 1 [Source:HGNC Symbol;Acc:4075]	0	0	0	0	0	0	0	0	0	0.061658482	0	0	0	0	0	0	0	0	0	0	0	0	0	0	0	0.00858182	0	0	0	0	0	0	0.1865101	0	0	0	0	0	0	0	0	0
ENSG00000022556	NLRP2	19	55464498	55512510	1	protein_coding	NLR family, pyrin domain containing 2 [Source:HGNC Symbol;Acc:22948]	0.08104541	0.129694900717	0.16615551	0.11181427	0.10222384	0.17607534	0.00636892	0.10874856	0.1884598	0.07497879	0.18520306	0.0457533	0.160908	0.15640102158089	0.05597579	0.0710109	0.11382255869719	0.090984952	0.033517141	0.12970181048	0.015307935	0.18178944	0.1497427	0.1701901	0.1591262353	0.2172723773	0.094965691	0.028680636	0	0.0091213	0.0112656	0.17197007	0.1158999	0.07510524	0.0877496	0.1053461	0.0527655	0.177216	0.03574536	0.1566786	0.18744306	0.0682680682
ENSG00000022567	SLC45A4	8	142217265	142318404	-1	protein_coding	solute carrier family 45, member 4 [Source:HGNC Symbol;Acc:29196]	3.851369	1.911606	2.96553	4.3844862	2.8588241	8.540701	2.3792287	2.8625809	6.910859	6.9994620729162	5.52329	2.4654965	7.0289204	9.6175887160953	2.25288740206075	2.248067	1.754707	4.71599213	0.310409	4.7137198	0.762530099724	19.7959300001759	5.726705	19.87568211044	14.925821	9.3713615	2.3207381	1.135866	0.264486	0.4185103	0.0528741	10.656859	18.297951	3.331949	3.919278	9.83049	19.126531	12.463468	17.744812	26.4502031	14.110221	3.69595500021795
ENSG00000022840	RNF10	12	120971283	121015397	1	protein_coding	ring finger protein 10 [Source:HGNC Symbol;Acc:10055]	79.944386	69.1823884	80.180926	79.8699633626	79.7709877	71.56702	10.049409944	111.045646	119.583568	111.155659	129.6641137	77.6140582	87.915587	49.3272266	59.9452433	58.5074520004568	54.7516378	77.559475	8.6168131	59.4293238	20.3699346	64.678413	89.63918	107.1833577	108.640682	79.578974	66.11348479803	37.2049116	28.31423	26.006322	10.340904	82.3478790628875	108.131567355302	60.0807476	25.117771	102.2951535	62.460535	59.42034	93.108215	71.040203	75.202482	86.916783
ENSG00000022976	ZNF839	14	102783714	102809044	1	protein_coding	zinc finger protein 839 [Source:HGNC Symbol;Acc:20345]	4.7593622	3.6381854	3.213843	2.6974752396619	7.41676	7.0710286	0.6504733	8.523093	12.0260346	12.958703	7.6316123	7.4647032	9.648526	4.3771605	5.114946	3.900496	11.2927002	5.8133681	1.7731537	6.04122600104459	1.7268967	5.047172	4.4987781	5.979701	6.499999	4.925889	3.438199	2.8883773191504	4.2682145	2.042826	0.2135921	4.56030940031602	4.348624372339	4.4447466	1.39566030047889	8.8754268	6.697474248992	10.664731	10.3393136	9.9677590688686	10.1744582	5.947535
ENSG00000023041	ZDHHC6	10	114190058	114206672	-1	protein_coding	zinc finger, DHHC-type containing 6 [Source:HGNC Symbol;Acc:19160]	29.043596	21.72744	25.6261683	24.67093	27.8488444	30.36157	6.07315	34.654375	30.667906	23.290544	32.8315	26.2784207	32.627069	34.155035	49.020638	23.8525933	33.4694579	27.995982	2.945391	25.5519545	5.7087707	53.118649	28.315844	38.328165	41.471191	18.268464	28.82183	9.14224	4.411214	3.311464	1.010873	26.78018	49.61376	22.0884452	6.351472	43.7668108	40.957645	53.508558	38.158418	42.826092	46.677142	33.18959
ENSG00000023171	GRAMD1B	11	123396344	123498482	1	protein_coding	GRAM domain containing 1B [Source:HGNC Symbol;Acc:29214]	0	0.00869411	0.00817436	0.0119648	0.04060638	0.169089	0.2229977	0.01998246	0.0164786	0.0393254	0.00937485	0.00476877	0.2051101	0.3794776	0.0019785	0.1288496	0.01420372	0.01476	0.00282358	0.064725	0.01733493	0.164053	0.0214841	0	0.4342976	0.5977515	0	0.0169199	0.574771	0	0.1668526	0.0229781	0	0.0068108	0.0316582	0.1288852	0.456249	0.4939054	0.1374109	0.11862981	2.246071	3.026749
ENSG00000023191	RNH1	11	494512	507300	-1	protein_coding	ribonuclease/angiogenin inhibitor 1 [Source:HGNC Symbol;Acc:10074]	34.4334055	28.9727026	31.54313	39.7297713	36.474004	42.1031048144893	5.8324029	51.010554	58.086161	61.293613	48.895016	30.5508549	43.1740798	38.5611639	30.1867845	35.4949832	32.200503	34.6460925	5.1428281	31.7344737276991	8.3908028	66.8842725	23.496223	43.577189	57.967996	73.483585	38.217505506	11.15374540797	4.94531	4.283851	1.800496721	45.5100753	54.308788	34.1887796	5.724145124	41.512241	58.7868909	49.187815	56.52851	62.09968692	47.873427	32.0052721
ENSG00000023228	NDUFS1	2	206979541	207024327	-1	protein_coding	NADH dehydrogenase (ubiquinone) Fe-S protein 1, 75kDa (NADH-coenzyme Q reductase) [Source:HGNC Symbol;Acc:7707]	28.60277	12.47637	11.813996	21.635481	30.535184	29.25221	9.559684	29.660054	43.468265	37.861234	32.850334	22.430101	11.7024	26.941496	17.2961663	10.959857	11.5307121	28.4824361	1.7935822	16.073932	4.7707547	52.919432	23.868435	39.78763863029	73.955084	24.5143329	20.83613	6.067292	3.213556	2.070895	0.4757023	85.457272	52.762043	20.06693	5.0134766	16.7562837	27.791384	33.310482	24.547089	42.9699	48.416597	14.999596607394
ENSG00000023287	RB1CC1	8	53535016	53658403	-1	protein_coding	RB1-inducible coiled-coil 1 [Source:HGNC Symbol;Acc:15574]	30.225929	13.710457	20.5755319	34.938401	18.1549269	9.18430129249	1.15673	6.173251	39.9197122002803	32.6629660107219	17.807162	20.2351662	15.196063	19.770959	5.35091	8.0443643	2.929169	24.45833525	0.2991825	5.972153	1.150757	8.202957	6.8708819	6.33678	10.9560510060072	3.015669	25.6454459	1.556462	0.49060723	1.1557216	0.350355	10.8267085	17.421137	28.7795918	2.4537484	10.4440496	13.422818	12.445314	16.659882	16.237116	13.058949	6.499673
ENSG00000023318	ERP44	9	102741461	102861322	-1	protein_coding	endoplasmic reticulum protein 44 [Source:HGNC Symbol;Acc:18311]	18.9756	14.5013	14.1457	18.24	21.2057	22.1231	7.29147	41.9492	28.8713	29.4452	29.1898	20.9497	22.4812	17.3571	11.6623	13.0873	11.9464	21.5383	2.16382	15.7033	4.17517	20.8456	13.891	26.4619	25.9368	17.1292	10.8102	5.33148	3.29975	1.79059	1.00922	21.3426	27.6969	15.359	4.18934	18.41	24.7499	19.6743	26.9843	21.3993	17.8465	13.5163
ENSG00000023330	ALAS1	3	52232102	52248343	1	protein_coding	aminolevulinate, delta-, synthase 1 [Source:HGNC Symbol;Acc:396]	13.7202	13.6905802	12.083553	16.790024	16.116499	23.424961	9.060878	24.570535	20.28039882766	21.370154	17.94154	14.688114	22.521731	16.9639168	14.213984	12.213633	12.4741214	14.738173	1.499092	17.713753	4.8157713	51.49859	14.474746	21.982446	43.01017	52.444788	13.586811	8.6571129	2.315911	3.1863871	0.664716	64.490801	51.871153	11.658096	17.242488	17.804299	34.94429	21.950905	38.031586	31.298888	37.03323	17.23952
ENSG00000023445	BIRC3	11	102188215	102210134	1	protein_coding	baculoviral IAP repeat containing 3 [Source:HGNC Symbol;Acc:591]	0.443264	0.878824	0.796115	1.3313421	2.7129988	10.109543	17.404449	7.418353	10.506788315309	12.769051	3.69435	3.311096	8.681156	23.3629283	1.3690299	2.411229	1.241881	1.687416024804	0.4030209	5.65777	0.6710547	16.901647	13.121017	10.152918	9.02155	24.319445	0.714928	1.024769	2.525323	1.65811	0.717014	6.403565	23.980047	0.39683262	4.4650062	6.823326	10.67832	3.21247	7.12236	7.87452	7.499395	3.082473
ENSG00000023516	AKAP11	13	42846289	42897396	1	protein_coding	A kinase (PRKA) anchor protein 11 [Source:HGNC Symbol;Acc:369]	5.53956	1.64903	2.15765	3.55395	5.26547	9.45575	0.6853	13.9316	13.1589	13.2699	11.9808	7.13945	14.7179	6.96081	4.4166	4.10042	3.75422	6.39603	0.430362	5.44852	0.396524	13.4596	6.29309	5.36254	9.01277	2.81535	2.70502	0.396271	0.16773	0.332725	0.091258	10.4301	15.0307	3.13496	0.472372	4.27914	6.87584	6.23771	7.60961	9.7082	5.98756	2.82495
ENSG00000023572	GLRX2	1	193065598	193075244	-1	protein_coding	glutaredoxin 2 [Source:HGNC Symbol;Acc:16065]	15.3273	11.0163155	10.6944	20.482367	17.5883704	13.98017	8.16633	19.523635	23.4786	18.301762	19.6632	16.6024	17.0397798	25.1868148	15.05299	12.0373	13.6515	13.8518138	1.997901	7.76633	3.6961029	41.219111	17.5308	23.4977	27.754859	26.8277014	14.148528	4.53561	3.73197	1.37858	0.903553	25.5461869	24.9781796	13.9569516	2.47605	12.9811	16.2066	19.0392	16.5597	17.5935	24.703076	11.9178
ENSG00000023608	SNAPC1	14	62229075	62263146	1	protein_coding	small nuclear RNA activating complex, polypeptide 1, 43kDa [Source:HGNC Symbol;Acc:11134]	7.22358	2.7431	2.89594	3.12199	5.26495	2.73363	2.29421	5.50046	9.57437	7.78048	7.32615	6.00106	4.22451	3.3673	2.48769	3.00138	2.77724	6.26582	0.650808	1.79388	0.988821	8.09122	5.03357	7.74095	8.97712	2.62291	4.34055	1.20487	0	0.229111	0.126138	11.0161	18.2176	4.35731	0.335204	2.5693	2.96639	2.78425	4.85257	4.89133	3.30056	2.76243
ENSG00000023697	DERA	12	16064106	16190220	1	protein_coding	deoxyribose-phosphate aldolase (putative) [Source:HGNC Symbol;Acc:24269]	23.679842	12.3169931	20.955766	18.020313	24.083847	39.14922	10.795114	21.810399	45.635203	41.7078197	34.773442	16.276652	51.793016	18.2939941	11.2517576	14.984989	11.6092261	18.013142	2.03458	26.0665534	2.8505478	31.4620720194032	17.7875641	14.970318	22.321089	25.057949	15.0608949	2.69177	2.402794	3.7013092	1.31322	27.190774	24.551058	13.367958	6.008537036	17.0030084	21.102932	39.885619	22.508133	38.771144	30.584194	12.9129727
ENSG00000023734	STRAP	12	16035325	16056412	1	protein_coding	serine/threonine kinase receptor associated protein [Source:HGNC Symbol;Acc:30796]	176.223323	149.626983	187.564978	206.206726	177.446667	100.405148	25.875803	172.743085	227.151189000642	185.251429	210.464113	166.9677725	149.071241001135	100.062648	133.630845	176.938229	136.806763	189.37942	29.29983	72.600846	24.50621	180.481883035217	99.508682	122.791967	127.920048	103.805043	161.7129	33.23263	41.09653	33.46432	10.501496	140.910334	148.873026	150.5581104	8.4908616	98.941353	104.41198	112.765506	110.00715	112.811479	152.011328	78.38659
ENSG00000023839	ABCC2	10	101542489	101611949	1	protein_coding	ATP-binding cassette, sub-family C (CFTR/MRP), member 2 [Source:HGNC Symbol;Acc:53]	1.513596	3.298188	3.7141952	0.988794	0.4099605	0.493944	0.648111	1.00191	1.586713	1.7395763	0.839499	0.61335	11.6158	0.749396	1.13179	1.04446	0.147318	1.6506839	0.100731	0.4716174	0.098408	0.529626	0.542786	0.7216324	0.698897	0.235995	2.74352	0.020771	0	0.226024	0.0191365	0.832606	1.000733	0.9689894	0.0130113	0.545314	1.134303	0.170401	1.359745	0.3118671	1.87017	0.325072
ENSG00000023892	DEF6	6	35265595	35289548	1	protein_coding	differentially expressed in FDCP 6 homolog (mouse) [Source:HGNC Symbol;Acc:2760]	12.31234	6.964645	8.297656	5.799583	5.82815	8.40496	2.454224	8.69457	5.81343	5.858729	12.83368	4.2327666	6.86582	10.587646	5.796159	4.38603	6.36691	10.340116	1.153731	7.27906	1.29379	16.382406	9.74565	26.03604	30.27638	18.831975	7.53822	2.070202	1.76319	2.02276	0.435338	22.845	21.093487	7.11352	1.190698	8.80062	3.947049	9.599794	6.15058	4.59963	5.17059	7.02928
ENSG00000023902	PLEKHO1	1	150121373	150136916	1	protein_coding	pleckstrin homology domain containing, family O member 1 [Source:HGNC Symbol;Acc:24310]	1.5257626	1.51836167	0.8138715	1.2337159	0.5785863	1.4376192	2.4424837	0.8948706	0.6113917	0.1396274	1.1077817	0.6673644	1.3879513	2.514995609	0.4755113	1.6755777	0.43368301	0.35934543	0.1712214	0.5408388768	0.0314575	1.33867900037148	1.1355617	1.647024	1.108499552	3.4071916	0.877627	0.28745536	0.512965	0.0957345	0.701007	1.099075	0.77703	0.41425006	0.33627152	0.1700205	0.479014	0.736244	1.166491	0.4132349	0.8831763	0.0202907
ENSG00000023909	GCLM	1	94350761	94374966	-1	protein_coding	glutamate-cysteine ligase, modifier subunit [Source:HGNC Symbol;Acc:4312]	7.91358	3.375389	3.2415472	3.9887854	7.5392225	16.758659	1.34204	14.045297	14.91471	15.620605	12.0002	8.090071	12.438922	4.981964	4.24831	4.954842	3.60091	7.512042	0.3269375	11.039889	0.723519	16.67512	4.484451	6.297122	13.9701	4.885378	4.252938	0.691659	0	0.756371	0.663352	11.942546	14.760663	4.08031	1.29251	4.4694	10.74613	14.233849	12.103937	16.672419	13.8295741	3.9699041975
ENSG00000024048	UBR2	6	42531800	42661242	1	protein_coding	ubiquitin protein ligase E3 component n-recognin 2 [Source:HGNC Symbol;Acc:21289]	4.977319	2.9102842	2.6327281198	2.7916464	4.5905224	7.206157	1.2109578	6.1137672	8.2913377	8.197787	7.5163101542	4.2077208	7.777261	5.712251	3.0089956	2.0826815	2.30918332	5.141712	0.52384554184	5.284319	0.795437353	5.1686449	4.7765652	5.3108815	6.7172664	5.1680516	3.003442	1.1871647	0.962799	0.9485642	0.2408482	6.369825	9.234265	2.8679386	2.1664643	5.426394	6.35350270177693	5.211527	7.485249	8.747555	6.187849	4.75053154
ENSG00000024422	EHD2	19	48216600	48246391	1	protein_coding	EH-domain containing 2 [Source:HGNC Symbol;Acc:3243]	0.356912	1.189911	0.6427915	1.0520436	1.3774698	2.445179	1.821186	0.372483	2.554187	2.03167	0.931073	3.3359117	3.831115	4.8358189	2.280556	0.710271	1.248365	0.663314	0.1055262	1.048835	0.908226	11.399152	2.734568	1.585374	2.9536	11.1639237	1.101301	1.52719	0.968154	0.288677	0.3017452	16.9666419	7.03911	0.495369	1.40556	4.9604942	8.137992	4.902373	11.553025	8.775575	7.3389	1.8051
ENSG00000024526	DEPDC1	1	68939835	68962904	-1	protein_coding	DEP domain containing 1 [Source:HGNC Symbol;Acc:22949]	11.043045	4.550811	4.1095295	6.442677	10.18362	5.221589	2.011812	6.110243	12.673047	11.663759	18.100319	7.9624456	9.5516970296038	7.704986	3.182713	3.071977	2.3714908	8.589218	0.327546	2.0436332	0.3868896	18.06769	7.0729082	3.670631	9.402253	4.88272	5.85023	0.227935	0.11132	0.277497	0.1048886	17.567331	23.726364	5.0324248	0.036088800285722	5.580059	11.02335	15.93216	9.00448	15.729288	18.456536	2.901011
ENSG00000024862	CCDC28A	6	139094657	139114456	1	protein_coding	coiled-coil domain containing 28A [Source:HGNC Symbol;Acc:21098]	11.7292	12.2985	12.5134	13.5022	11.1894	14.7808	5.87991	11.9744	11.6748	14.1943	11.9802	10.9379	12.2205	8.09485	6.11324	6.82648	5.49513	11.6252	1.69414	12.7584	2.37273	14	9.51622	11.1745	12.5357	11.595	12.9483	4.32124	1.8885	2.99547	0.437745	39.788	35.0957	12.9118	4.41661	8.47464	9.31324	8.59056	12.1713	11.222	6.97283	14.2149
ENSG00000025039	RRAGD	6	90074355	90121989	-1	protein_coding	Ras-related GTP binding D [Source:HGNC Symbol;Acc:19903]	0.789314	1.287	1.624931	2.576608	4.32745	0.74104255852	0.360218	7.82013	8.11498	5.8965	10.199971	6.91109	0.7034139	2.36909	6.49922435874	6.68213	1.633762	2.6022	0.450656	0.387586	0.24091347	0.08297547	0.0207728	0	0.0289271	1.698047	1.303899	0.3581393	0	0.0338514	0.0109129	0	0.0203613	1.126619	0.126642	0.0108878	0	0.0559615	0	0.0202035	0.0716286	2.231933
ENSG00000025156	HSF2	6	122720691	122754264	1	protein_coding	heat shock transcription factor 2 [Source:HGNC Symbol;Acc:5225]	10.65022	7.93825	6.2067	12.72245	11.293371	4.074883	1.553455	12.288626	13.917299	12.642214	16.229041	10.1897	9.32673	6.24752000074968	5.90728	6.78949	5.06907	13.13543	1.148618	2.524679	0.769994	10.0667	7.25965	6.99413	10.79684	3.82062	7.74016	1.218054	0.32079	0.839672	0.342639000939079	10.36972	18.85745	7.398748	0.284143	5.43095	7.33481	9.08356	6.71424	9.15405	7.26451	3.161867
ENSG00000025293	PHF20	20	34359896	34538303	1	protein_coding	PHD finger protein 20 [Source:HGNC Symbol;Acc:16098]	7.076042	7.8121846	7.7972211	9.2149571	10.7357244	5.9328260178504	2.4217898	12.7089164	19.05884106	19.6326520003821	11.5449684	11.1969664	20.0609866056944	10.4064537130353	6.9041331	7.817448	4.348892	7.2589257	1.0176735	3.9783684512373	0.7881246	7.37795670010423	3.48323249	4.9246568046871	5.48494819	4.101783	7.6973229	0.8925511	1.001238	1.127666518594	2.18436400812566	7.19567120641	11.4129782	6.0850036	0.3823765	4.6543706	8.073628264389	6.92929173	7.738497	10.5429120093331	5.84703477437	3.0801524
ENSG00000025423	HSD17B6	12	57145945	57181574	1	protein_coding	hydroxysteroid (17-beta) dehydrogenase 6 [Source:HGNC Symbol;Acc:23316]	1.568128	1.2836679	1.4744985	2.890812	2.464936739355	1.322278	0.291396	0.5784373	1.333997	1.11781037	1.500088	3.161911	1.5115179755	1.3957338	0.8856283	0.8317113672	0.645588	0.7487782	0.00781661	0.3301131	0.07797391	0.695041	0.592387	0.2982267	0.54105	0.9281004	1.074206574	0.0111141	0	0	0.047782	0.408284	0.7557421	2.6957785	0.2199581	0.4177586	1.128387	2.430559	0.96454	1.645515	0.8462871788	0.350835
ENSG00000025434	NR1H3	11	47269851	47290396	1	protein_coding	nuclear receptor subfamily 1, group H, member 3 [Source:HGNC Symbol;Acc:7966]	20.132239	20.02825038	24.4256827	14.9087865	16.36505906563	17.14608359	10.7229353	16.4660913	9.5607337	11.549673	12.469703	10.9991468	28.2561843	26.5893486	16.0443382007224	20.2672648	15.3953287	15.8539860777449	11.3829454	19.7411171	3.8586589437	4.0547216372	7.1172561	5.741629	4.962802	43.8808435	31.71594795153	5.1118524	14.38319	28.0905131	6.8740306	8.9585540385103	8.1637516	27.4401137	18.8108919	13.0328112	9.7041285	11.101229	12.958279	10.549736274	9.730901	11.28279466
ENSG00000025708	TYMP	22	50964181	50968485	-1	protein_coding	thymidine phosphorylase [Source:HGNC Symbol;Acc:3148]	1.102728	0.7962343	1.326587	0.5586665629915	2.16735720525852	29.908707	42.565261	4.317154	2.394779618	2.3593656	1.8901815	2.3412257	18.984568	87.763842	4.7874520149691	1.2570834159845	3.13988941453	0.5406323	1.400973744644	13.291742	1.2796303	16.62897118428	7.7549466	13.644407	19.495156	600.28024	1.4246193	3.3803945164	2.41778	0.757711564	1.060308293	27.279685	14.47205	1.5513339	21.496303	12.764997015	21.94967	7.119444	17.8409084	21.89678	35.7204416	4.174582
ENSG00000025770	NCAPH2	22	50946645	50961901	1	protein_coding	non-SMC condensin II complex, subunit H2 [Source:HGNC Symbol;Acc:25071]	18.150359	8.634606	11.147527	12.590387	8.580377	13.148168	11.8811739	8.1278795	11.553214	12.8950819	13.649112	7.663214	18.514254	16.383972	13.9302412	5.5600355	9.137847	5.770907	3.7221663	9.937275	2.7100938	30.361161	16.993092	23.586622	35.63602716	34.488914	12.736773	4.7067761	2.813542	2.066293	3.1907303	24.112954	30.676854	7.3309529	3.2291627	18.235817	16.975598	25.700048	19.277523	27.7342	23.096687	9.277353
ENSG00000025772	TOMM34	20	43570771	43589127	-1	protein_coding	translocase of outer mitochondrial membrane 34 [Source:HGNC Symbol;Acc:15746]	45.6129	31.4247	34.6347	45.774	46.9861	11.7849	3.0374	40.4093	43.8332	43.8516	52.9179	48.2766	46.5741	47.8849	41.3145	31.5549	28.1563	31.886	3.9047	9.4908	4.95174	41.5369	23.7057	28.4229	53.3881	28.2787	46.5337	5.40615	1.96861	1.98282	1.0575	36.0931	36.9699	32.4865	1.01934	24.4051	36.1669	28.5834	23.9615	36.1903	40.8252	13.5787
ENSG00000025796	SEC63	6	108188960	108279393	-1	protein_coding	SEC63 homolog (S. cerevisiae) [Source:HGNC Symbol;Acc:21082]	43.256092	33.308441	32.004714	39.427216	41.74195	36.057982	3.792301	70.748743	69.597435	66.111804	50.061148	39.80146	42.119026	30.345439	35.3183528	35.5910216	34.2314113	50.469721	2.8386135	28.192582	5.1363583	32.714214	21.4508247	28.073403	44.962301	14.492518	45.411864	6.969275	5.417974	3.332344	0.4519155	31.496939	56.074264	39.7491587	2.549359	31.263136	32.30183	35.282959	43.263678	40.464981	36.482888	26.847995
ENSG00000025800	KPNA6	1	32573639	32642169	1	protein_coding	karyopherin alpha 6 (importin alpha 7) [Source:HGNC Symbol;Acc:6399]	9.3019729	5.194762	4.8128553	8.9584971	8.9437999	9.0625785	0.6430523	12.4548958	13.2593739	13.6721522	13.680298	9.8702352	10.2186951	9.0342447	5.9396228	4.50666	13.5286629	9.3152348	1.3601029	6.19458	1.48602379	14.8431272	7.041792	7.5812992	12.3489422	6.9043372	6.2382425	7.00108464	4.2682	0.645909	0.435822	16.7504658	19.032331	6.35363396	1.1897606	6.71438	11.2663	9.648535	11.439532	13.4354934	13.468184	5.6714183
ENSG00000026025	VIM	10	17270258	17279592	1	protein_coding	vimentin [Source:HGNC Symbol;Acc:12692]	0.195986	0.2101511	0.1459959	0.2942095	0.0625041	34.575262982	15.890474	0.0142788	0.551938	0.211787	0.1300015	0.2418483	84.7383796	80.57242	0.13911359	0.0250589	0.0220458	0.4799255	0	11.9083384	0.5729465	3.265864	18.0458409	1.07936	9.13355	256.6358617	0.1526382	0.451911	0	0	0.0361418	115.4999328	3.0009238	0.05701184	20.0420831	1.47001803	1.974304	1.7818485	2.11247	2.1962795	1.2653784	1.088265
ENSG00000026036	RTEL1-TNFRSF6B	20	62290653	62330037	1	protein_coding	RTEL1-TNFRSF6B readthrough (NMD candidate) [Source:HGNC Symbol;Acc:44095]	1.730737	1.0598703	1.3759473	1.031827	2.079525	1.977593	1.288391	4.497925	1.1775138	2.190664	4.018082	1.330274	4.515837	3.302327	2.539543	0.5574747	1.517591	0.9888791	0.09019	1.2866475	0.2069201	3.965227	2.859094	12.633458	10.276492	8.302199	0.7626214	0.3549733	0.171044	0.0717817	0.0790095	4.500072	5.956399	1.2240843	0.2978787	3.414821	2.925165	3.771686	4.374461	2.578346	8.198675	2.706005
ENSG00000026103	FAS	10	90750414	90775542	1	protein_coding	Fas cell surface death receptor [Source:HGNC Symbol;Acc:11920]	0.1987182	0.142324	0.163281	0.136362	0.759463	15.4652501	4.56925	0.304505	0.76011062	1.2792557	0.889784	0.391779	2.708512	3.6195475	0.9360511	0.210128	0.574946	0.18054173	0.0515189	8.1303476	2.0294593	23.922734	6.3798642	9.317181	17.067014	9.7597538	0.1165772	1.8602679	1.15188	1.3681801	0.3892904	18.3912124	24.2501785	0.0366827	0.874487	7.0197088	12.325609	13.566357	12.578294	21.730905	20.15314	7.482098
ENSG00000026297	RNASET2	6	167342992	167370679	-1	protein_coding	ribonuclease T2 [Source:HGNC Symbol;Acc:21686]	55.915157	70.1858675	44.7611433	55.377833	59.591783	120.236437	13.8177242	58.025863	45.664733	50.3378617	47.3870922	52.136627	83.731673	38.1131286051	32.9392357	47.2764313	39.5038047	49.179491	8.245489	88.687473	28.598322046	103.03434	124.476907	112.34271	108.369093	76.341643	78.1994415	40.4960632	17.673657	13.7053943	4.9176541	85.07094	117.63955363	75.341296	8.5769373097294	58.600809	56.19635	43.845735	60.5422777	47.902585	43.349768	85.675232
ENSG00000026508	CD44	11	35160417	35253949	1	protein_coding	CD44 molecule (Indian blood group) [Source:HGNC Symbol;Acc:1681]	20.518984	12.93132362	12.5933114	1.70690060175779	21.88965103	179.948805	21.028441848	101.8351349	66.8920959	68.8282304	45.40809	13.704631931219	83.9015528	37.9922269147017	1.1559896	1.6285083	7.104591	19.0459497	0.55769566	158.2179163	58.2993659	385.760084	48.75380602	86.1904354413	174.819951	113.8766705	46.2005348	50.48230419	22.5987898	32.8556243	8.210686532343	279.821668	289.86338655962	30.7905977	1.92031482	126.7220539	187.339821	155.9244696	175.0332252	196.2343095	178.734338970084	218.7646066803
ENSG00000026559	KCNG1	20	49620193	49639666	-1	protein_coding	potassium voltage-gated channel, subfamily G, member 1 [Source:HGNC Symbol;Acc:6248]	0.0111801	0.0280201	0.0261565	0.0422606	0.0181333	0.0403318	0.146757	0.0354609	0.0721355	0.0238439	0.0542837	0.0324879	0.236508409	0.3790778	0.00452373	0.1875818	0.0196582	0.0507687	0.1037503	0.0283838	0.0686844458366	0.0854545	0.0290472	0.153185	0.0588484	0.3510591	0.033124	0.1938897	3.57901	0.0174602	0.0315504	0.0855759	0.0629702	0.00942289	0.3588599	0.00649188	0	0.051371	0.103225	0.039616	0.0863442	1.7001
ENSG00000026652	AGPAT4	6	161551011	161695093	-1	protein_coding	1-acylglycerol-3-phosphate O-acyltransferase 4 [Source:HGNC Symbol;Acc:20885]	2.03631130741875	1.13231	1.5461208	4.2637394	0.38887866	1.34884387	0.8270817	0.481910400236489	1.0604457	0.4099087	0.725236	0.20456042	0.410715	1.2945473759952	0.3690142	0.5265865	0.3964257	5.2536436	0.0470081	1.115232	0.560826800016684	6.035542	3.887402	5.514142	7.398764	2.8225594	1.317308	0.844038096	0.3469561	0.0123804	0	12.131375	9.330683	0.41546114	0.4732225	0.0051968800279355	0	0.0160909	0.0115729	0.00876303	0.0806648	1.39621509
ENSG00000026751	SLAMF7	1	160709037	160724611	1	protein_coding	SLAM family member 7 [Source:HGNC Symbol;Acc:21394]	0.0671458	0.00812287	0.0190679	0.0389617	0.0117473	5.3239457	4.4616263	0.0288704	0.0329896	0.0744922	0.0314201	0.0115314	0.6409294	7.2895166	0.013139	0.0229993	0.0142167	0.00956588	0.00857491	0.3951108956	0.0145005	0.223945	0.11066	0.0550979	0	6.56921317477	0.0454846	0.0039586	0.126636	0.0491999	0.268039385	0.0348652	0.0727841	0.00541891	0.15040429	0.0234622	0.0252041	0	0	0.0608822	0.0791679	0
ENSG00000026950	BTN3A1	6	26402465	26415444	1	protein_coding	butyrophilin, subfamily 3, member A1 [Source:HGNC Symbol;Acc:1138]	1.364354	1.7448959	1.4687078	0.5246309	4.1010164	18.8538385	7.9960625	4.5963286	5.0240485	7.25587690124156	3.2075252	3.0691836	10.6618857	9.6889363	0.9951358	1.7488493	1.1280653	2.7954256	0.12738633	12.2150959	0.765427	6.21194037179	3.852426	8.463684	10.257956	23.355009	1.39577	0.8144997	0.63603388	1.162183	0.136537941	14.649657	11.30934	1.9719021	1.6687735	11.7867609	15.647411	7.2903083	14.588456	14.286452	10.772283	4.653556
ENSG00000027001	MIPEP	13	24304328	24463558	-1	protein_coding	mitochondrial intermediate peptidase [Source:HGNC Symbol;Acc:7104]	30.296565	21.6071301	30.8108908	36.3554295	31.095801	25.5681924	10.43325	19.9489565	21.739921	19.273811	29.197495	32.741903	16.02032	22.5701114	36.321518	26.27312	28.8104644	17.1782006	9.9205473	18.8808644	4.5264951	42.732194	19.7057565	27.530971	29.661614	40.935877	30.426174	5.7266195	3.329507	3.113836	1.349097	51.3707132	23.548796	29.936343	1.7907826	18.5472616	20.297527	20.744099	21.380436	18.613361	31.031899	20.8035458
ENSG00000027075	PRKCH	14	61654277	62017694	1	protein_coding	protein kinase C, eta [Source:HGNC Symbol;Acc:9403]	4.675107	3.107812	3.1155883	2.837543	6.259901	20.134674	0.8303591	9.8300589	10.1037108	10.377195	8.722477	5.1838295	5.8977728	6.5511546	4.0511084	3.9865494	4.0419104	5.8550616	0.47443464	21.0336067	0.3769155	10.490762	4.4458516	5.90133	10.524528	6.8438566	4.294648	0.8883065	1.170479	1.9978647	0.2929784	9.699176	14.1381155	4.400849	0.6562771	4.190671	6.93418	4.051091344	4.1495217	7.803798	4.4957691	2.3858384218197
ENSG00000027644	INSRR	1	156809855	156828810	-1	protein_coding	insulin receptor-related receptor [Source:HGNC Symbol;Acc:6093]	0.0074683	0.0155738	0.00440835	0	0	0.00925494	0	0.0089904	0.0149397	0.00531925	0.0136045	0.00743243	0	0.0165973	0	0	0	0.00919293	0	0	0	0	0	0	0	0.0247447	0.00552289	0	0	0.00647617	0	0	0	0	0.00297121	0	0.0168767	0	0	0	0	0
ENSG00000027697	IFNGR1	6	137518621	137540586	-1	protein_coding	interferon gamma receptor 1 [Source:HGNC Symbol;Acc:5439]	16.7358310192593	11.9609157	9.4134525	15.7105192	14.9781361	33.678256	48.358199	40.6689404002592	28.07766091	29.841203	20.117500105774	21.65141	24.7816404	29.622813	16.5760195	12.0937	18.8558012	25.7782731047965	2.44121	24.637107	6.10836	97.791899	23.94402	32.220874	50.862059	69.2836574	12.759931	9.99307	6.34903	2.46802	2.03326	28.976529	90.820414	14.7663706	15.9545867	24.803446	46.193224	32.4580893	38.3502	49.20647	48.749591	29.519315
ENSG00000027847	B4GALT7	5	177027101	177037348	1	protein_coding	xylosylprotein beta 1,4-galactosyltransferase, polypeptide 7 [Source:HGNC Symbol;Acc:930]	7.0641228	15.2067112	9.3874757	12.1383476	7.507499	18.004379	3.7155644	12.3103519	13.081737	11.624057	8.456529	9.0143765	17.368517	13.629297	8.3317476	3.9806074	8.7439529	6.902214	1.6849045	15.8766726	3.0217827	8.3934175	5.803531	10.063684	8.7197928	13.2806849	6.2157253	4.6948483	0.979595	1.63912	1.435272	10.9016770417966	11.161959	11.271034	1.9955596	9.6891993	12.215559	15.176777	12.934624	16.6175963	13.530743	11.3673949
ENSG00000027869	SH2D2A	1	156776035	156786654	-1	protein_coding	SH2 domain containing 2A [Source:HGNC Symbol;Acc:10821]	1.851837	1.863191	1.532134	1.413404	3.242798	2.5082550535106	0.68798	2.373416	5.160613	5.96872	3.2860774	4.94709	5.1318765	4.8045806	2.849336065	2.779662	4.336585	1.570141	0.6581575	1.728134	0.1542483	4.3171007	1.273973	1.402885	2.791076	8.5548926	2.75674	0.1255786	0	0.22347800145792	0	5.66266	1.479167	2.601438	0.0896885	7.25287	9.21748	12.78424	9.9765	12.73799	19.2861363	0.477544
ENSG00000028116	VRK2	2	58134786	58387055	1	protein_coding	vaccinia related kinase 2 [Source:HGNC Symbol;Acc:12719]	13.389849	8.676775	8.234418	9.8741037	15.378894	12.772771	4.2819569	16.894763	29.390978	26.3866410086456	21.28451614	16.025874	19.998571	12.998515	10.378041	7.219705	8.449358	21.453881	0.9259845	8.1639531613	2.749146	31.192284	13.7905040004438	14.719597	30.9902494	14.01595	14.090184	3.0576952	1.45314	2.009066	0.71772	48.75719085806	47.92141728	12.286806	0.5082982	14.460431	15.440164	22.154251	21.650434	22.260452	14.0097436	7.0560367
ENSG00000028137	TNFRSF1B	1	12227060	12269285	1	protein_coding	tumor necrosis factor receptor superfamily, member 1B [Source:HGNC Symbol;Acc:11917]	9.99053	2.099329	1.87014	13.79088	6.93537	5.18299	1.07492622	9.04528	4.0024799	4.602016477	12.91225	3.084755	10.98579	13.8237041	3.26908	0.607193	4.53763	11.55562	1.131006	2.044028	0.62215	17.72827	2.86010000743334	2.68677	5.95540015711	21.93123	6.39698	0.461895	0.596252	1.10958	0.123803	13.514353	6.932227	10.22754	2.1895361	11.25748	19.46219	10.13023	12.43743782	20.87257	22.066633	1.771234
ENSG00000028203	VEZT	12	95611522	95696566	1	protein_coding	vezatin, adherens junctions transmembrane protein [Source:HGNC Symbol;Acc:18258]	20.414099447	9.62063470268465	15.3245612718524	12.4756679416339	22.62343441537	29.55002053	5.1510264	36.52334647146	64.485371464754	59.842195674	34.064522149	25.551986717484	38.7171865	20.4675666	20.4209535075952	19.046436954	17.6081159203144	18.165497573	2.36661820227391	23.9770356748	2.020127310736	25.828185938	13.84081457967	17.1550446793966	28.3195447331514	16.4928599	14.86470723796	3.1680340306369	2.804165	2.5814637	1.38783210024876	14.4486297508	33.4245193	11.971581197	5.362560091805	11.7255762	19.16447876	24.0743181189531	19.892825902	29.58888181	20.7722657931	14.0533952
ENSG00000028277	POU2F2	19	42590263	42700737	-1	protein_coding	POU class 2 homeobox 2 [Source:HGNC Symbol;Acc:9213]	0.8403459	1.188729	0.9939923	1.6955971	0.8624716	1.145288225981	4.6684997	0.4921257	1.2438937	1.0504456	0.722662	1.3282599	0.7034987	2.40084	1.0489144	0.4355095	0.7779452	0.8889298	0.2392154	0.5811605	0.14513054	0.5271119	0.293131508	0.30283977	0.3232507	1.2252045	1.1429496	0.074802	2.093068	1.1227991	0.110606	0.74185617	0.61955851	1.58462724	0.8261092	0.4792818	0.500699	0.4847755	0.8044076	0.6361212	1.0275715	0.0703852
ENSG00000028310	BRD9	5	850406	892939	-1	protein_coding	bromodomain containing 9 [Source:HGNC Symbol;Acc:25818]	14.83309954	14.07234203	14.7124219304	19.390296	22.1037955	15.1642381	2.006629	27.0061375	28.34121761	25.0571217	26.2336065	18.4998828	18.9711611	19.3367614	19.9119954	8.475288890804	16.8317402	20.1280076	2.84724656044	14.4629574	3.25427483063	34.5099058	15.18036444145	21.9929317	24.15043	17.80042409309	13.9925781	5.0106149	7.669984	4.2299628	3.1163862	23.4299872	20.961903	15.26802504	1.594633045	13.2888329	18.87902189	18.135854	20.7684571	22.271206	24.9495374	12.313261531288
ENSG00000028528	SNX1	15	64386322	64438289	1	protein_coding	sorting nexin 1 [Source:HGNC Symbol;Acc:11172]	40.687516	15.8056012	27.1358459	22.9348068	20.8236882	47.1073885	5.7118899	28.7934853	33.822634	34.6820754	34.894598	17.326943	45.2389544	30.4985899	25.8369755	12.2864276	11.3504804	26.344692	1.98640345229	30.2197537	5.6444079	38.924476	19.8924192	30.0525919	49.69357881	28.8930592	18.7761641	7.405193	8.53749915267	3.3618284186	2.2942215453	34.9603932	53.897496	15.3881583	8.94779387	23.1855873	37.014275	40.10426574054	43.1530363	43.498702	39.0994805	28.880655
ENSG00000028839	TBPL1	6	134273308	134311570	1	protein_coding	TBP-like 1 [Source:HGNC Symbol;Acc:11589]	28.793789	22.523811	26.9183318	33.069495	32.254733	22.1640327	12.343354	48.518784	48.418813	45.75952	33.211969	35.203861	20.506379	23.686782	16.3892349	18.896323	12.7269111	37.933287	2.4816335	15.8764185	2.4777889	32.481582	29.390412	23.640583	40.805598	16.045368	25.2342338	3.5340652	1.314668	3.3762837	0.7172712	19.738925	52.85206	28.9208515	2.481877	22.7794181	32.818402	29.864861	30.00133	39.931975	38.382477	11.406414
ENSG00000029153	ARNTL2	12	27485787	27576241	1	protein_coding	aryl hydrocarbon receptor nuclear translocator-like 2 [Source:HGNC Symbol;Acc:18984]	3.843902	1.660876	2.626978	2.0506717	8.1044397072	6.6845022	2.646804	4.033049	10.930666	10.588136	7.021556	6.72671300037461	7.705676	6.157798	2.7661482	3.1253417	2.205122768	4.401335	0.3667934	3.129569	0.660874	20.29572685539	6.917934	4.6227988	11.700913	10.412912	2.2430744	0.805901381	3.429916	1.0397429	1.2655317	14.800907	15.28523339	1.40380819	0.1042581	2.73990604932	6.826555579	7.80602354560451	5.7639440701178	11.080641	8.815817130655	2.0818321
ENSG00000029363	BCLAF1	6	136578001	136610989	-1	protein_coding	BCL2-associated transcription factor 1 [Source:HGNC Symbol;Acc:16863]	57.2760973	20.388371	21.7252771	33.7199753	29.2768575001401	44.044344212	3.92162	55.8679103298	70.9154628	69.961895	48.446693	27.2989954	57.6109112	43.4923020588871	27.2708193	15.739465622672	17.17518506	36.9040876	3.04318990656682	28.152017285085	4.0926087	86.52734755108	28.443154249	42.1076245	69.738879	17.4654201	20.4461812	6.5897554	4.3225858	1.6509929078983	1.9120284	58.5599054	98.05104	20.526223144	3.5982828	24.72896449	48.0768500028508	61.6945316	31.764921416218	70.4609140180182	66.6223115038318	32.826109
ENSG00000029364	SLC39A9	14	69864732	69929105	1	protein_coding	solute carrier family 39, member 9 [Source:HGNC Symbol;Acc:20182]	23.425167	16.9859821	16.6951409	11.8930078	20.1777477	20.542099	5.125908	30.515529	33.007223	30.531231	23.465277	21.9876398	20.093782	17.185904	16.146342	15.484378597359	17.7338398	17.7076374	3.8846955	14.2317792	2.8829403	42.544906	16.9347287	21.2051324	32.424362	17.719956	15.5270658	4.30685288	2.534934	1.9538535	0.5640335	36.851292	51.005593	18.0896534	2.9900452	16.1798674	29.230695	21.849917	22.099976	36.88884	23.2940634	13.3085073
ENSG00000029534	ANK1	8	41510739	41754280	-1	protein_coding	ankyrin 1, erythrocytic [Source:HGNC Symbol;Acc:492]	0.1378065	0.144390228	0.07188051	0.07593789	0.30871651	1.4648704	0.89075608	0.016313922	0.4446846	0.31337400437725	0.05825901	0.193650716131021	0.06235958	0.486585	0.1155673	0.08993741	0.04986817	0.197680610295167	0	0.47119189	0.03116412	11.414865	0.83602823	11.7652414	6.620343	4.0836725	0.17750226	0.07940075	0	0.0457307	0.50515545106771	16.6186248	6.0166401	0.1220566	0.34189873	0.19877500412894	0.16409976387217	0.2642085	0.33487730768126	0.8294071	1.8793301561	0.55851177884632
ENSG00000029559	IBSP	4	88720733	88733074	1	protein_coding	integrin-binding sialoprotein [Source:HGNC Symbol;Acc:5341]	0	0.0619136	0.086228	0	0.12048	0	0.27422	0.12306	0	0	0	0.0145981	0.208926	0.27711	0	0	0	0.256136	0	0	0	0	0	0	0	5.6868	0	0	0	0	0	0	0	0	0	0	0	0	0	0	0	0
ENSG00000029639	TFB1M	6	155578643	155635627	-1	protein_coding	transcription factor B1, mitochondrial [Source:HGNC Symbol;Acc:17037]	25.245149	31.829743	19.921513	30.8890177	24.4254117	15.178748	5.21195	16.581847	26.187231	20.855136	22.345442	20.795885	16.847876	18.31749	11.5197959	14.709191	11.270963	37.0250182	4.1355395	11.5427728	4.0969354	20.602669	15.3277322	20.344455	23.880127	11.661941	29.9082117	5.5398104	8.73364	3.7492	1.130795	26.660358	23.735968	26.8545187	1.2738585	21.089891	21.285113	19.213109	15.44346	18.53309	34.080701	11.270263
ENSG00000029725	RABEP1	17	5185558	5289129	1	protein_coding	rabaptin, RAB GTPase binding effector protein 1 [Source:HGNC Symbol;Acc:17677]	6.9962631	7.0700676	6.4003732	10.6621356	9.807131	9.28787	1.713018	12.4710501	15.119749	15.03033	12.350928	8.9992267	15.4466054	9.6425776	7.8388162	7.774707	5.3473114	7.8939409	2.47384992	7.7096252	1.520657	27.321724	12.4030641	13.7649284	20.733824	7.638278	7.1585932	2.187049	1.276483	1.7060177	0.430479	18.012931	22.007286	6.3875284	2.15660660041885	12.056836	16.0372230302389	18.746569	15.805869	20.970034	24.693594	9.6812255
ENSG00000029993	HMGB3	X	150148982	150159248	1	protein_coding	high mobility group box 3 [Source:HGNC Symbol;Acc:5004]	76.818533	21.82463387	27.253391	31.28346	22.25311	20.312590636875	1.7860254	12.11942	17.5827530967	18.0938	38.5813	13.6643070035189	61.3398	27.08709	14.163122	13.69035253	11.5581090724024	21.31388	4.0911255	11.1236713228	2.426209	31.05763254897	18.58894	18.355515	23.437150250959	22.33558	21.9494100123272	2.485384	3.2891490107832	3.99047	2.234791615319	35.3190300057	32.40142	18.581354	2.266838	11.663594	21.94158	48.749429	14.847446	51.13695	33.69333	5.73497
ENSG00000030066	NUP160	11	47799639	47870107	-1	protein_coding	nucleoporin 160kDa [Source:HGNC Symbol;Acc:18017]	11.6810579	6.9323222	7.5477641	10.3425162	11.493587	10.5673808	3.0151771	8.8118916	20.6954703	19.456862	14.8198115	8.3226292	15.4239249	15.5743335	6.2785058	8.1166196	3.9382133	11.9970677	0.854321	6.840548	1.0352604	20.3965348	7.2588756	7.9558587	13.300342	6.9841427	7.7418933	1.02989661	0.566274	0.8984656	0.2774658	17.612451	20.3974873	7.3053101	0.5954292	9.1453296	12.398266	15.094736	10.515436	19.245061	20.300738	5.7165817
ENSG00000030110	BAK1	6	33540329	33548019	-1	protein_coding	BCL2-antagonist/killer 1 [Source:HGNC Symbol;Acc:949]	9.20177	6.2646182	5.417711	6.4961312	7.018529	22.840613	17.801162	12.967027	12.292248	11.0360944	8.5206806	6.4322372	12.561713	19.944666	5.4308405	3.80064	4.912753	6.3131977	0.630632615174	13.392441	2.774744	22.7364231	0.79329	13.6217	25.94895	48.168699	6.4680109	3.6370712	1.14780236	1.20262	0.6449930160534	21.594463	19.96236	4.5525383	9.561284	8.6784046	19.684479	14.67642	18.33758	22.045579	18.094397	11.064347
ENSG00000030304	MUSK	9	113431051	113563859	1	protein_coding	muscle, skeletal, receptor tyrosine kinase [Source:HGNC Symbol;Acc:7525]	0	0.0182509	0.0196208	0.0363439	0.0485908	0.026902734	0	0.198605	0.120963	0.104398	0.351474493	0.027759436	0.0100142926	0.1026512	0	0.00717699281	0	0	0	0.11072392	0	0	0	0.0554527	0	0.0115021	0.0256636	0	0	0	0	0	0	0.0110819	0.02219173	0	0	0	0	0	0	0
ENSG00000030419	IKZF2	2	213864429	214017151	-1	protein_coding	IKAROS family zinc finger 2 (Helios) [Source:HGNC Symbol;Acc:13177]	0.0719808	0.0511317	0.1608353	0.3687153	0.2637419	1.297229	1.0728803	0.049318656056	1.1326149	0.8687921	0.1637288	0.3508876	0.2331968	0.5447909	0.092692282486616	0.193844	0.0286013	0.1894064	0.00504702	1.17819525	0.2135254	2.597574	1.5397263	1.692872	2.601562	0.6254732	0.1786878	0.0398094	0.0483403	0.00519308	0.0103445	2.6933159	7.4470625	0.09537815	0.113966058	0.161575231	0.13309	1.924644	1.082257	1.6637	0.4111142	0.798999
ENSG00000030582	GRN	17	42422614	42430470	1	protein_coding	granulin [Source:HGNC Symbol;Acc:4601]	80.39119	120.7403793	89.0959404	63.5937157	85.4236463	93.1543679	28.096053	154.6037494	86.156689	92.241506	138.461013	79.7185672	73.5731820029979	84.65271861	109.1331587	71.6411168305678	99.5465294	60.4663780007123	17.4521811	79.6611941009889	34.508244156	134.203767	117.8450475	199.209188	234.257455001033	210.786213182	70.732691	79.8641572	15.16101	13.012027	4.728074	178.874219	227.22278	86.2401181	37.0635956	67.051131	111.8571550537	54.869085993	79.230368	126.414404	55.541237	152.404283
ENSG00000031003	FAM13B	5	137273649	137387650	-1	protein_coding	family with sequence similarity 13, member B [Source:HGNC Symbol;Acc:1335]	2.2724268	1.34491885	1.9438439	1.9237065	2.68317617291282	5.011209	1.1692251	6.5104147	9.504368891206	7.8859072	4.6368987	3.1930522	7.675723	4.80943440147	2.35265980538817	1.208080918566	1.6379868	3.6418646	0.1445935	3.2808504	0.4365858	12.456757591	6.011958	9.030661	8.027558	3.08640745349	1.7100879	0.72227255	0.142748	0.2865393	0.1618711	5.280973	14.48343988026	2.090636079	0.530941503	3.941159882	5.04598420939	8.57787800257887	5.470986	12.242411	6.831658	5.760686
ENSG00000031081	ARHGAP31	3	119013220	119139561	1	protein_coding	Rho GTPase activating protein 31 [Source:HGNC Symbol;Acc:29216]	0.3733352	0.0490573	0.146058	0.298543	0.527703	1.56208	0.160229	1.28595	1.15294	1.14363	0.807175	0.451879	0.677326	0.755663	0.266474	0.122295	0.159933	0.335376	0.0116806	1.12607	0.00510877	1.37052	1.28456	0.812756	1.86642	1.41648	0.286531	0	0	0.00311977	0.0056762	1.55841	1.0435	0.175811	0.124919	0.1248	0.184757	0.2693	0.185648	0.345524	0.298324	0.0280277
ENSG00000031544	NR2E3	15	72084977	72110600	1	processed_transcript	nuclear receptor subfamily 2, group E, member 3 [Source:HGNC Symbol;Acc:7974]	0.06530200381	0.0227214	0.176755589848	0.0403608199306	0.0230757343143	0.43264975233	0	0.092836500156283	0.059838700156802	0.0318946	0.2297443	0.11148	0.101996	0.0401847	0.0357511	0.1438492	0.09684354783599	0.054348	0	0.048634002583	0.00526310283995	0.169255	0.4765221	1.0370345	0.7763856	0.0820565	0.01625470394302	0.01438640782516	0	0.443867	0	0.455221265375	0.0526272	0.02045960967508	0	0.05694022616157	0.09558	0.0708301	0.05068300318615	0.1152834	0.1802627	0.087771985039225
ENSG00000031691	CENPQ	6	49431091	49460820	1	protein_coding	centromere protein Q [Source:HGNC Symbol;Acc:21347]	9.58903	5.00593	5.84648	6.68338	9.31574	3.71001	1.29146	7.33134	9.14414	9.11016	12.8433	8.51872	6.33665	5.12631	3.62797	4.53304	2.94863	9.09442	0.563192	2.60199	0.696345	10.4575	5.47615	6.1193	5.94977	3.34213	5.4743	0.420059	1.63811	0.369701	0.289967	10.3848	14.533	5.44349	0.243425	5.65364	5.90311	11.0846	7.5839	10.8145	9.32003	2.89979
ENSG00000031698	SARS	1	109756540	109780791	1	protein_coding	seryl-tRNA synthetase [Source:HGNC Symbol;Acc:10537]	38.596903	22.312499	24.262083	41.714975	56.026789	46.743905	16.0224734	92.092105	178.986241	156.33006	58.939731	71.511978	56.668619	46.828722	64.4663088	43.6650524	48.13124	58.76058	6.2117603	33.996531	7.3711696	76.879039	39.521084	60.148999	116.222665	78.934184	88.767925	11.5949953	6.008232	8.7529112	2.1264472	70.13387	76.420996	28.409129	9.7318685	73.9482978	118.409847	116.619658	138.012658	137.646893	148.028028	46.018616
ENSG00000031823	RANBP3	19	5916150	5978153	-1	protein_coding	RAN binding protein 3 [Source:HGNC Symbol;Acc:9850]	19.4584368	13.06192732	10.594116337986	14.9433394	16.96718573542	18.7198961874593	4.9090378	24.6104873	33.6444300039062	35.286398050297	29.899577	16.5304602	27.9402646337	22.7800453125253	14.8964989	9.30812494	9.8395317371	19.0545030434484	1.77908391083906	15.73248322099	3.9028582	30.865857	17.61344751395	21.5930960010771	37.4283390393615	24.1138207920659	13.2495361092	5.8424273	6.40231	8.2821230496846	0.9773079431	31.4829687	30.4342744	11.4934845	7.50444620172805	20.362533	25.0707907	27.5269396	23.27005257	36.8851486	27.3383220190167	14.4799760058337
ENSG00000032219	ARID4A	14	58765103	58840605	1	protein_coding	AT rich interactive domain 4A (RBP1-like) [Source:HGNC Symbol;Acc:9885]	5.7482973	1.871031	2.3359295	4.358824	4.9093498	5.858474509098	0.496007	5.2502843	8.640884	7.9423767	10.6466349	4.3388486	7.1709273	4.049371	1.6527387	1.80812016	1.93483631	5.5885342	0.3508756	4.0073239	0.337602	4.3218435	4.3187123	5.1904204	8.608626	1.770459	3.2826382	0.3625779	0.82171341372	0.2704555	0.6463381	10.068604	13.2811467	3.9943087	0.7436479	3.4874325	5.0334845	5.0203685	5.422569	6.1427916	5.1458132	2.138786
ENSG00000032389	TSSC1	2	3192696	3381653	-1	protein_coding	tumor suppressing subtransferable candidate 1 [Source:HGNC Symbol;Acc:12383]	14.247694	13.4309327	16.7579758	12.3702283	17.9967803	12.6444644	3.369084	17.4729766	19.1843644	18.1578272	17.6545794	15.7475219	6.6901663	13.3455966	17.9508131	8.8547244	10.3598387	14.2180765	1.3855014	7.3483745	3.1149597	17.271091	7.45325	12.2619522	24.085374	13.7576729	15.0248057	3.33210686	2.0401625	1.0281300005671	0.702586	20.971017	21.1419764	11.6667124	1.3070972	3.8108099	7.3481885	6.17324	4.96017	6.2066398	8.1209216	6.8775584
ENSG00000032444	PNPLA6	19	7598890	7626650	1	protein_coding	patatin-like phospholipase domain containing 6 [Source:HGNC Symbol;Acc:16268]	32.782981000264	44.4247662418673	26.015470706778	46.0356799626	47.47464853787	22.3026704	11.6908853048	45.72693158	26.836518	32.3911752	57.6700893	36.06296233	30.3195487	34.8824812	53.065768596	32.243007254371	32.146691013066	31.9776884	20.456921607434	21.70668014919	16.722577	28.58337361	42.422566	75.2081335	66.7633575019475	75.9059092	41.54850028	28.79637622	20.975070216166	11.27274757082	9.574924178	45.630772	57.395631	49.274565794	23.8900932	44.915820380179	40.448319628	16.0865370006565	31.28113278775	26.6294632	28.3353822	34.3662990112
ENSG00000032742	IFT88	13	21140585	21265503	1	protein_coding	intraflagellar transport 88 homolog (Chlamydomonas) [Source:HGNC Symbol;Acc:20606]	12.387214	6.6446999	11.026542	11.5596329	12.5027604	8.0344002	2.4594063	15.466591	16.5934	14.839261	15.008947	11.35168	12.652161	11.056288	13.756685	7.84158	9.02168214221	10.23778	2.974855145976	4.9745966	1.6344974	12.891853	9.03626890983063	13.150802	8.291906	4.38340460277465	9.734277	3.8134163	1.138251	2.705116	0.3719153	10.956459	9.228197	10.6480362	2.8646386	14.6754935201	12.873984	14.3326765	14.23394	14.305863	12.1058209	10.052198
ENSG00000033011	ALG1	16	5083703	5137380	1	protein_coding	ALG1, chitobiosyldiphosphodolichol beta-mannosyltransferase [Source:HGNC Symbol;Acc:18294]	32.8251062	15.4168154	21.0744727	28.1798126	8.5255602	22.300954	5.363079	10.2763515	14.557867	15.96516	8.114110233777	7.0888508	26.1434361	14.885523	11.3691379	8.8967838	9.3868493	14.378777	1.7776944	19.511128	3.591258	32.521945	3.2059973	16.8436401	20.3105365	21.0070646	22.1674944012338	6.5009752	2.075535	2.6556558	0.646866	18.2820158	15.44805	18.5967295	1.0484169	8.4484687	17.6373794	19.853618	11.141327	25.40629	23.8367708	15.6287569
ENSG00000033030	ZCCHC8	12	122957417	122985518	-1	protein_coding	zinc finger, CCHC domain containing 8 [Source:HGNC Symbol;Acc:25265]	9.543433	7.7654443	11.108462	9.7879434	17.041453	15.3392656	2.1540259	22.8975458	35.871962	31.542065	23.4117426	16.7696972	17.272083	11.173294	10.9885118	14.7372989	10.3188435	14.9618917	1.1575585	12.10333706	1.6302393	15.742168	16.5750961	17.184918	23.401286	9.905346	11.913851	3.2458671	3.141807	2.5400164	0.6418724	23.060899	18.788557	7.8385686467248	1.4654829	11.7687274	10.9507171	17.2418	12.6152318	13.257515	18.3640839	11.6939385
ENSG00000033050	ABCF2	7	150904923	150924316	-1	protein_coding	ATP-binding cassette, sub-family F (GCN20), member 2 [Source:HGNC Symbol;Acc:71]	12.874523	7.8617913	8.2339599	12.3522841	16.6167318	11.1290928	2.298954	21.160668	35.07235	27.837038	20.0493095	17.3699836	26.170905	24.539738	16.2352151	11.0374294	10.8649773	11.148997	1.9208222	7.5600326	1.8467416	23.41315	5.6211343	8.156862	15.009319	17.188515	10.27952	2.4688011	1.40697	0.827325	0.9062667	16.87323	14.5885139	7.8677715	1.9368612	6.665214	14.890962	12.92494	8.50816	19.474907	20.165913	6.512313
ENSG00000033100	CHPF2	7	150929575	150935908	1	protein_coding	chondroitin polymerizing factor 2 [Source:HGNC Symbol;Acc:29270]	7.29944	10.957911	12.045391	6.310683	12.76728	16.87372	8.342776	28.5989	26.72324	26.356049	15.05145	11.593391	30.203606	15.23746	19.862389	13.191305	14.759777	7.383501	2.205065	12.37029	2.8162842	22.54114	7.634914	17.81741	26.01783	22.916285	10.117394	6.263576	4.17355	2.1069683	1.1480317	18.18636	16.502506	8.106092	4.990189	7.540428	13.86966	9.722857	10.088784	17.89707	9.98038	13.301028
ENSG00000033122	LRRC7	1	70034081	70617628	1	protein_coding	leucine rich repeat containing 7 [Source:HGNC Symbol;Acc:18531]	0.468991	0.0822429	0.4928786	0.3794773	1.77278	0.2259566	0.0902339	1.70774189	1.811063	2.150877	1.7513319	0.919009	1.663444	0.4144672	0.2165232	0.5062296088	0.3748886	1.212791	0.022821	0.7617107	0.029148	5.821438	2.68672988	2.451971	1.851551	1.4822709	1.137377	0.0730673	0	0.0469689	0	4.5068017	5.953204	0.388369	0.116489	1.7729871	1.6634213	2.582201	2.7140743	1.7838946	6.0145203	0.4097328
ENSG00000033170	FUT8	14	65877310	66210839	1	protein_coding	fucosyltransferase 8 (alpha (1,6) fucosyltransferase) [Source:HGNC Symbol;Acc:4019]	109.916080044446	189.968412307481	217.5098146	105.9841226809	130.2729095	83.071551	32.8524258	109.087871284	110.40671500836	143.4723768	125.78135901172	122.844444	124.8210478	67.7888621	122.642595	146.2248679	153.4726002	113.84626801	130.2691816	90.9876458	86.93113291	50.8214320141462	40.756664	28.260895	46.8377458341	42.7818836	161.169184	74.4601236	106.477882	48.33722	54.1539092	34.652725	60.6435288	153.6943655	27.7103328	53.013356	32.395294	57.660087	30.502434	66.5106680033764	83.899583	36.3897950012708
ENSG00000033178	UBA6	4	68478370	68566897	-1	protein_coding	ubiquitin-like modifier activating enzyme 6 [Source:HGNC Symbol;Acc:25581]	11.2647408	7.254204	5.2687126	8.1624385	10.0967224	10.5135516	2.4246035	12.1360485	14.0709921	11.344311	17.79386	8.549356	14.8234382	6.714318	4.5872975	5.8457461	3.871792	13.982951	0.6040438	6.329454	0.9292201	21.3333812	13.1346067	17.82428	20.337315	5.0568459	4.4499017	0.85723332	1.689851	1.0834652	0.3939729	24.92675	43.739873	6.0501261	1.610697	8.178474	10.080505	12.0513723	11.067939	16.281406	10.902414	5.0023586039748
ENSG00000033327	GAB2	11	77926343	78129394	-1	protein_coding	GRB2-associated binding protein 2 [Source:HGNC Symbol;Acc:14458]	2.72214753275	1.118730006	1.4174772	1.101896	1.9692711685	4.04950800034722	0.10416781937	2.94482765221	3.8948700275283	4.649817304408	2.7234684032	1.836340559	5.4455600252282	1.53645410086579	0.511673339	1.192380752514	0.7374815771	2.26367994949	0.18674737034	3.218438	0.373634310782	1.06986	1.279106027519	0.4821808104	0.717821911	1.336167923	1.5520473149	0.417904546504	0.488433088112	0.47958200103955	0.209104	1.091826864	1.7083323182	1.6217251295	1.03953090131072	1.66026455664	2.5948600118308	1.7382500041195	3.902652	2.9819120292755	3.18889925899	1.06598158
ENSG00000033627	ATP6V0A1	17	40610862	40674629	1	protein_coding	ATPase, H+ transporting, lysosomal V0 subunit a1 [Source:HGNC Symbol;Acc:865]	23.2111387127	20.2413227	22.57360763	25.7523501	20.9688050197747	18.5770374	3.2194033	41.027283	29.125643186	30.79638	26.863911	19.4276622	19.100531919183	21.453517	28.29685	17.2176129	18.6350412	22.2077229399243	6.93067373	18.985462	4.3717696	22.000657	10.4726139	21.17406312	26.597768	27.2346168	23.7347836	6.0262461	4.268383722	3.9578295	1.1309213575464	19.906346	23.602204	21.0858474	12.6464283	18.2800855	27.59921320025	17.963174	20.4513240155711	22.0097367	17.568716605	16.504163
ENSG00000033800	PIAS1	15	68346517	68483096	1	protein_coding	protein inhibitor of activated STAT, 1 [Source:HGNC Symbol;Acc:2752]	17.0434681	9.48501	11.895718	10.8101539	11.946751	13.150102	2.228042	16.975818	18.4193556	20.468125	19.5487482	12.6341088	16.9654116	11.971101	8.8889159	7.01651	4.675393	14.1891709	1.0613677	8.4949755	1.3560133	14.8963203	8.3441746	11.6530044	15.840724	10.451853	8.820231	2.0444773	0.516427	1.439891	0.4186292	20.26096	27.046022	7.1764074	2.6091477	9.5387667	14.014225	16.226531	14.158244	21.775057	13.90518	8.235089
ENSG00000033867	SLC4A7	3	27414214	27525911	-1	protein_coding	solute carrier family 4, sodium bicarbonate cotransporter, member 7 [Source:HGNC Symbol;Acc:11033]	7.7539716	4.3081866170556	3.5820481	5.020708	5.91942679607195	6.5483485	1.8528988	4.254708688175	10.5498836129681	9.7389793	7.21690395	7.0824846197	19.021171505	5.699555782	1.5211278	3.56567574	1.6526204	8.656467	0.95862382	5.0933694122451	0.72797584	13.4319323	6.1318497	5.2245764997	10.9297992238153	1.7272226	3.233102	0.4486362	6.402299	2.1416231	3.6707329	20.607639	22.1459809437	3.70039470657042	0.5134787	4.7620212	8.0342751653	5.857418	8.47456	9.5338582	11.34853157194	2.027971369
ENSG00000034053	APBA2	15	29129629	29410518	1	protein_coding	amyloid beta (A4) precursor protein-binding, family A, member 2 [Source:HGNC Symbol;Acc:579]	0.0644260174681	0.03700559	0.068554200725104	0.0360633	0.0443452	0.3095797	0.22163764	0.0736228	0.08141197	0.0863299	0.0650032103094	0.0107406	0.5475948	0.9620178	0.05121103160071	0.0402284428983	0.031344044352	0.0482177841778	0.010058	0.1079168	0.00576081	0.0698699	0	0.0420245219515	0.0342992449812	1.385433	0.023669130309762	0.01749538	0	0.0339796	0.05320870251904	0.0094063365686	0.0747806	0.0101369	0.068984754375	0.0352989	0	0	0	0.0434946	0.0636284	0
ENSG00000034063	UHRF1	19	4903092	4962165	1	processed_transcript	ubiquitin-like with PHD and ring finger domains 1 [Source:HGNC Symbol;Acc:12556]	13.3165313	6.7861191	6.93896471988	9.6510865385	6.9060464	6.7060350531741	1.1032210885817	2.5051540293596	4.800728	6.3559538	10.5459394	5.688337741919	11.1973918	14.6558674	8.963763	9.093599154	5.526887	10.3113543	0.7654714	3.4047474	1.0071677	32.923535	9.9965939	13.97063866	25.09480742	12.8327047	5.753708	0.62646400173916	1.118420135658	2.30948410020126	0.64914500388865	20.4530824917269	17.010697343676	4.5730645	0.0991706	12.4609428	15.9093910558	30.677299	13.2795318049	27.847146	24.6517808	4.753972
ENSG00000034152	MAP2K3	17	21187984	21218552	1	protein_coding	mitogen-activated protein kinase kinase 3 [Source:HGNC Symbol;Acc:6843]	28.65426535	37.8624170001289	35.1464796552	35.2912275	93.6932870003943	29.6218446	5.959321	127.761191	132.871204	140.962023	105.26239	104.870279	44.227655	37.500897	35.6063248	35.419355	31.6808115	54.970785	4.157733598	23.9953256	8.4744359	50.6150240089311	18.121019	31.76287889078	49.864564	57.364325	34.3125086	13.56894952265	6.881230144	5.953707	2.24286600092245	30.3860504	39.674501598	24.878361827	10.8630816	27.128905000142	46.7458440724829	29.29236366724	36.373729	46.848904	34.221256	35.2810870287759
ENSG00000034239	EFCAB1	8	49623348	49647870	-1	protein_coding	EF-hand calcium binding domain 1 [Source:HGNC Symbol;Acc:25678]	0.0530995	0.0114109	0.0473677	0.1258871	0.0779055	0.1404205	0.0311955	0.0900596	0.0686685	0.0752064	0.0442317	0.0496333	0.1547428	0.1676492	0.0637408	0.0501545	0.0305509	0.030702	0.0128061	0.0612218	0.00583158	0.248509	0.03182997	0.6317023	0.4281612	0.1546565	0.147865	0.036922	0	0.0185916	0	0.1038785	0.1296952	0.0470831	0.1069604	0.02769337	0.352225	0.0356127	0	0.0955751	0.0656044	0.216833
ENSG00000034510	TMSB10	2	85132749	85133795	1	protein_coding	thymosin beta 10 [Source:HGNC Symbol;Acc:11879]	4761.93	4966.52	4830.64	3614.96	3054.73	2378.29	4299.08	3120.25	2236.71	2435.21	3818.33	1843.62	4380.71	2127.2	3928.52	2194.11	2872.47	2873.87	847.518	1699.82	1051.04	5601.68	3244.96	5893.32	6552.72	7197.84	3088.11	1925.44	1401.5	1131.16	358.609	8841.61	5687.26	2451.2	242.051	4780.52	4062.55	4616.47	4963.23	3657.07	3691.67	3381.92
ENSG00000034533	ASTE1	3	130732719	130746493	-1	protein_coding	asteroid homolog 1 (Drosophila) [Source:HGNC Symbol;Acc:25021]	2.303754	1.1491951	1.670992	1.1533729	1.9230671	3.4363637	0.510618	2.3337902	3.504281	3.0490964	2.224393	2.1299334	3.562186	2.0467622	1.2654668	1.2641572	1.2390466	1.806911	0.1721834	2.5062118	0.2080145	4.113915	1.4904333	1.670364	2.42959	2.0717512	1.438197	0.310492	0.14327	0.238764132	0.072447	3.341184	1.68842	1.555171	0.8737359	1.61725	3.057019	3.50869	2.775276	4.501728	4.042422	2.088897
ENSG00000034677	RNF19A	8	101269288	101348446	-1	protein_coding	ring finger protein 19A, RBR E3 ubiquitin protein ligase [Source:HGNC Symbol;Acc:13432]	9.052879	5.518729	6.1982749	9.1450286	7.1848143	13.787164	4.0897827	7.0438644	17.359355	17.8775492	15.116585	8.8333139	14.6524502	12.547864	3.006258	4.3372214	3.4256662	14.391452	0.2034279	11.7742324	1.1338242	13.830507	14.8055055	12.316322	15.810052	9.8182917	7.101	2.0085221	0.808499	1.0962163	0.1878703	11.970031	26.731465	10.9000662	2.717884	8.8636794	14.385981	12.049725	13.76414	21.366544	28.955607	10.809475
ENSG00000034693	PEX3	6	143771944	143811147	1	protein_coding	peroxisomal biogenesis factor 3 [Source:HGNC Symbol;Acc:8858]	22.22655	10.907548	13.037336	20.60913	19.11449	10.64842	6.549707	20.10522	21.60051	19.92873	21.18794	16.25011	11.97445	14.801787	12.473957	11.30216	15.69138	17.16092	2.8046128	7.392907	1.684408	25.76766	14.03774	7.53854	13.01428	11.044787	16.398771	2.230059	2.14728	1.488677	0.254437	19.4528	25.68774	14.73806	0.731926	17.8314	15.18965	16.50829	20.66898	20.933164	19.63476	9.14741
ENSG00000034713	GABARAPL2	16	75600249	75611779	1	protein_coding	GABA(A) receptor-associated protein-like 2 [Source:HGNC Symbol;Acc:13291]	111.76451	78.596588	87.095976	111.407252	92.4804039	59.099485	65.9115833	110.10198	100.457456	101.198203	105.440895	100.785487	60.456427	56.1433634	65.6335865	66.498019	47.717414	97.916956	7.8798382	47.1863	15.4245645	107.206412	104.382788	79.013971	107.550931	58.2188	83.530156	23.2479708	13.061974	10.635369	2.88218	114.399238	157.435625	79.072324	30.727562	51.8454639	85.974597	62.60873	74.096534	73.314372	65.625332	59.823992
ENSG00000034971	MYOC	1	171604557	171621823	-1	protein_coding	myocilin, trabecular meshwork inducible glucocorticoid response [Source:HGNC Symbol;Acc:7610]	0	0	0.00969467	0	0.00879724	0	0	0.0101937	0.0115062	0	0	0	0.0716195	0	0.00695872	0	0	0.0102691	0	0	0	0	0	0	0	0	0	0	0	0	0	0	0	0	0.281532	0	0	0	0	0	0	0
ENSG00000035115	SH3YL1	2	217730	266398	-1	protein_coding	SH3 and SYLF domain containing 1 [Source:HGNC Symbol;Acc:29546]	22.55488381599	34.7564353	37.526629683	23.2409165	67.4899756	53.561077	16.2790341	94.677476	67.05383	78.123709	59.737686	70.5239013	24.2596614	25.4046440962338	42.698499	34.7637737	47.748344985	69.6237872	3.1830959	48.3810913	12.857291	106.634619	107.9350765434	47.9301993272655	97.409514	34.3628558	38.6767858	17.89664056	6.368566	9.159467	2.0802049	153.86259	176.620741	41.215323000359	7.2637301	103.4107943	104.881825	93.9854226	125.832032	98.62054	93.475419	115.322846
ENSG00000035141	FAM136A	2	70523107	70529222	-1	protein_coding	family with sequence similarity 136, member A [Source:HGNC Symbol;Acc:25911]	34.884012	40.955265	48.2453209	30.003188	57.198118	39.175739	7.922602	56.844745	64.957563	60.610808	53.82712	48.5113645	77.240849	44.770968	64.1604922	42.000326	37.6672674	39.492123	7.4518721	31.210526	6.454986	55.650267	22.034957	21.695822	53.932313	31.514529	39.8763795	8.8180599	5.73609	6.918797	2.587459	53.949947	40.868546	30.416348	3.9385655	12.43117	20.82833	27.182864	16.974427	26.77816	35.361804	21.187052
ENSG00000035403	VCL	10	75757872	75879918	1	protein_coding	vinculin [Source:HGNC Symbol;Acc:12665]	24.184129	8.1575004	9.519262	16.4076	14.45531	30.020117	3.263225	20.9169713	26.93904	24.243632	26.112992	12.3564565	22.740683	23.480869	9.325987	8.678661	13.191328	25.71408	0.807937	26.71088	5.4597085	67.174065	16.4605749	14.80982	26.403524	25.961835	16.01046	7.704153	5.35755	4.380796	0.738377	49.223013	55.68971	14.869159	5.75064	29.5453947	54.162779	26.871443	34.6937	54.21948	29.818935	30.369008
ENSG00000035499	DEPDC1B	5	59892739	59996017	-1	protein_coding	DEP domain containing 1B [Source:HGNC Symbol;Acc:24902]	20.196538	11.333576	15.7077485	12.685839	12.0564691	7.1181972	4.3727072	4.51964	9.709162	9.087397	22.29223	9.0486385	10.232499	14.788315	5.4165482	3.0700396	3.0480901	7.691704	0.684943	2.825105	0.6857349	21.918447	11.5228786	9.5400961	17.776823	8.0918887	10.338598	0.5497901	0.834144	0.387216	0.383134	22.4351426	26.710236	7.213891	0.0966422	12.441863	17.6883439	30.116144	14.549027	27.7214981	32.792839	4.074007
ENSG00000035664	DAPK2	15	64199235	64364232	-1	protein_coding	death-associated protein kinase 2 [Source:HGNC Symbol;Acc:2675]	11.517045	4.25571190069372	4.49033533398	5.1911864	2.5285613	11.608137	1.6549364	2.785303	1.5052625	1.6225306	5.141793	1.7961602	13.4125304	6.2643925	1.9390666	2.0221095	1.4420118	12.9071622	0.070786	13.9990778	0.4674626	2.639136	1.5361174351	0.999118	2.07470210206339	5.267325	2.3053451	1.0190306	0.364839	0.1902943	0.4454987	1.9048112	1.4996217	6.89165860305	7.1173913	1.2028151	1.823934	3.28339	1.4121876	4.280632	2.3353881	7.72133
ENSG00000035681	NSMAF	8	59496063	59572403	-1	protein_coding	neutral sphingomyelinase (N-SMase) activation associated factor [Source:HGNC Symbol;Acc:8017]	11.5603542016362	6.758581	12.0622139	10.4372548	9.8224252	16.4203459	1.517116	8.2776152	25.330862	23.038101	14.085469	10.365519	17.9574733	16.0021211	9.8909418	7.7734191	8.0262208	12.9398637	0.53302158	13.743201	1.5171755	19.190981	10.3603749	14.16797	19.866747	7.774671	12.3541769200013	1.8791903	1.67382	2.6356116	0.4514681	14.137731	16.794661	12.2163343	0.6950558	10.8010182	13.37906	20.5695850031994	12.247089	27.618286	27.154743	9.857923
ENSG00000035687	ADSS	1	244571796	244615436	-1	protein_coding	adenylosuccinate synthase [Source:HGNC Symbol;Acc:292]	23.469311	9.235537	10.278269	20.684681	24.309399	32.235997	6.1438	19.205672	37.753133	35.28817	26.1324	24.215796	28.41237	32.65482	11.830247	12.727297	10.765396	29.03412	1.74008	25.3739	2.6369291	26.734177	11.833292	11.737432	19.05188	15.986095	19.595384	3.2033418	3.60074	2.72156	1.27124	32.72316	27.06708	19.669729	2.3091383	16.549862	26.611755	28.211905	27.310574	31.949695	37.608111	16.836838
ENSG00000035720	STAP1	4	68424446	68473055	1	protein_coding	signal transducing adaptor family member 1 [Source:HGNC Symbol;Acc:24133]	0.1772093	0.3471801	0.354451	0.100579	0.2943547	0.1259071	0.15571	0.313821	0.433711	0.571104	1.355656	0.403396	0.0494244	0.662124	0.0425794	0.105184	0.030941	0.87428	0.0092698	0.0490745	0.00947022	0	0.054047	0.0404508	0	0.08728877	0.20536	0	0	0	0	0.0722722	0.0763627	0.1373867	0.0522202	0	0	0.0473255	0	0	0	0.0410228
ENSG00000035862	TIMP2	17	76849059	76921469	-1	protein_coding	TIMP metallopeptidase inhibitor 2 [Source:HGNC Symbol;Acc:11821]	11.124749	12.5545231	13.001225	12.305531	13.809495	9.076733	5.3561768	23.048927	26.4388301	26.552566	31.53749	14.612079	22.957011	25.827293	22.794515	18.793079	13.686785	25.879172	3.7262372	3.1876389	3.6057757	37.574153	27.290337	23.625862	35.179547	35.725826	12.01475	7.0516983	3.694589	1.736154	0.83602000272167	29.52884	62.457293	11.9097486	7.274263	9.5220515	13.584076	5.79986	9.747788	12.534147	8.374122	12.0703594
ENSG00000035928	RFC1	4	39289076	39367995	-1	protein_coding	replication factor C (activator 1) 1, 145kDa [Source:HGNC Symbol;Acc:9969]	14.1173028	9.365609	11.355598406	9.8876159	13.9248805	13.7658108	0.746249	11.9548677	18.5992542	15.7116684	17.5801639	15.867069	17.803204	12.1071605	9.0693877	10.8505181	7.128887	11.6260367	1.22877741	10.0412827	1.7782036	32.4627098	12.4822873	15.042875	27.755789	12.0783852	11.431051	1.2736502138938	2.7169715	1.809690012	0.6824664	34.5849462	40.9280002	11.0710516	1.5159124	16.3618242	28.322423	33.1373575	23.862306	38.38788	28.400844	8.608422
ENSG00000036054	TBC1D23	3	99979844	100044095	1	protein_coding	TBC1 domain family, member 23 [Source:HGNC Symbol;Acc:25622]	14.30401	8.6054474	10.890095	10.4682726	10.13526	10.95649	6.308215	14.4066467	14.6216601	14.980941	14.1195215	12.0786862	15.721273	9.71207	9.365572	6.6771381	6.0302917	12.3275422	0.621262	8.4634116	1.4202739	14.138811	11.945219	8.1514944	11.75148	5.586355	9.2659827	1.810465	0.460829764	1.6482804	0.617084	14.75419	22.909834	9.304337	3.0763385	6.1885075	7.63838	8.121324	8.322343	8.30714	8.12042	11.137595
ENSG00000036257	CUL3	2	225334867	225450110	-1	protein_coding	cullin 3 [Source:HGNC Symbol;Acc:2553]	46.371099	35.397918	41.939002	39.9724943	49.1006502	35.023276	19.2441389	58.2024083	60.0943635	54.408796	49.215899	47.6124264	51.4883532	26.4252821	45.9645719	48.9915468	37.3474404	56.540863	8.0801292	35.6692511	8.5583956	48.771837	38.0958359	55.335696	57.345246	40.9502234	38.0504247	14.0456644	17.070749	9.066766	2.69795	64.54337	56.146329	42.5266676	9.6466658	51.073964	51.788228	57.699039	62.94873	53.221362	58.91588	35.666408
ENSG00000036448	MYOM2	8	1993155	2113475	1	protein_coding	myomesin 2 [Source:HGNC Symbol;Acc:7614]	0.44789008	1.30523563	0.87469	0.321247	1.81206368	0.55536478	0.5809643	1.2306576	1.585782868	1.01849677	1.1467013	1.5621151	0.47347358	0.76935975	1.20619057	0.4913269	0.690733134	0.296268	0.12798067	0.61109772	0.2084323	3.6837694	2.8416066257	6.9805375	5.265484356	0.960443	0.4122907	0.31895995	0	0	0	1.585515	3.9697182	0.51501863	0.11969854	0.5133612	0.4180691	1.0810598	1.085781	0.944963	0.455631	0.9206784
ENSG00000036473	OTC	X	38211798	38280703	1	protein_coding	ornithine carbamoyltransferase [Source:HGNC Symbol;Acc:8512]	0	0	0	0	0	0.671431	0.0698645	0	0	0	0	0	4.43573	0.378356	0	0	0	0	0	0.205039	0	0.1042015	0.0533535	0	0	0	0	0	0	0	0	0.02956	0	0	0.293872	0.0436591	0	0	0	0	0	0.12168
ENSG00000036530	CYP46A1	14	100150641	100193638	1	protein_coding	cytochrome P450, family 46, subfamily A, polypeptide 1 [Source:HGNC Symbol;Acc:2641]	0.0851362	0.1080847	0.0650914	0.0711651	0.124378	0.223326	0.0133716	0.1045082	0.23105307	0.2286236	0.0446348	0.08129386	0.41977369	0.2194588	0.05413715	0.116699	0.03075953	0.0948675	0.00350468	0.162394	0.0633609	0.6124517	0.4919349	0.3051725	0.4843542	0.1822244	0.097928	0.1103193	0	0.0623749	0.0107259	0.5371203	0.7692365	0.08309198	0.03271442	0.133208	0.264352	0.2496	0.234643	0.403918	0.327887	0.103236
ENSG00000036549	ZZZ3	1	78028101	78149104	-1	protein_coding	zinc finger, ZZ-type containing 3 [Source:HGNC Symbol;Acc:24523]	12.344437	8.311764	8.333121	10.931626	16.0103777	16.078779	2.952102	22.724951	36.77942371	33.360229	17.654464	16.4827884	21.829513	11.5466371	9.7574284	9.7552485	8.001839	18.064526	0.8451433	11.6514736	1.428674	20.820526	9.86466	10.241384	19.047014	5.6286311	11.6295259	2.5389528	0.7777513	1.392133	0.7853835	19.279903	24.32542	11.4523304	0.50588918	10.380883	17.269966	19.739633	16.612209	25.864453	15.957648	9.522503
ENSG00000036565	SLC18A1	8	20002366	20040717	-1	protein_coding	solute carrier family 18 (vesicular monoamine transporter), member 1 [Source:HGNC Symbol;Acc:10934]	0.5802618	1.4229823	0.3127545	0.556206418	0.076337072078	8.697313	0.049614583272193	0.05744971205	0.1216083	0.19098989	0.0913808	0.06395054191	0.2062808	0.0393583425	0.0419162	0.2311933	0.0143839533356	1.39487956	0	9.858873	0.02853828259	0	0.0609292	0	0	0.0539825	0.103659183016	0	0	0	0	0.144937	0.0403684	0.1381933	0	0.203872884	0.22519	0.55482877	0.1102276044434	0.0282994472	0.1122747	0.02254657234
ENSG00000036672	USP2	11	119225925	119252436	-1	protein_coding	ubiquitin specific peptidase 2 [Source:HGNC Symbol;Acc:12618]	0.310837	0.4413945	0.3392781	0.0797885	0.8591122	0.1106671	0.562976	2.2161591	0.9330531	0.754878	0.855902	0.8253324	0.1602413	2.4009951	0.4492158	0.3404442	0.3451042	0.463635	0.13355452	0.0265928	0.0820621	1.409155	0.479056	0.904616	0.495841	0.4452072	0.329242	0.0954726	0	0.0111242	0.00955292	3.160188	0.686388	0.2428564	8.5066382	0.4735859	0.9586044	0.3148577	0.571462	0.0727057	0.5091371228	1.510845
ENSG00000036828	CASR	3	121902530	122005342	1	protein_coding	calcium-sensing receptor [Source:HGNC Symbol;Acc:1514]	0	0	0	0	0	0	0	0	0.00748391	0.0141446	0	0	0	0.00509668	0	0	0	0	0	0	0	0	0	0	0	0	0	0	0	0	0	0	0	0	0	0	0	0	0	0	0	0
ENSG00000037042	TUBG2	17	40811323	40819024	1	protein_coding	tubulin, gamma 2 [Source:HGNC Symbol;Acc:12419]	10.697972	11.984599	8.157829	8.8479676	20.2302237	3.6752121	0.869547	21.331561	13.031182	14.285173	27.414777	18.434814	8.29458	6.659282	11.24431	7.73311	8.990844	12.947515	2.1650994	3.97267	2.4631941	10.335433	12.373165	16.973343	16.088075	4.755664	8.567009	4.1746723	1.58701	1.199	0.101841	13.35117	15.275583	12.7228545	0.8632695	6.3140661	5.306546	3.304146	7.329369	5.917832	4.454551	10.408268
ENSG00000037241	RPL26L1	5	172385732	172396774	1	protein_coding	ribosomal protein L26-like 1 [Source:HGNC Symbol;Acc:17050]	35.78736	29.970076	28.636007	43.98035	51.853127	22.495926	29.33168	42.923589	43.539735	43.262731	49.367279	48.858524	31.080944	37.143034	42.841507	19.0164429	31.481559	39.892077	4.9887103	12.698809	10.486136	79.068168	45.994226	53.676412	92.38575	46.94845	35.224464	13.980185	6.3207604501	4.718742	0.748239	41.615555	61.014892	33.233718	3.26269800098392	27.937889	32.00799	51.99421	31.55376	43.633313	49.784819	25.9742
ENSG00000037280	FLT4	5	180028506	180076624	-1	protein_coding	fms-related tyrosine kinase 4 [Source:HGNC Symbol;Acc:3767]	0.111385	0.1252669	0.1465213	0.153885	0.1253013	0.3509102	0.0980127	0.14995144	0.1846525	0.15403154	0.2903587	0.17665516	0.9756393	0.5828396	0.14164869	0.099893	0.11327	0.15331801	0.0251583	0.3535048	0.0309803	0.0391052	0.09114951	0.0619654	0.0310334	0.9703289	0.0978929	0.0364768	0	0.022407	0	0.0626533	0.0481809	0.07941394	0.13919539	0.071917	0.119157	0.2589462	0.148573	0.108669	0.0762986	0.0848386
ENSG00000037474	NSUN2	5	6599352	6633404	-1	protein_coding	NOP2/Sun RNA methyltransferase family, member 2 [Source:HGNC Symbol;Acc:25994]	35.227974571	22.1342592	27.2551013	40.1016139	47.27895	28.99523	3.22505	49.4278370015336	60.714473	55.821047	43.734054	46.3927995	37.16433	40.760308	35.266387	24.4491004	31.4681212	35.66343595	2.313648	23.244033	5.13058730267642	77.320471	27.405451999955	30.6304620012886	47.385475	36.3502216	29.4243701	7.1577845	5.07123	4.4209209	0.70988423	60.106653	48.63452	30.6944307	2.8802845	32.68437914979	49.282012	42.616756	43.084602	45.075921	68.612654	25.068908
ENSG00000037637	FBXO42	1	16573334	16678949	-1	protein_coding	F-box protein 42 [Source:HGNC Symbol;Acc:29249]	7.0776848	4.054237	3.6668982	6.3203754	5.6848383	4.7873275	0.62253085	10.0773217	11.325755	11.4213946	11.651215	6.466616	7.260649	6.1060498	3.3351021	3.3315397	2.7819069	6.4856801	0.2586315	3.9657733	0.94009441	6.5672473	7.305325	7.4852388	9.902093	6.9126644	4.4144765	1.2990425	0.298025	0.6187283	0.2944536	8.79237	14.357684	5.4037628	0.7778573	9.8497678	8.971174	6.55212	12.216851	11.083796	6.9252777	2.9774717
ENSG00000037749	MFAP3	5	153418466	153600038	1	protein_coding	microfibrillar-associated protein 3 [Source:HGNC Symbol;Acc:7034]	4.948634	2.3592661	3.3681415	4.3754068	4.7439705	9.1822643	1.263614	9.6434109	13.2598702	12.3464114	7.5727645	6.5435604	7.9858261	6.3301413	4.114446	2.9920383	2.83452926	5.648212	0.354533	5.6127759	0.5267334	16.59624	6.0348613	5.2871375	9.9292538	3.8078171	3.251982	0.7001553	0.111712	0.331211	0.0966531	8.4030087	16.25396	3.6012952	1.0715241	3.448693	10.412391	7.4844113	7.688282	12.86817	6.3695306	3.6849325
ENSG00000037757	MRI1	19	13875346	13885096	1	protein_coding	methylthioribose-1-phosphate isomerase 1 [Source:HGNC Symbol;Acc:28469]	9.606839	4.866734	3.908765	6.797322	10.330867	11.906291	2.342995	14.517903	12.493761	15.213412	17.536174	6.869776	18.108853	11.26549	6.485218	3.98035	4.554256	12.900424	0.3496005	11.028283	1.806359	14.014683	7.619621	10.63138	13.81031	6.242611	6.394321	1.825367	2.148203	0.96253	0.1786018	16.297803	16.433769	7.5613118	1.509949	12.105954	16.058045	16.994032	17.217389	22.8807000141399	15.158632	8.767101
ENSG00000037897	METTL1	12	58162254	58166576	-1	protein_coding	methyltransferase like 1 [Source:HGNC Symbol;Acc:7030]	15.374423	17.773572	24.5872	16.343297	15.817633	20.4906569	3.1390656	18.847038	40.73151	33.11922	12.129978	18.9508497	27.402951	22.627339	16.233961	24.9856939	17.696418	10.718331	4.323775	24.949863	4.6933798	14.486622	4.7028591	6.327101	5.577443	25.166414	20.551873	6.5711501	3.011275	2.708573	1.940229	6.261451	5.241318861	12.806578	0.4458699	17.796456	17.719385	24.828053	16.611819	18.6827065196	26.291651	16.604724
ENSG00000037965	HOXC8	12	54402832	54407570	1	protein_coding	homeobox C8 [Source:HGNC Symbol;Acc:5129]	0.352595	0.019148	0.00695261	2.07163	0.0519285	0.00785058	0.0746368	0.0300918	0.180839	0.130044	0.0364621	0.214098	0.0176817	0.350994	0.0256386	0.0063436	0.00568034	0.031041	0.00291423	0	0.0158564	0.557754	0.972608	0.747317	1.33406	0.276705	0.153872	0	0	0	0	0.704082	0.461817	0.210732	0.0368746	0.49148	0.252505	0.468898	0.535895	0.338566	0.191469	0
ENSG00000038002	AGA	4	178351924	178363657	-1	protein_coding	aspartylglucosaminidase [Source:HGNC Symbol;Acc:318]	3.559379	1.982388	2.08036	1.82338	3.5870551	8.448848	2.76535	6.307364	6.403732106943	6.491884	3.647775	4.9868388	9.841991	3.579159	1.9744426	5.8585275	1.94024	3.086147	0.532495	6.5860027	1.0899081	12.31835	12.223366	9.25769	15.869262	5.557682	1.770759	1.44847	1.13646	0.233238	0.0222073	10.442591	11.318278	1.411842	0.761178	5.965886	7.952671	12.70148804372	7.215923	12.319817	6.370771	4.817531
ENSG00000038210	PI4K2B	4	25162263	25280714	1	protein_coding	phosphatidylinositol 4-kinase type 2 beta [Source:HGNC Symbol;Acc:18215]	9.015766	5.6084053	7.007122	6.218253	7.17489	26.59119	4.737722	9.00259	13.86195	12.63464	8.78064	8.481361	29.370508	9.469699	7.248453	7.140225	6.8582779	8.252499	1.007203	16.952848	2.156945	27.329992	13.7076352	8.92858	15.98663	12.291257	9.733987	2.046758	2.628361	2.010971	1.006696	24.51497	23.71541	5.838332	1.737221	14.02119	19.85895	31.85935	18.789449	32.66323	31.58825	11.021145
ENSG00000038219	BOD1L1	4	13570362	13629347	-1	protein_coding	biorientation of chromosomes in cell division 1-like 1 [Source:HGNC Symbol;Acc:31792]	5.415874	4.8563898	5.0166215	5.452995	5.6955127	8.946846	0.7105957	8.438715	8.5277808	9.171041	8.073463	6.0685237	12.404973	4.5631063	4.879375	5.4955964	4.194045	6.223701	0.3413102	8.443122	0.9658546	18.66026	9.987542	11.3247161	19.326504	5.2960798	4.7051106	1.1176667	0.924702	0.960253	0.5071288	15.837683	24.999688	4.060927	1.0406328	6.700701	11.886087	8.827941	9.452943	10.010495	9.523946	5.5477323
ENSG00000038274	MAT2B	5	162930120	162946342	1	protein_coding	methionine adenosyltransferase II, beta [Source:HGNC Symbol;Acc:6905]	33.983989	18.020032	26.881706	39.041005	30.174849	39.915976	23.2444171	36.73829	49.099962	47.285459	36.9014	29.226701	38.676835	25.740443	21.2896937	17.212198	18.3375696	36.0972775	2.4717055	30.208557	5.4651383	54.452329	27.8975287	29.005056	44.233289	45.066164	26.461663	7.9578152	6.766396	5.276214	0.8515538	41.483786	67.318457	24.990905	6.6611377	43.901272	66.8445	64.904243	65.3189042	78.503808	72.111169	36.10878
ENSG00000038295	TLL1	4	166794410	167025047	1	protein_coding	tolloid-like 1 [Source:HGNC Symbol;Acc:11843]	0	0	0.0138765	0	0.004397490143815	0.049316200348739	0.0433963	0	0.0174847	0.0191052	0	0	0.0303811600735195	0.029686100104764	0	0	0	0	0	0.0293554	0	0	0.0314925	0	0	0.1823984	0	0	0	0	0	0	0.0234556	0	0.0105895	0	0	0	0	0	0	0
ENSG00000038358	EDC4	16	67906926	67918406	1	protein_coding	enhancer of mRNA decapping 4 [Source:HGNC Symbol;Acc:17157]	40.0798714	33.8653137	36.8434343	33.0292855	14.945483	17.185726	2.5416856	18.4448642	14.859543	14.9708938	18.628064	13.1546707	23.453165	21.7318228	28.3368921	18.6804081	18.7687512	25.207282	2.9772242	17.61771	3.4717567	23.101469	21.109925	19.899988	31.698168	33.313275	30.36279444	6.1281597	6.053246	5.1813505	0.911247	25.233172	22.638467	24.2925978	9.671313505898	18.0506845	17.132134	25.567137	18.300226671288	24.337165	21.681932	12.4972600540702
ENSG00000038382	TRIO	5	14143811	14532235	1	protein_coding	trio Rho guanine nucleotide exchange factor [Source:HGNC Symbol;Acc:12303]	10.9897743	9.1823563	11.4447889	13.3459358	16.5412301	17.5564187	2.0216997	17.4997239	21.8695969	24.7505563	15.636027	16.6080967	33.0694249	13.9152858	8.1119641	6.3769629	7.6618413	13.2659919	0.5398320496	13.1826145	2.3435251	14.952001	9.8114962	10.998082	16.9959048	9.30768582	11.463706	4.3722227	2.899918	4.5131489	0.739575839	19.1602707	14.7767339	13.5561388	4.2081263	13.2728771	13.588958	15.180069	19.2150149	20.2351755	21.0698636	12.297225
ENSG00000038427	VCAN	5	82767284	82878122	1	protein_coding	versican [Source:HGNC Symbol;Acc:2464]	0.00885834	0.0144546	0.03313982	0.08105493	0.20731186	3.9053964	0.5301227	0.4815908	0.04109624	0.00344749	0.01822085	0.2272226	11.2467942	7.8759176	0.0215115	0.02205471	0.05535866	0.1862326	0	0.46635931	0.00796436	0	0.038400035	0.2344369768	0.0185696	7.1814522	0.0690901	0.00618952	0	0	0.00473513	0.0111039	0.01411111	0.2911934464	0.243037	0.00832143	0.0238331	0.0175627	0	0.00944424	0.00553942	0
ENSG00000038532	CLEC16A	16	11038345	11276046	1	protein_coding	C-type lectin domain family 16, member A [Source:HGNC Symbol;Acc:29013]	5.3442238	3.3811754	3.751892	4.5542855	2.9151631	6.2846471	0.98877604	3.72682600157793	4.3424621	3.999757	4.131852	2.09709082	4.9131778	4.78254784	3.8825962	2.6344689	4.2971757	4.0551811	0.8168065596	4.2084349	1.4944766	9.12560835	4.5074798	11.20093	16.735019	6.0952524	4.034414	2.594077434	1.3374	1.4086711	0.88994049	8.742802	10.20834	3.5117223	1.4488739	5.95058136	7.6131350776	6.401543	8.942274	7.8808250385308	5.698714	5.1064115
ENSG00000038945	MSR1	8	15965387	16424999	-1	protein_coding	macrophage scavenger receptor 1 [Source:HGNC Symbol;Acc:7376]	0.5314857	0.5652577	1.0265203	0.8780222	1.5691241	2.0184876	1.190519	1.0129408	1.5924454	1.3769489	2.6772392	1.2518584	2.2308044225	2.1630007	0.8820549	1.6948211	0.2516233	0.650457	0.3616042	0.5881983	0.0481831	1.115450894241	1.5120851	0.5032069	0	4.6446059	0.5493126	0.1036711	0.101289	1.2736023	0.0161372	0.234051	0.8916656	0.43457437	0.1644686	0.3231721	1.0786225	1.3129707	0.123107	3.6139312	2.1640085	0.246615
ENSG00000039068	CDH1	16	68771128	68869451	1	protein_coding	cadherin 1, type 1, E-cadherin (epithelial) [Source:HGNC Symbol;Acc:1748]	81.1896	48.5979301	63.9103698	50.9550342	28.5514501	90.0336412	9.47669	60.2081553	55.0777112	66.3440348	49.0740927	32.7136344	136.8837321	52.0478862	41.35991535	40.1663076	39.1594639	70.7453751	3.178208	76.3612356	6.0408234	100.426537	48.5328879	46.2029885	90.7838535	39.6007588	44.6058116	9.90042549	3.73668	5.0949475	0.9729267	110.1248379	163.1981375	50.53697629	46.232526	60.2920791	116.98311	55.1706834	83.0537908	105.4694886	75.7574954	55.8970775
ENSG00000039123	SKIV2L2	5	54603588	54721409	1	protein_coding	superkiller viralicidic activity 2-like 2 (S. cerevisiae) [Source:HGNC Symbol;Acc:18734]	27.649219	19.4511432	18.167854	32.192802	38.874081	26.692247	3.366891	29.561312	46.44443	36.698883	40.0465	30.4590552	21.01543193	24.889423	18.2456957	12.841191	17.08526	48.3686304	1.8619979	18.8155163	3.901025	25.974864	15.373999	16.169498	19.729057	10.27732	27.056335	4.252313	2.93459	1.653283	0.8054427	29.20175	31.78577	35.2251014	2.031274	20.3182679	24.12798	25.686559	25.086038	25.462359	31.474568	17.680059
ENSG00000039139	DNAH5	5	13690440	13944652	-1	protein_coding	dynein, axonemal, heavy chain 5 [Source:HGNC Symbol;Acc:2950]	0.504533	0.02098036	0.09887192	0.12710357	0.11456083	0.714197	0.12400672	0.08470787	0.2415885	0.3187909	0.1440831	0.25868385	0.1572592	0.2100227	0.05123219	0.03051702	0.696589	0.13118579	0.141774	0.515155	0.1694762	1.4975804	0.4301488	0.314239	0.4267359	0.599855	0.536063	0.2791394	4.26821	0.03245919	0.47337538	3.518106	0.660617	0.169036	0.00232996	0.504476	0.2677878	0.5376579	0.393617	1.438798	1.248403	0.2390249
ENSG00000039319	ZFYVE16	5	79703832	79775169	1	protein_coding	zinc finger, FYVE domain containing 16 [Source:HGNC Symbol;Acc:20756]	14.8308816	9.2571958	9.8091149	11.4485351	9.6215216	8.904837	3.2338637	16.6196694	18.304773	17.88178891	15.788065	10.8072377	19.752259	10.5432346	6.2293667	6.295953	6.743287	16.8036433	1.29328047	7.9193671	1.3268312	20.822476	16.2358341	21.151481	21.268388	4.8587635	9.9416702	1.54929159	1.21525000629466	1.5324485	0.487558	23.993251	35.359177	16.1325761	1.493058355	6.4669502	8.1333058	10.2408157	11.2330712	11.6738843	10.1929672	7.6988936
ENSG00000039523	FAM65A	16	67552321	67580691	1	protein_coding	family with sequence similarity 65, member A [Source:HGNC Symbol;Acc:25836]	14.3472706	9.378247	8.143848394042	14.0986909	10.795700051909	2.5765281	0.824636329948	15.6987474120817	12.0426395	11.1432592	13.1216471	11.0343026	7.05174840034596	6.5484636	9.6804062	7.538870852665	5.677921741863	17.8516697714	0.94551081003225	1.6313739	1.45270268	16.72934273	12.874088	15.5504958031895	17.1411876	12.9323016	9.3272816	1.929427657	0.325305	0.835463	0.331433307598	20.1500876001	17.083106766964	12.7839937	0.503464	8.7855844711511	13.3645389	13.2005190996524	14.756237	13.984455954	17.94779	1.78833
ENSG00000039537	C6	5	41142336	41261540	-1	protein_coding	complement component 6 [Source:HGNC Symbol;Acc:1339]	0	0.0213134	0.0485937	0.00642672	0.0438431	0	0	0.0791893	0.1864416040323	0.175071595391344	0	0.0102677	0.0574824	0.11669097215962	0	0	0	0	0	0.039850426	0	0	0	0	0	0.0321182	0.1115116	0	0	0	0.0077721188258	0.0106272	0	0.019471	0.04077078662779	0	0	0	0	0	0	0.0148882
ENSG00000039560	RAI14	5	34656342	34832732	1	protein_coding	retinoic acid induced 14 [Source:HGNC Symbol;Acc:14873]	3.717457	2.7208075	3.5117684	4.948101	6.574808	1.9629865	2.062019976	4.3932086	8.9892773	8.253681	5.519541	7.5102543	7.11225620047751	10.0460012	3.3029739	2.9921262	1.2395711	3.5974528	0.39143461	1.4373976	0.2611596	14.062705	5.5477521	4.323186	10.112404	6.4170502	3.00846	0.396892	2.134105	0.336386	0.274111	9.940379	9.9170389	3.015164	2.0442885537485	2.3723188	2.864961	2.179606	3.12429070415709	3.20369	4.251185	1.812769
ENSG00000039600	SOX30	5	157052687	157098488	-1	protein_coding	SRY (sex determining region Y)-box 30 [Source:HGNC Symbol;Acc:30635]	0.1175784	0.1363403	0.0659876	0.0234375	0.33249	0.1368204	0.0730155	1.187543	0.921748	0.7945252	1.002733	0.30381	0.2491397	0.1897793	0.0699694	0.1090085	0.0565703	0.196872	0.0123715	0.1815098	0.0130836	6.95763000237937	4.6666504	4.757463	6.495238	1.784618	0.0904209	0.00888051	0	0	0	4.752376	6.615806	0.0613742	0.0219505	1.11975550016751	1.64673	2.081402	2.182291	3.1408619	1.5054975	0.1955077
ENSG00000039650	PNKP	19	50364461	50371166	-1	protein_coding	polynucleotide kinase 3'-phosphatase [Source:HGNC Symbol;Acc:9154]	47.735857	60.679851	50.6375299	40.2838322	27.4196162	45.3955942	4.143406	24.7012623	31.12976	29.85577362	45.975417	26.362411	42.455444	40.467795	48.501178	28.694542	37.3339948	23.151406	27.8965235	40.4505564	7.048585	28.192247	15.1886023	35.911043	34.465749	43.6513435	47.1423409	11.23447557	22.51013	15.30789366229	10.397746710035	26.331738	26.563934	35.2210262	6.581858	34.6349152	31.0725480018509	41.887223	32.93363733487	38.507886	36.289963	21.666061
ENSG00000039987	BEST2	19	12862516	12869272	1	protein_coding	bestrophin 2 [Source:HGNC Symbol;Acc:17107]	0.0968277	0.3706644	0.3195693	0.5504578	0.3204682	23.8929165	1.1348674	0.5167154	0.8063555	0.5434983	0.4321464	0.4314594	0.9353578	0.798744	0.3023909	0.2881327	0.1235091	0.2716409	0.0328833	19.5074082	0.0251686	0.5751079	0.2280222	0.1799244	0.464779	0.2193101	0.2704473	0.0552441	0.623604	0.2118784	0.0507553	0.1259992	0.450192	0.1836134	2.27065036	0.4325142	0.49378	0.8187717	0.575108	0.359821	1.3506716	0.206914
ENSG00000040199	PHLPP2	16	71671738	71758604	-1	protein_coding	PH domain and leucine rich repeat protein phosphatase 2 [Source:HGNC Symbol;Acc:29149]	1.9974152	2.2205296	3.1020737	1.7489312	3.3251563	1.3183446	0.6405255	5.9059997	5.1714665	5.9051854	3.9257591	3.12445937	4.1418586	2.9319189	1.2454222	1.2911567	3.21547122	2.0257406	0.19877635	1.1852078	0.2889861	5.3493905	2.328784	1.6756512	1.920189	1.1905358	1.8294328	0.5708347	0.121665	0.4410974	0.0517593	2.6311614	4.2016908	1.0488407260249	4.0710203	1.7382476	3.0899917	3.0757994	2.4158421	5.965846	3.9671552	2.0322228
ENSG00000040275	SPDL1	5	169010638	169031782	1	protein_coding	spindle apparatus coiled-coil protein 1 [Source:HGNC Symbol;Acc:26010]	12.9787242	5.0050155	4.8930127	10.282473	10.3923728	5.8867228	1.328663	8.2220047	14.758206	14.8445886	17.7566045	9.8878382	10.3561731	11.0004716	6.6303708	3.4950758	5.0462857	8.1911758	0.2430591	2.5991478	0.7731655	30.700525	8.4505095	6.2588855	14.2564602	6.2866901	6.060915	0.7529186	0.413779	0.39808197	0.134731	11.0316623	12.358449	7.728107	0.0878186	10.3421805	13.747737	46.425271	14.384773	37.899998	25.9428191	8.6013071
ENSG00000040341	STAU2	8	74332604	74659943	-1	protein_coding	staufen double-stranded RNA binding protein 2 [Source:HGNC Symbol;Acc:11371]	16.5715256	9.0893932	9.9654329	17.4006715001382	15.7389634	11.8611390167601	3.8831493	7.2359788	18.15781721	17.631004615255	19.567339	16.2370822	14.8885564	14.038570819384	5.9625466	8.4571058	5.424354611	24.6327742	0.50633722	10.4942971	2.140284844	26.0578884	16.3590573	13.9021803326867	23.90373029512	6.8558981	12.9889564	2.1857382	1.194809	1.0760474	0.7380636	17.8519147024067	34.4134432	14.98516166	1.813859856	15.0995187	24.104646472	24.4147693	27.0996899282	30.924706	16.7116318	7.11278210102636
ENSG00000040487	PQLC2	1	19638820	19655794	1	protein_coding	PQ loop repeat containing 2 [Source:HGNC Symbol;Acc:26001]	4.266148	6.0265820398266	4.0538870505019	5.056187	6.653707	4.384734	1.222045	16.74958	15.739199	16.42961	9.9297624	6.526302392866	7.4313689	7.257851	6.25527069542	5.843836	3.8823073894	5.509376	1.05510440038779	3.676273	1.584633	10.053137	4.020777	7.1128679	11.0272371	9.800241	4.5655926097	2.464225	1.43958	0.733833273	0.3818384	7.702902	6.259502	4.3508411	2.270996	5.981651	9.858744	14.188473	8.27790600190102	13.871974	9.554441	5.72437276
ENSG00000040531	CTNS	17	3539762	3564836	1	protein_coding	cystinosin, lysosomal cystine transporter [Source:HGNC Symbol;Acc:2518]	2.031433	2.3296659	3.145773	2.77388870309475	3.714586	6.105209	1.5690695	7.024369	9.15145639	8.37644032	8.1896838	3.6398135	6.968722	5.7227462	4.1191041	3.7301999	2.3724105	3.135973	0.6519802	4.1468300025377	1.78482740039631	12.808553	4.978133	6.460183	8.291975	6.83269	3.2250954	2.7475132	0.981829	0.903872758	0.3116458	7.192907	7.486827328	2.193065	2.232045	5.6751423	11.7714894	9.52938	6.62534	15.5339090135066	9.171439	5.757673
ENSG00000040608	RTN4R	22	20228938	20270769	-1	protein_coding	reticulon 4 receptor [Source:HGNC Symbol;Acc:18601]	4.92807	1.654769	2.234689	4.123857	2.985743	1.5500700113114	0.843445	3.1748526090413	2.894034	2.623165	4.212608	3.11093	3.094303	2.0773202	2.4311139	1.70946	1.967598	1.87619	0.3739313	1.40385	1.110631	20.2199840750622	7.5448720985062	9.007865	14.45639	8.0754744	1.937949	1.49095	0.592751	0.139386	0.058726	16.219255	12.600719	1.446069	0.084768862	9.6426515	13.554985	8.13883	11.2992	12.3617	7.038300176712	3.025107
ENSG00000040633	PHF23	17	7138347	7143041	-1	protein_coding	PHD finger protein 23 [Source:HGNC Symbol;Acc:28428]	12.423413	10.498773	13.0641316	10.033604	9.7815875	15.0916169342	6.78950200015463	13.8069380358359	13.336261	12.51198626	14.866245897	8.6861797	17.2134820001961	12.7622586174785	11.149708984	7.863522	8.5637799	9.378055	1.8984962	11.2500594	2.1537559	14.1335349171	7.265328	9.5283996614	15.764894117	20.4521730097577	11.152705	4.189307392459	1.98298	1.700243	0.636245	14.4198	14.098438	8.2306253	6.9149448642	6.136065	13.653987077	11.580151	11.409197	13.296803	17.7746000117007	10.286799
ENSG00000040731	CDH10	5	24487209	24645087	-1	protein_coding	cadherin 10, type 2 (T2-cadherin) [Source:HGNC Symbol;Acc:1749]	0.0612302	0.00613275	0.0145274	0.02583284	0.0286153	0	0.0160623	0.0336932	0.0588131	0.0213186	0	0.04630233	0.140183	0.0144626	0	0	0.038246	0.1489169	0.0219555	0.06887758	0	0.0788798	0	0.0314078	0.0583722	0.0201918	0.0203958	0	0	0	0.0436951	0	0	0.0263921	0.0398381	0.0396186	0	0.0437867	0.0264596	0.188328	0.0819496	0.112244
ENSG00000040933	INPP4A	2	99061317	99210853	1	protein_coding	inositol polyphosphate-4-phosphatase, type I, 107kDa [Source:HGNC Symbol;Acc:6074]	2.4209735	1.81094653	1.6621515	1.3464329	3.1388494	3.592772	1.1491066	3.8014846	5.1081697	4.8971971463264	3.9739143	2.94338394	7.877364	3.8103491	2.3741239	1.3448369	1.45723357	2.0903763	0.17076806	2.1965498	0.43718116	5.8407311	4.0057873	10.927872	13.613049	3.199312207	1.5343608	0.53935199	1.1250171	0.633159	0.1063221	7.274937	21.493067	1.7547104	0.35699152	3.6931914	3.79443010270751	3.8246253	4.23711177	4.8765213	4.7784508025	1.2799447
ENSG00000041353	RAB27B	18	52385091	52562747	1	protein_coding	RAB27B, member RAS oncogene family [Source:HGNC Symbol;Acc:9767]	0.0853716	0.0172672	0.0473521	0.0276863	0.147397	6.7633	1.73371	0.240808	0.659289	0.916061	0.3156856	0.0592905	0.0890034	1.1156188	0.0832259	0.053192	0.0272486	0.0740746	0.02149243	5.3908943	0.754523	16.5052	3.46662	1.87331	3.10933	5.01617	0.0374035	0.740765	0.630841	0.3986177	0.246902	5.4265	16.828362	0.0361804	0.123998	3.12179	8.26491	7.92146	5.79657	11.178	8.309745	6.75644
ENSG00000041357	PSMA4	15	78832747	78841604	1	protein_coding	proteasome (prosome, macropain) subunit, alpha type, 4 [Source:HGNC Symbol;Acc:9533]	171.137086417781	94.320007	122.3156932	119.031684045143	134.7545977	91.370869581	144.4014943	123.332239000631	132.8780853489	119.136526	152.1694838	106.3716549628	123.4700766	130.952451064	100.6530567	71.73245264	68.7328635045475	123.70170848	15.5813002	62.249074	19.660957	159.325564	83.9825350003508	95.213584	147.447095	195.642326	105.682105	22.2441007	31.07132	12.1170736	6.05325400086674	160.4731295	172.375891	81.531188	13.7846663611073	79.9118392	111.77109289507	160.217511	113.704111032771	163.001582	181.428189010253	62.550879
ENSG00000041515	MYO16	13	109248500	109860355	1	protein_coding	myosin XVI [Source:HGNC Symbol;Acc:29822]	0.150148	0.12644715	0.18244297	0.242796450050257	0.140616250202654	0.254937200618357	0.0157037	0.28779056	0.19790580130609	0.136051400199141	0.2803373	0.1360673	0.24693440271969	0.211649600827679	0.1661146	0.142370570034439	0.144081500373325	0.03273560303276	0.106912940022486	0.465008440448327	0.01899835	0.0714816	0.15665872042311	0.248919	0.150074300887558	0.0487913	0.10090339	0.10471349	0.105642	0.10786951	1.26252	0.0775246	0.3046475	0.0595828600961044	0.14096401	0.145409	0.1057260129689	0.131507	0.04200830973263	0.5990106	0.4095249	0.0624953
ENSG00000041802	LSG1	3	194361517	194393206	-1	protein_coding	large 60S subunit nuclear export GTPase 1 [Source:HGNC Symbol;Acc:25652]	10.9896899	4.854194	9.2536396	9.759585	13.4300829	14.6189099	1.798034	18.124263	29.516172	25.662536	17.3315781	12.3460151	19.069246	15.575467	14.5034949	7.5359312	8.018145	10.1674812	0.906878	10.9145774	1.7342216	37.808123	12.115479	25.572673	29.368548	13.23069	7.262893	2.478752	0.930805	1.1696911	0.454968	17.168214	26.116417	7.039716	1.7200282	19.0421483	29.12358	39.569215	25.822361	44.991429	29.099034	16.497467
ENSG00000041880	PARP3	3	51976361	51982883	1	protein_coding	poly (ADP-ribose) polymerase family, member 3 [Source:HGNC Symbol;Acc:273]	1.665551175155	1.53506964733	0.982742230045	1.22779816504	2.16243611	11.315016	2.5602468	3.839597	4.639861	4.621759199509	3.813498	3.0238833227655	17.08416	5.903401	3.391153	0.8671844	1.85361842	3.1121390236	0.29428171591	9.087829	1.1040842	10.214495	6.548265	12.56553	14.726775	14.09145	1.7950506	2.11444793225	1.16460394735	1.1593270645643	0.430341262436082	9.325817	9.400556	1.57436113512	1.684825	5.015798	7.303285	9.336665	8.000059	10.748699	6.118226	7.801911
ENSG00000041982	TNC	9	117782806	117880536	-1	protein_coding	tenascin C [Source:HGNC Symbol;Acc:5318]	10.649685	0.252089860983	0.2569493	12.905507	0.0967975	0.81245932222	4.631395	0.0182821	0.05353560483788	0.10034345	0.885841	0.00602091	4.3702562	10.8412613	1.02866569	0.12884913	0.28828072	2.7132288	0	0.2680176	0.09590416	0	0.0211575	0.00688922	0.154388	17.9658989	0.4256010484	0.0041873	0.0622398	0.136176	0.0131507	0	0.16258163	0.3199767	0.4098811	0	0.3584961	0.2629436	0.3798018	0.0361598825036	0.3768924	0.0437022
ENSG00000041988	THAP3	1	6684926	6695646	1	protein_coding	THAP domain containing, apoptosis associated protein 3 [Source:HGNC Symbol;Acc:20855]	9.860655	12.082373	11.2582566	12.451796	12.172555	5.373082	2.788512	13.979248	14.367219	13.41722	16.240645	11.302737	6.5840841	6.003119	9.8916171	10.5320262	8.1160421	10.609279	2.55618703	4.4457906	2.8443046	10.319014	7.5683621	11.5725596	14.741508	18.769108	13.0573822	6.0245384	8.29881	4.2270889	1.913916	12.302891	16.561539	10.3976629	1.6426744	13.6874698	12.246643	7.90316	15.04484	8.91869	8.348243	6.241765
ENSG00000042062	FAM65C	20	49202645	49308065	-1	protein_coding	family with sequence similarity 65, member C [Source:HGNC Symbol;Acc:16168]	0.1167645627874	0.0803127	0.278399	0.21243143979	0.0783925453	0.5473956133831	0.5663847	0.308061295558	0.2267772918964	0.4062539	0.03924950147078	0.23045557716	0.4716889	2.790313	0.252955322137	0.1094482909	0.07511072313	0.2706603	0.006733700413991	0.2711606335582	0.0217249500267814	0.081071537016	0.2398676	0.1159703	0.2964497	0.9345717	0.13732346901	0.027317300263156	0	0.10260934303767	0.039252	0	0.1252381	0.141093500865	0.266795800318011	0.04152869143	0.1600088	0.1125647	0.1259886	0.2810168	0.1137964	0.18729924451
ENSG00000042088	TDP1	14	90421283	90511106	1	protein_coding	tyrosyl-DNA phosphodiesterase 1 [Source:HGNC Symbol;Acc:18884]	14.67336645	5.8705905	5.7619528	5.8789567	11.0777475	8.828934133323	0.495998	7.0950274	11.5364086	11.5261789	16.4792467394	7.8608482	13.228066267	11.24538252	4.4500943	4.5363333	4.1457294	8.0457639	0.63290451	5.5006164	1.2054031	10.7014643	7.6424039	5.9383300592791	8.9331173	8.3780989	7.0614696	1.02643591	0.169421	0.4003512	0.200794	14.407809	18.989983063	6.6353205	0.1910264	7.44733593	8.667416	11.96176941279	9.8593885	13.4646964809	11.8345739	3.6655944
ENSG00000042286	AIFM2	10	71857979	71892690	-1	protein_coding	apoptosis-inducing factor, mitochondrion-associated, 2 [Source:HGNC Symbol;Acc:21411]	7.0831624	5.9185015	6.0817815	7.9464461	9.4289224	8.694178	2.22441	22.162143	12.3694538	9.847912	11.420233	8.864895	13.186125	8.978054	11.4155682	5.675215	9.299449	9.562479	1.4651089	6.133898	3.0289913	15.968005	4.593598	11.251561	20.276295	12.904002	7.284842	4.3556725	4.1459	2.99063	0.823785	16.924542	13.400943	7.1779173	4.694272	11.16325	16.757895	17.00921	20.457107	21.335888	21.358391	8.904924
ENSG00000042304	C2orf83	2	228474806	228498036	-1	protein_coding	chromosome 2 open reading frame 83 [Source:HGNC Symbol;Acc:25344]	0.282452	0.121782	0.103441	0.163788	0.116195	0.250744	0.0292738	0.217173	0.146553	0.0799823	0.168767	0.15243	0.262113	0.178057	0.197212	0.0141378	0.0117934	0.0487527	0.0195668	0.2473	0.0237467	0.184918	0.0276497	0.0556724	0.315607	0.109411	0.167244	0.044067	0	0	0	0	0.128724	0.123291	0.0823785	0.12185	0.10719	0.242334	0.0870713	0.131314	0.0785624	0.034431
ENSG00000042317	SPATA7	14	88851268	88936694	1	protein_coding	spermatogenesis associated 7 [Source:HGNC Symbol;Acc:20423]	2.463926	2.7466049	2.1222589	1.189705	5.19227440101049	3.8622249	1.030278	6.405574	7.122692	5.6644306	5.514427	5.4073204	6.1510645	1.4133188	1.580533025	1.952379285	3.0229006	4.914262	0.338876	3.3880724	1.4072252	3.236296	4.7083499	3.29134	4.331029	2.2289715	2.1169882	1.7796387	0.996382	0.536492	0.1385051	5.486501	7.110862	3.7018657828	0.401066773	4.7632565	5.8274608	6.846265	5.792449	10.101378	7.68503050093828	4.788070246344
ENSG00000042429	MED17	11	93517393	93547861	1	protein_coding	mediator complex subunit 17 [Source:HGNC Symbol;Acc:2375]	9.1408966	6.420089	7.4894365	9.222098008884	8.050318	17.2899297	2.50749575	11.6411419	22.2105838	16.6732324	15.106194	6.8797993	22.2549586	13.306617	4.6042487	7.309544	2.9478936	12.5453862	0.4603571	9.9989311	1.8341628	22.870826	9.1083519	18.38737	25.213023	8.856162	6.0120484	2.26018079	0.761674	1.4138111	0.1742419	15.0386824	27.017527	7.9660895	1.7098434	9.3671226	13.54511918	16.7192379377791	11.753574	17.4070213	14.9125279	7.615501
ENSG00000042445	RETSAT	2	85569211	85581743	-1	protein_coding	retinol saturase (all-trans-retinol 13,14-reductase) [Source:HGNC Symbol;Acc:25991]	18.7877139	16.8102622	17.3108591	16.278862	17.3834791	41.2063560055328	5.7189738	37.7164411	37.2963391	39.907961	23.0741839	20.2735258	73.45334159662	24.362486	21.9690834	12.3132739	18.3897633	27.530522	1.944236	34.151725	6.6472293	51.97463	22.3222221	44.0042482	60.217363	28.9624943	18.4428718	11.6212546	1.36895	2.637306	0.160333452	59.412933	66.447239	21.0546194654	39.0677248	29.424627	52.6960050006984	33.179046	41.955952	55.110234	42.685347	50.110126
ENSG00000042493	CAPG	2	85621871	85645555	-1	protein_coding	capping protein (actin filament), gelsolin-like [Source:HGNC Symbol;Acc:1474]	47.110616469	8.6689638	11.480678	15.16758	14.358905758	122.2675514	32.873910402598	24.0860033431435	18.0832289	17.084784	15.5317403	14.6080974042032	96.772838	66.7705390224303	20.93497467	14.8447034	22.00231	24.17408681	21.0573042	106.9895437	28.9115316	63.314416	27.031608548	21.4659170232853	47.448868119213	235.90533752	31.82627	49.4826462	44.4126	33.3643200006564	22.779279362059	122.420664	71.834997	25.8884720003153	29.2739867763846	66.671977	71.72280418183	37.7344085	60.47301563	49.589028	80.768114	96.452592
ENSG00000042753	AP2S1	19	47341393	47354249	-1	protein_coding	adaptor-related protein complex 2, sigma 1 subunit [Source:HGNC Symbol;Acc:565]	395.835961	317.36309	286.009229	398.63074	180.000072	147.074813	61.245195	97.921924	76.42156	87.771364	224.502873	171.245148	161.446594	223.434859	281.697615	132.50566	214.139318	136.568241	126.5438787	111.922898	30.934929	129.640471	76.825235	122.441521	156.709954	389.926892	252.22884	48.475577	103.85656	57.627154	23.462245	119.544157	126.54398	265.368887	36.025262	103.830054	162.0836680454	108.06259	113.806452	124.01849	131.553503	73.032039
ENSG00000042781	USH2A	1	215796236	216596738	-1	protein_coding	Usher syndrome 2A (autosomal recessive, mild) [Source:HGNC Symbol;Acc:12601]	0.0133740967	0.0096024284	0.00779466585	0.00512694949	0.0211686395	0.0120722	0.0144064945	0.0111552	0.0142086314	0.0046488245	0.0125524961	0.0071034229	0.020749402	0.0082572981	0.0052013624	0.0092820409	0	0.0100945116	0.00052670274	0.0069006642	0.00113832867	0.015143024	0.0614957695	0.0022360818	0	0.00650068663	0.00506656637	0.00075427453	0	0.00170713443	0	0.0102957785	0.010494552	0.0068108251	0.00192328887	0.0105687	0.013463354	0.0099296339	0.0094235249	0.00713192	0.020564333	0
ENSG00000042813	ZPBP	7	49890017	50160925	-1	protein_coding	zona pellucida binding protein [Source:HGNC Symbol;Acc:15662]	0	0.1410777	0.219552	0.0362836	0.0421004	0	0	0.450068	0.350183	0.37018	0.413103	0.180631	0.717716	0.028621	0.4159363	0.1837716	0.200806	0.0667327	0.0956778	0	0	0	0	0	0	0	0	0	0	0	0	0	0	0.0521065	0	0	0	0	0	0	0	0
ENSG00000042832	TG	8	133879203	134147147	1	protein_coding	thyroglobulin [Source:HGNC Symbol;Acc:11764]	0.2878618	1.44647011	2.37484825	1.0372982	0.32336058	2.92957792340005	0.0202818	4.376737122	1.756998026	0.9404936	1.1171004	0.60223868	2.1050048	5.6755415	0.90684543922	1.668237494	2.1074621	1.1101311	0.3445887	4.0466769	0.00889432	0.602885	0.00758799	0.2575608	0.3078	0.55038582	2.66761133023	0.09547255903	0	0.37123819	0.3265936	0.52278098	0.542649625	1.57508303	0.00992944	0.18144028	0.6218064	0.1549655	0.1415289	0.4667309	0.479500500232199	0
ENSG00000042980	ADAM28	8	24151553	24216531	1	protein_coding	ADAM metallopeptidase domain 28 [Source:HGNC Symbol;Acc:206]	0.0385325	0.0493915	0.05505289	0.0332849	0.3318227	3.4513955	3.4449566	0.4100959	1.3737557	1.5318262	0.3794101	0.08127409	2.173717	2.6757306	0.0583157	0.039120900426818	0.11609793	0.02679245	0.0073414	1.06593171	0.00201102	0.31458343	0.194059	0.4042741	0.336033	6.750652	0.0153065	0.08528788	0	0	0.0170532	0.2743961	0.75091	0.0240004	0.32424733	0.14340602	0.2843176	0.0986163	0.101838	0.648176	0.3264227083308	0.2074752
ENSG00000043039	BARX2	11	129245835	129322171	1	protein_coding	BARX homeobox 2 [Source:HGNC Symbol;Acc:956]	0.6226559	0.2438495	0.1864946	0.129724	1.02999	2.2270741	1.216604	0.584168	0.7380081	0.6740027	0.929435	0.27681	0.135505	1.8419495	0.1406758	0.1057966	0.0117003	0.2927865	0.00544307	0.9624216	0.057044	1.1845198	8.7715127	3.45238	3.89794	5.5997563	0.29036	0.0720126	0.19641987	0	0.145622	6.3604306	1.2933017	0.1389672	2.1092061	2.9143114	5.639184	4.0751544	3.380584	6.2241855	4.5284167	2.316048
ENSG00000043093	DCUN1D1	3	182655862	182703741	-1	protein_coding	DCN1, defective in cullin neddylation 1, domain containing 1 [Source:HGNC Symbol;Acc:18184]	6.92712	3.1353164	4.851706	5.151199	6.44817	8.135194	1.38938	9.01275	14.926156	12.013573	10.482931	6.512299	7.552151	5.95169	4.6092042	3.4292806	2.74681	8.483454	0.621966	4.436274	0.785522	14.005247	5.507318	5.055999	9.152638	3.23253	5.241372	0.933847	0.342335	0.6067212	0.540591	12.39831	17.270027	3.8335141	1.013637759	4.373514	8.05711728995	8.130578	10.946217	12.215552	8.819151	4.590045
ENSG00000043143	JADE2	5	133860003	133918918	1	protein_coding	jade family PHD finger 2 [Source:HGNC Symbol;Acc:22984]	6.4673094	5.4252217	3.55124753	7.8108691	8.5104744	9.74614	0.6119691	9.4062335	18.233815	19.400958	12.9163303	7.4742848	8.922594	9.648337	3.830159	2.0556169	2.90179942	6.6446402	0.27367367	7.458131	0.8734508	13.00781	4.449455	10.19425	9.17664	12.0524256	4.2079687	1.00495539	0.7748213	1.7901249	0.66741	18.79578	19.493578	5.1248581	0.4760518	4.1060457	6.880488	4.371348	7.2503405	8.776379	9.6467671	1.9581366
ENSG00000043355	ZIC2	13	100634026	100639018	1	protein_coding	Zic family member 2 [Source:HGNC Symbol;Acc:12873]	1.318211	0.4557901	2.325675	1.265278	3.940518	15.711481	0.510841	3.247083	10.394181	7.003201	6.818058	4.97703	2.754717	0.1516516	0.401582	0.6427416	0.598144	0.5099393	0.0566805	11.41545	0.076768	50.49831	21.782417	8.473261	12.315498	20.609183	0.700173	0.0148857	1.5737666	2.61656	0.137671	49.28402	16.947628	1.3015491	0.0084413	18.404385	24.85941	22.909183	25.781864	29.686773	27.40203	0.197324
ENSG00000043462	LCP2	5	169673241	169725231	-1	protein_coding	lymphocyte cytosolic protein 2 (SH2 domain containing leukocyte protein of 76kDa) [Source:HGNC Symbol;Acc:6529]	0	0	0.0137976	0	0	4.4067079	3.430687	0	0.0813332	0	0	0.00430517	2.9223187	9.8939014	0	0	0	0	0	1.0410413	0	0	0.04919112	0	0	25.349016	0	0	0	0	0	0	0	0	0.5702315	0.0120877	0	0	0	0	0	0
ENSG00000043514	TRIT1	1	40306723	40349183	-1	protein_coding	tRNA isopentenyltransferase 1 [Source:HGNC Symbol;Acc:20286]	30.225315	17.4711966	21.4109158	26.5941	31.017844	12.473541	2.258715	25.199095	34.235855	31.0307388015308	36.056162	24.0536397652	21.5378778084	15.9043150001385	15.014843	17.1357473	13.5492557	32.439916	3.50783714398293	10.96490935905	3.1374051	27.604513	14.3794690038268	21.9599625	21.538281	7.734555	22.5459414	5.1112717	4.43762	3.41236180156258	1.0007807	29.2908123	26.6671922176908	22.7819719031479	0.826759	21.45786128	27.045702	25.982357	21.549702	24.844903	22.020025459614	12.835247
ENSG00000043591	ADRB1	10	115803806	115806667	1	protein_coding	adrenoceptor beta 1 [Source:HGNC Symbol;Acc:285]	1.54579	0.261141	0.336599	0.399379	0.251148	0.23606	0.0707236	0.28872	0.566874	0.335779	0.695659	0.534013	0.180295	0.114079	0.232703	0.260885	0.271381	0.734737	0.0408687	0.56416	0.43769	3.92578	2.39088	4.16819	2.34835	0.934503	0.756764	0.746998	0	0.0369161	0.0880374	1.05478	5.67177	0.302072	0.266552	4.81713	4.03755	3.25529	4.8016	3.68202	3.55233	2.58245
ENSG00000044012	GUCA2B	1	42619092	42621495	1	protein_coding	guanylate cyclase activator 2B (uroguanylin) [Source:HGNC Symbol;Acc:4683]	0.0822366	0.0852242	0.193033	0	0	0	27.748	0.0500555	0.0553009	0	0	0	0.285646	2.77246	0.131636	0.0903606	0.0379219	0	0.0201336	0	0.0196482	0	0	0	0	0.139492	0	0.0564492	0	0	0	0	0	0.0766203	460.828	0	0	0	0	0	0.401897	0.231358
ENSG00000044090	CUL7	6	43005355	43021683	-1	protein_coding	cullin 7 [Source:HGNC Symbol;Acc:21024]	3.931269	5.1833877	4.39239	2.686267	6.199337	6.425803	0.3694536	12.576345	9.286601	8.489427	6.863132	4.7701751	9.92166	3.623302	3.857778	3.1106067	3.096442	5.061178	0.4832763	6.664167	0.8522912	5.65577	3.928933	6.86255	10.77501	4.526572	4.799123	1.2541235	0.715517	1.160474	0.0991811	8.008024	8.965146	3.36658	0.37601	3.362516	4.891294	2.85834	5.238141	4.216154	3.550336	3.320938
ENSG00000044115	CTNNA1	5	137946656	138270723	1	protein_coding	catenin (cadherin-associated protein), alpha 1, 102kDa [Source:HGNC Symbol;Acc:2509]	100.1915663	77.657896	83.8241556	160.7520433	87.3701783	117.1829344	20.780547	149.8184284	155.828206	158.2932578	177.854496	82.1879963	124.0338032	80.4411289287	72.269139	53.4483589	69.1425693028061	132.6547177	10.1538516	84.9487038	20.8875503	153.571917624437	76.3242975	110.05993	142.859445	86.0122883	79.297180494	36.2515289	42.3436108	24.033785	8.907350266623	164.616396973302	163.188288705149	93.3747677	30.296737	114.08470691641	132.250567	132.71353	143.415255	133.712628	110.597661461954	103.157331
ENSG00000044446	PHKA2	X	18910418	19002716	-1	protein_coding	phosphorylase kinase, alpha 2 (liver) [Source:HGNC Symbol;Acc:8926]	15.267451	11.374842	10.127171	11.414084	10.6627766	5.3788452	1.579535	8.396024	9.844834	10.040361	11.352935	8.7645278	58.68409	9.418928	9.617343	6.714802	7.2401087	10.748701	0.835236023109	5.3710252	2.2742178	10.895242	12.49215	18.007867	19.790656	8.255104	9.212125	4.1796447	0.428614	2.5400113	0.5767249	10.1680857	18.659262	10.793697	1.237325	8.942108	9.490937	12.096862	14.901695	8.405088	9.568118	14.966062
ENSG00000044459	CNTLN	9	17134980	17503921	1	protein_coding	centlein, centrosomal protein [Source:HGNC Symbol;Acc:23432]	0.701120134142	0.6661295171	0.7090322	0.52102720119269	2.199124	0.6996927109039	0.5709136	1.823092	3.12246669	2.39597260087189	3.4183824	2.303077122568	3.92106200392584	1.3521448	1.3202903	1.2704464	0.77098662725	1.591389	0.10410268567705	0.526433400669958	0.1174686	7.971043163688	4.0993713	2.581136	4.867178	2.292508421497	0.368546845181	0.06874861	0	0.0560356	0.0545932	5.08859500139515	5.50662600008525	0.25811	0.1509842	1.5932496677488	2.4038191744	5.37941	2.363156	4.814357	3.511093	0.56286087996
ENSG00000044524	EPHA3	3	89156674	89531284	1	protein_coding	EPH receptor A3 [Source:HGNC Symbol;Acc:3387]	0.0192197	0.00600766	0.00960005	0.03256318	0.0477632	0.1531152	0.166116	0.0304922	0.0708542	0.075022	0.4014995	0.0421644	0.530006	0.171018	0.0047369	0.02081316	0	0.00691001	0.00439102	0.0458509	0.00957278	0	0	0.0195073	0	0.2258487	0	0	0.0339749	0	0	0	0.0298819	0.0083583	0.05124994	0	0	0	0	0	0.0176172	0.0242259
ENSG00000044574	HSPA5	9	127997132	128003609	-1	protein_coding	heat shock 70kDa protein 5 (glucose-regulated protein, 78kDa) [Source:HGNC Symbol;Acc:5238]	139.127	126.706	108.661	103.969	122.912	111.648	55.8156	554.21	300.6	302.913	215.11	171.13	118.62	143.208	90.264	138.763	121.117	138.569	10.5625	68.3985	15.531	290.192	132.949	290.722	406.541	154.03	87.7171	24.197	8.77574	8.19882	1.86007	315.859	401.775	98.1293	9.23708	186.38	242.196	216.835	340.467	307.648	178.926	127.548
ENSG00000046604	DSG2	18	29078006	29128971	1	protein_coding	desmoglein 2 [Source:HGNC Symbol;Acc:3049]	39.429833	14.630272	20.05788	25.33228	20.49412	90.761735	18.870077	42.312284	45.520645	55.338652	44.697203	23.670646	55.471959	38.2175	20.210693	15.600471	19.263998	32.209752	2.926802	68.724168	6.396813	83.988094	33.81996	30.196149	53.1636	39.676138	18.204291	8.5269715	5.51461	3.48996	1.11536	96.48919	136.68006	22.58926	23.005818	39.1755289	78.178966	53.381785	73.734515	86.6878	61.323012	71.294375
ENSG00000046647	GEMIN8	X	14026398	14048012	-1	protein_coding	gem (nuclear organelle) associated protein 8 [Source:HGNC Symbol;Acc:26044]	17.21357	9.812957	9.774022	10.238316	10.496827	11.404121	3.9526519	12.860117	9.256528	10.480049	10.183542	10.228716	60.94687	4.939706	7.160383	6.553781	5.779612	12.364553	1.028873	8.40308	2.7384728	13.726556	11.48107	21.56113	21.4636	14.690943	10.534467	3.4247572	1.27381	2.322105	0.2079088	14.93995	23.471907	10.819467	1.4531195	17.052844	24.00219	18.364762	24.92271	22.598117	18.0151	8.650401
ENSG00000046651	OFD1	X	13752832	13787480	1	protein_coding	oral-facial-digital syndrome 1 [Source:HGNC Symbol;Acc:2567]	27.914332	23.620209	18.382157	20.2553726	22.987473	17.383103	4.0801393	29.576635	26.716098	28.036045	24.496474	23.685849	69.90399	17.328142	22.9311928	23.692609	22.295454	23.359321	6.924317	17.876436	6.5447352	20.427852	45.163704	54.814974	38.551549	16.863734	20.1320183	9.577461	3.036526	15.297969	2.297627	38.819618	50.43595	21.2806579	7.495339	18.92057	8.369593	12.611476	12.874994	9.184069	13.692847	18.156257
ENSG00000046653	GPM6B	X	13789150	13956757	-1	protein_coding	glycoprotein M6B [Source:HGNC Symbol;Acc:4461]	0.4773823	0.3971558	0.4639245	0.313498	0.4207668	1.0917744	0.0600142	0.8365289	2.0088506	1.1340574	0.585911	0.9494655	5.571883	0.9910925	0.827021	0.677133	0.6311096	0.58569546	0.02381851	0.9612177	0.1434288	2.953056	1.1856718	1.8475086	2.074622	1.09793734	0.3972847	0.1163319	0.166137	0.0236851	0.0695193	1.7951391	3.66914	0.564331	0.5251078	0.8948766	2.3394522	2.5336492	2.339012	3.393225	1.623843	0.959479
ENSG00000046774	MAGEC2	X	141290131	141293076	-1	protein_coding	melanoma antigen family C, 2 [Source:HGNC Symbol;Acc:13574]	0	0.092006	0.0862973	0	0	0	0	0	0.0154021	0	0	0	0.095534	0	0	0.0224904	0	0	0.0104724	0	0	0	0	0	0	0	0	0	0	0	0	0	0	0	0	0	0	0	0	0	0	0
ENSG00000046889	PREX2	8	68864353	69149265	1	protein_coding	phosphatidylinositol-3,4,5-trisphosphate-dependent Rac exchange factor 2 [Source:HGNC Symbol;Acc:22950]	0.0158788	0.00593064	0.02156657	0.02145236	0.0258165	0.325718	0.0839124	0.0705093	0.02281376	0.01243879	0.0599786	0.00788983	0.3297034	0.211233	0.01398274	0.00913912	0.0103904	0.01302129	0.00127613	0.2665799	0.00280751	0.0586268	0.036862	0.0111692	0.0106892	0.1663133	0.01183809	0.0055391	0.0378727	0	0.0110812	0.0249284	0.0601582	0.02452864	0.16032622	0.02350268	0.018967	0.00684026	0	0.044445	0.0475856	0
ENSG00000047056	WDR37	10	1095478	1178237	1	protein_coding	WD repeat domain 37 [Source:HGNC Symbol;Acc:31406]	4.447011	3.176679	3.3637455548953	4.3960403	4.575705	4.9577204	0.4427726	7.944558	4.901676	5.418556	6.824654	4.329136	7.452659	3.9987756	3.8392466	1.9949125	3.0572781	4.916683	0.2834967	4.1146789	0.800537	5.90469	5.2259304	7.017913	7.186196	3.177375	3.273794	1.29464887	0.409337	0.8910305	0.1216114	6.964792	8.190974	3.5779529	1.0603106	4.016731	5.191850275743	4.439755	5.521738	6.677476	5.110302	4.504335
ENSG00000047188	YTHDC2	5	112849380	112930982	1	protein_coding	YTH domain containing 2 [Source:HGNC Symbol;Acc:24721]	3.320051	1.764721	2.6262203	4.34674	5.715538723168	7.544612	1.011153	7.7109566	8.432607	10.957328	7.806602	7.355816	8.3499042	5.4386561	3.854013	3.3136926	2.9303784	4.478195	0.2712385	4.4054005	0.9226477	18.0075397	9.830875	10.0132185	16.917366	4.4905154	3.276636	0.695565	0.576071	0.4490322	0.2461253	14.4393286	19.4923455	2.3827252	0.6442958	5.2494433	8.6143816	12.0351955	8.384605	13.329159	13.1748894	5.19521865
ENSG00000047230	CTPS2	X	16606126	16731059	-1	protein_coding	CTP synthase 2 [Source:HGNC Symbol;Acc:2520]	31.53604	12.5963699	15.0012639	12.409029	15.4990423	11.4832638	1.994845	14.979126	20.49084	18.8229824	12.636369	12.0757945	61.559876	11.4550503	14.0227702	10.656179	12.141026	18.901937	5.1591802	11.006724	2.7416662	16.776074	10.30577	14.3011223	12.765808	8.389224	15.0215051	4.6633918	6.920211	6.5063743	2.4578922	13.72431	13.07017	15.1380989	1.563756	8.3431106	11.16095	12.677979	9.582451	10.826904	13.132181	8.27719
ENSG00000047249	ATP6V1H	8	54628117	54756118	-1	protein_coding	ATPase, H+ transporting, lysosomal 50/57kDa, V1 subunit H [Source:HGNC Symbol;Acc:18303]	43.3027622	22.0606025	39.2561425	49.972417	35.12829529	16.1825577	12.456816	22.5177865499357	45.3823307	40.707496659	36.1215847961	29.4768766	25.5599124	28.52584	32.698288	21.712002	24.5395799	43.3355532	2.6558865	15.4861946	6.3622841	29.986568	32.3973214	55.221223	48.489985	31.3354248	44.167096806795	13.6172129	12.8491384	7.0485660936	1.633602	31.8313498	33.4496005	39.8470613137121	6.0100368	32.115468	30.65389	25.877046	27.394895	29.0919854	44.669796	21.178113
ENSG00000047315	POLR2B	4	57843888	57897334	1	protein_coding	polymerase (RNA) II (DNA directed) polypeptide B, 140kDa [Source:HGNC Symbol;Acc:9188]	30.349702	23.9818078	23.1075815062671	25.83843	25.2506778106	42.93064	4.56764	34.587338	37.185789	35.668597	29.592249	21.8752964	53.673786	28.046513	22.160372	25.541954	14.169975	24.0611260665208	1.611431	28.6768837	6.3195379	64.060692	31.68615	42.492042	68.032929	22.299773002772	22.43918199	8.8969383	5.84977	5.825586	1.1440289	61.998552	72.158784	19.8044804550608	3.61291140878063	29.9646180223287	51.859040415174	47.872329	40.6917300003141	62.293861	64.3890759	28.513622
ENSG00000047346	FAM214A	15	52873514	53002014	-1	protein_coding	family with sequence similarity 214, member A [Source:HGNC Symbol;Acc:25609]	8.529976503519	5.0111105	8.699149	5.2363244375	6.42413290958828	14.757749	2.33440300010463	12.0248060002125	15.4723490135122	14.5687500098061	8.02270475186	8.8349492	12.9154936372	7.390938	5.5939877	8.3886028	3.7455599	9.390806	0.7373887	15.265194	1.4323321	14.22684	20.456639	16.623013808	15.608769	6.407966	5.6335129	3.9550369	2.1587132	1.8967631	1.41769090814705	19.094981	30.95409898822	7.232767	4.563835	6.97956211159808	10.188023	8.903700341	7.82683903243743	11.7651536124705	7.797683	14.529453
ENSG00000047365	ARAP2	4	35949843	36246131	-1	protein_coding	ArfGAP with RhoGAP domain, ankyrin repeat and PH domain 2 [Source:HGNC Symbol;Acc:16924]	0.827975	0.4590405	0.9718012	0.4395165	1.5894531	4.528031	0.613111	2.4618052	2.9199504	3.6061457	2.2004525	1.3475001	4.4702453	1.9213454	0.6254738	1.04089395	0.6593027	1.2424188	0.13412036	3.6696949	0.331493	4.791629	1.8231025	3.397259	5.7263113	3.1121071	0.6113081	0.3262908	0.780747	0.7605118	0.2935254	4.3622777	6.984831	0.47677108	0.4954322	2.16350128	3.3931317	3.2937698	3.9553119	5.6500839	4.5413639	1.57841
ENSG00000047410	TPR	1	186280784	186344825	-1	protein_coding	translocated promoter region, nuclear basket protein [Source:HGNC Symbol;Acc:12017]	35.4335819	22.1108392	27.1710497	36.9487895	43.7794406	27.181821	2.30558801	40.9575267	43.760874	47.132235	69.824721	39.8753353	41.555525	34.155716	27.7139864	20.10800392	25.1281491	36.119138	3.7722594	18.865344	5.3494476	33.29988	29.5690314	42.743784	50.709994	24.603282	31.8956158	7.973531	2.32912	7.347655	0.5363285	44.327546	53.4227816	36.2762936	2.1421578	31.4173854	46.4086013	41.5570893	35.152664	40.87446	30.608539	22.88452
ENSG00000047457	CP	3	148880197	148939842	-1	protein_coding	ceruloplasmin (ferroxidase) [Source:HGNC Symbol;Acc:2295]	0.5495417	0.4610778	0.14138312	0.7082987	0.0734267	0.2998727	0.780542495	0.0485591	0.2501785	0.25422647	0.4044498	0.1733135	0.5755338	1.1418032	0.394057	0.11410679	0.0853542	0.440833	0.03073657	0.1873601	0.0454143349	1.3763414	0.224434735	0.2177864	0.369372436	1.31314036681	0.2985987	0.643574	0	0	0	0.5240483	0.674188427108	0.2314214	0.543079344844	6.949597	3.476126	0.6678597	5.73221	0.13058	0.3580062	1.601220922
ENSG00000047578	KIAA0556	16	27561454	27791690	1	protein_coding	KIAA0556 [Source:HGNC Symbol;Acc:29068]	5.7631054	2.2637232	3.5551298	4.5478966	2.029249731138	6.723724926744	0.7588624	2.8214694	4.42140195	4.9954065	5.441665	2.0500821	5.1760416	4.1383231	2.10700625	1.39728687	2.3178683	4.9634955	0.21993557	5.7297667	1.12400806	6.8704348	2.0282331	7.503587	7.84982	4.1428346	3.9339317	1.6282561	0.626899	1.4108601	1.985992	9.7373771	6.6853385	3.07717622	2.8997487	4.9128275	5.135675	8.0713291	5.940999	10.811232	4.607642	4.4092343
ENSG00000047579	DTNBP1	6	15523032	15663289	-1	protein_coding	dystrobrevin binding protein 1 [Source:HGNC Symbol;Acc:17328]	12.260075838643	12.3778788	12.0068362	11.4221665	12.9021238	8.1257768	3.25056740020091	14.284856	15.0462338	14.80168054064	14.996273	8.5049091	10.912892	9.68830040164773	8.8554647	7.924558	6.10796	11.35745683786	1.3219938	7.3446576	1.1391523	11.262851	3.5464036	7.8910931	12.951343	17.128398	10.9107139	1.5079162	0.360025	1.419206832	0.326802	10.5869248	11.451207	9.4031022	2.1258449	6.7416738	14.090601	12.6356763	11.206001	13.476750173869	12.4104548	4.688835
ENSG00000047597	XK	X	37545012	37591383	1	protein_coding	X-linked Kx blood group (McLeod syndrome) [Source:HGNC Symbol;Acc:12811]	0.0760174	0.0403148	0.0524961	0.0166483	0.119016	4.94825	0.484599	0.133184	1.5832	1.75403	0.268395	0.0886305	4.23997	1.02091	0.141815	0.0732261	0.37951	0.0166599	0.042069	3.86498	0.209473	4.87946	1.15985	1.43763	2.59501	1.56636	0.0347588	0.283077	0.0852989	0.391706	0.0878216	4.40248	4.87216	0.0124354	0.883904	2.57964	4.28084	6.09103	5.06683	6.73203	6.60915	2.3459
ENSG00000047617	ANO2	12	5641035	6055398	-1	protein_coding	anoctamin 2 [Source:HGNC Symbol;Acc:1183]	0	0	0.005662549	0	0.010185063	0.19219349	0.030392318	0.04395608	0.0963924	0.105636827	0	0	0.1714104	0.17814112	0	0.1288492	0	0	0	0.062555410907	0	0	0.0865353	0	0	0.23884559	0	0	0	0	0	0	0	0	0.029692363	0.04916859	0.59148343	0.016489057	0	0.292699	0.22847732	0
ENSG00000047621	C12orf4	12	4596894	4647674	-1	protein_coding	chromosome 12 open reading frame 4 [Source:HGNC Symbol;Acc:1184]	4.010476	2.5441544	3.609628	2.76442	6.082124	9.6967205	1.1995998	10.6115587	18.02918	15.0374873	10.017755	7.392999	11.89471325	7.9377996	4.2843833	3.592085	3.1560539	3.8362291	0.5659163	5.8285642	0.4783954	10.894985	4.863407	5.026589	9.152033	4.1783429	4.6122751	0.564274	1.03373	0.6400849	0.3187191	6.773853	8.9265059	3.7997342	1.8191437	4.0739794	5.781305	6.57012	4.766421	12.227725	8.798915	3.001233
ENSG00000047634	SCML1	X	17755588	17773105	1	protein_coding	sex comb on midleg-like 1 (Drosophila) [Source:HGNC Symbol;Acc:10580]	16.428407	6.907895	8.6971853	8.007403	12.667483	6.64884600310333	2.20368353	20.133947	18.1742897	17.4011356	15.453526	16.36597764	101.2656222	9.758585	7.1844791	10.15165	6.539434	10.7675941	0.617258	5.5247106	1.0615645	13.305983	9.37265521	7.9184220118103	13.875642	4.146351	9.0510434	0.862938000800782	0.5631947	2.2321971	0.166238	20.5158679	14.1619698	6.4820331	0.3567047	15.0657244	22.246086	17.737054	20.529694	20.0392625	18.1005834	6.837380638153
ENSG00000047644	WWC3	X	9983602	10112518	1	protein_coding	WWC family member 3 [Source:HGNC Symbol;Acc:29237]	9.14452	10.04268	10.16014	6.71758	7.35262	3.923697	0.43289	12.13411	12.74023	11.86412	9.151855	6.36378	16.85019	5.90214	7.00599	11.23279	7.9898	7.31921	1.319703	3.170419	1.456052	9.04064	13.0468	10.21873	14.02024	6.93017	6.71065	4.48597	0.275579	2.24298	0.41657	9.25396	20.49007	5.78974	1.692343	9.56446	10.93005	10.69996	13.67012	13.53158	11.12931	5.82547
ENSG00000047648	ARHGAP6	X	11136239	11683821	-1	protein_coding	Rho GTPase activating protein 6 [Source:HGNC Symbol;Acc:676]	1.0649795	0.78184997	0.52232922	0.5321932	0.9867565	0.3760506	0.158394	0.7957439	0.3794248	0.26559946	1.157497	1.106782	0.6904879	2.1287302	0.48576	1.3607308	0.9663604	0.3520563	0.072145000124011	0.0966586	0.10805350420481	0.0512661	2.4105553	0.24281363	1.9357215	0.2229663	0.5114758	0.00395709	0	0.2110527847	0	0.4903668	2.4352254	0.7370188	0.119725	0.00965903	0.0240707	0.2629423	0.0254058	0	0.00683442	0.6419137
ENSG00000047662	FAM184B	4	17630929	17783135	-1	protein_coding	family with sequence similarity 184, member B [Source:HGNC Symbol;Acc:29235]	0.0339532	0.0502209	0.0579312	0.042164	0.0714618	0.0847039	1.7367	0.117527	0.0701896	0.0752024	0.0615565	0.0480929	0.061891	0.0442357	0.0602093	0.0822871	0.0313833	0.0639908	0.0139104	0.072226	0.0134355	0.136878	0.181061	0.103695	0.0785888	0.321726	0.0635586	0.0160841	0.0546711	0.0385263	0.0274375	0.10231	0.164229	0.0337745	0.00636079	0.150067	0.17243	0.161491	0.213116	0.100187	0.116627	0.0785323
ENSG00000047849	MAP4	3	47892182	48130769	-1	protein_coding	microtubule-associated protein 4 [Source:HGNC Symbol;Acc:6862]	35.3983856	30.30165155	27.0089607	39.2173367	28.3549333	31.16483321	1.7251087	33.1048166	30.5112635	32.9603786	41.4700405	23.7689104	43.3402994	38.0921266	28.13765577	17.64840777	21.0832059	30.8156369045524	3.72200643	23.644296	7.2071342	32.2977715	12.5256228	19.5010426005736	29.7511934	22.1904756	30.1928799	13.360952	5.134888	12.7236153	2.184357834	34.3670150018466	32.21114265242	23.4694791	4.24011888	20.6872656	38.5981012	29.3668751	34.5077	45.4929085	38.7980257264025	20.997623
ENSG00000047932	GOPC	6	117639374	117923691	-1	protein_coding	golgi-associated PDZ and coiled-coil motif containing [Source:HGNC Symbol;Acc:17643]	12.7496	6.82911034589	10.298879	8.069211224	11.832816	15.828425	2.2348001	15.20412917503	19.032407	16.87439	14.62671	13.51403	16.084474	10.201296	6.61912000151344	8.40325	6.99080339311	14.3010800018903	0.8433359189	15.026605	1.321341	12.831223	10.642083	9.92207	12.596055	4.422338	9.67469	1.96798780479	0.76309900261481	0.801123	0.217896	9.813248	21.00877	9.95212	1.90927166773	9.738997	14.57997253368	12.8879	16.94298	16.248098	14.365619	9.59728
ENSG00000047936	ROS1	6	117609463	117747018	-1	protein_coding	c-ros oncogene 1 , receptor tyrosine kinase [Source:HGNC Symbol;Acc:10261]	0.0116444	0	0	0	0	0	0.010066489	0	0.003704646	0	0	0.002581865	0	0.0462475	0.0022741599	0	0.0024163028	0.003240433	0	0	0	0.006626355	0.006477066	0.006133235	0	0.06848487	0	0	0	0	0	0	0	0	0.010851567	0	0	0	0	0	0	0
ENSG00000048028	USP28	11	113668596	113746292	-1	protein_coding	ubiquitin specific peptidase 28 [Source:HGNC Symbol;Acc:12625]	10.9572064	6.1106842	6.14647381102679	9.0338487	9.6116487	7.406758	0.6179105	12.8432314	14.07305822	16.302841	18.803466	6.0772025	11.3038245	7.7996688	4.0509778	5.9146172	2.9821498	11.1137484	0.50796295	4.244282	1.350952	16.677889	8.865145	16.7218898	19.836575	7.4074604	6.8811273	1.239542	0	1.3998899	0.4502354	20.5678891	29.2380903	6.087377503	0.6440351	10.6461029	17.8042171	14.811567	16.2542826815	21.313091	12.1766517	4.2647577
ENSG00000048052	HDAC9	7	18126572	19042039	1	protein_coding	histone deacetylase 9 [Source:HGNC Symbol;Acc:14065]	0.17383785	0.3133669	0.16788386	0.9418583	0.61954158	0.454775	1.3023201	0.5923055	3.369102	3.9288632	2.7079456585	1.048008865	0.4936534	0.7484513	0.37378944	0.31264466	0.2121455	0.52815247	0.27412535	0.1094998	0.13519976	2.9204272	5.1074436	0.35785898	0.9678502	0.5838697	0.259275400319019	0.5728351	0.9943609	0.4452665	0.3514094	0.9624745	6.3028237	0.1998947	0.34901458	0.40225507	1.6108785	0.52588591	0.5328671	2.510395	2.163032	0.9234269
ENSG00000048140	TSPAN17	5	176074388	176086058	1	protein_coding	tetraspanin 17 [Source:HGNC Symbol;Acc:13594]	3.9872246	3.6360143	2.93571337044	3.9513154	9.58425792	16.951105	7.8191003	15.380108	17.127901	16.047359	13.786664	9.04180958031	20.5772280020002	11.890100756984	9.0688315	3.0108994	5.8400615	8.747873967218	0.73730037	12.396756	2.426672349716	27.916618	10.0291762	16.2742160906295	29.403528	27.093854364	5.1557410042	4.0527895	0.899842	1.19985	0.7775925	23.739951	31.079486	5.5224787	2.5010327	6.48919544171624	18.3796811	15.569164	11.03144692795	26.840983	20.796842	8.8940708703
ENSG00000048162	NOP16	5	175810949	175815976	-1	protein_coding	NOP16 nucleolar protein [Source:HGNC Symbol;Acc:26934]	28.598058	25.142289	27.079107	32.059803	36.673972	25.142197	6.270964	24.220273	37.731817	37.31091	31.993052	34.116576	34.706135	39.324019	37.1890115	18.813622	33.3041424	37.205911	6.1205507	21.177167	9.7950183	50.530236	11.649585	23.593023	40.278582	39.402504	27.836001	15.220145	23.29646	6.2009363	4.4778934	31.278255	14.862049	29.9999	2.85360763	28.723484	36.132408	38.213425	24.625829	27.557003	62.584284	28.590576
ENSG00000048342	CC2D2A	4	15471489	15603180	1	protein_coding	coiled-coil and C2 domain containing 2A [Source:HGNC Symbol;Acc:29253]	2.7808360321	3.799503503893	4.2131304	2.7339108820236	3.218843870256	1.23091498261	0.83922812	3.7696939796535	5.774508683	4.12044155	1.0497742165823	3.587823826468	3.7614011413	1.9972054012	4.1099242283309	7.056982	5.1618173916	3.232384906492	0.440707233758598	1.147601519	0.513694639	7.916722148	1.401985174712	3.5179610314505	4.40332649335	1.3247633760336	4.7784458899566	0.7779091379	0	0.4980537	0.51465671	2.614183	3.31341854019	4.501072921026	0.208310524177	0.4472933292768	0.322825	0.6165227	1.03042897	1.4312059658719	0.6672106	2.808313
ENSG00000048392	RRM2B	8	103216730	103251346	-1	protein_coding	ribonucleotide reductase M2 B (TP53 inducible) [Source:HGNC Symbol;Acc:17296]	9.569865	4.9522638	7.440192	9.5093252	8.4998965	10.378693	3.74412	4.8683102	21.891911	19.106961	11.03573	9.0427439	9.036186	7.9698385	2.5484863	4.2073978	2.2580514	8.9091316	0.239681	5.6634398	2.4137806	29.798945	16.641096	19.978605	28.015409	6.2564588	10.7283102	2.44158	0.795837	1.72581	0.861394	27.918864	46.005682	12.3632881	0.456362	11.9304293	25.660401	22.140609	48.016369	40.42333	41.127332	10.7085872
ENSG00000048405	ZNF800	7	126986844	127071978	-1	protein_coding	zinc finger protein 800 [Source:HGNC Symbol;Acc:27267]	6.17874	3.833261	3.63508	4.3794635	7.86724	11.908786	1.571528	16.949685	19.377261	18.651998	12.10472	9.2681257	20.720524	6.604982	6.5828014	6.345613	7.1808756	7.818227	0.9496909	7.949697	1.6211585	15.177022	5.931081	5.747067	8.684176	4.596126	3.99717	2.79309	0	1.234779	0.536808293925714	11.915478	17.147408	4.283308	1.374696	7.1517357	11.236417	10.53123	10.56367	11.972188	8.909085	7.652535
ENSG00000048462	TNFRSF17	16	12058964	12061925	1	protein_coding	tumor necrosis factor receptor superfamily, member 17 [Source:HGNC Symbol;Acc:11913]	0	0	0.0471223	0	0	5.314202	3.93016	0	0	0	0	0	0.45206417	3.0471	0	0	0.0387413	0	0	0.220689	0	0	0	0	0.29004	0.634273	0.0918108	0	0	0	0	0	0	0	0.07850221	0	0	0	0	0	0	0
ENSG00000048471	SNX29	16	12070594	12668146	1	protein_coding	sorting nexin 29 [Source:HGNC Symbol;Acc:30542]	1.0794202	0.8701996	0.8814322	0.74957	0.528871	1.9673779	0.7382816	0.7258709	1.1618287	1.2504432	0.7064789	0.6084942	1.6185626	1.2739059	0.4886904	0.7573623	0.65837048476	0.7068178	0.18067516	1.1246367	0.1491437792696	2.2997165	0.442886	1.2358359	2.6159507	1.3817945	0.744615	0.15943759	0.0453695	0.2645153	0.1996331	1.9969576	2.597051	0.6302236	0.2610348	0.703541	1.061554	1.525143	1.0037817	1.760762	1.2154867	0.2484901
ENSG00000048540	LMO3	12	16701307	16763528	-1	protein_coding	LIM domain only 3 (rhombotin-like 2) [Source:HGNC Symbol;Acc:6643]	0.4732748	0.29869928	0.7177714	0.6031439	1.003689	0.5315542	0.4762309	0.8147558	1.984199	1.4077676	1.576766	1.11670959	1.8286850997	0.4186736	0.4996813	1.1844701221	0.690334	0.47876393	0.784698	0.3170557	0.6416707	1.61912062	1.19807	0.5418742	0.9494304	0.11880203917	0.5344522	0.8237219	2.1340992883	0.7468864	1.225201	0.8008514	0.8361819	0.3921628	0.526344	0.7788238	0.2798275	0.6120589	0.706988	0.9533404	0.5918594	0.747473006706
ENSG00000048544	MRPS10	6	42174539	42185603	-1	protein_coding	mitochondrial ribosomal protein S10 [Source:HGNC Symbol;Acc:14502]	15.4527	9.33637	11.2974	14.09	23.0099	18.8464	14.351	25.6399	37.4935	31.933	24.7747	20.3742	16.0228	18.7669	17.8083	13.8079	12.8279	19.5412	1.82741	12.155	4.07525	38.003	15.241	16.2648	27.21	24.841	16.2646	3.68519	1.99012	1.11635	1.00343	26.8916	33.6041	8.90389	3.14501	16.2852	29.2599	32.4946	23.2492	37.8957	42.1655	13.6768
ENSG00000048545	GUCA1A	6	42123144	42147794	1	protein_coding	guanylate cyclase activator 1A (retina) [Source:HGNC Symbol;Acc:4678]	0	0	0	0	0.0187128	0.0162807	0	0.0381147	0.0238503	0	0	0	0	0.0709777	0.0140884	0.0138181	0.0164643	0.0215334	0	0.0251898	0	0	0	0	0	0.308649	0	0	0	0	0	0	0	0	0	0	0.0850415	0	0	0.0686362	0	0
ENSG00000048649	RSF1	11	77371041	77532063	-1	protein_coding	remodeling and spacing factor 1 [Source:HGNC Symbol;Acc:18118]	8.830863	5.175907	5.1852282	8.971986	7.657826	6.01783481	3.4708846	10.147922	13.41059664	13.62348	12.241844184591	5.7557199	8.73572000436055	6.837173	3.5018189	5.8243672	3.1568456	11.766094	1.069237358259	4.5580616	0.9691706	15.2904315080977	7.9159907	15.462027673	16.7823184	5.960729	7.0045898	1.465003	1.6024278	1.525698	0.5779199	15.753031	23.904306	7.188789	1.711062	6.76167624	7.740862	8.143052	8.5785249	11.603323	8.755149	3.973062
ENSG00000048707	VPS13D	1	12290124	12572099	1	protein_coding	vacuolar protein sorting 13 homolog D (S. cerevisiae) [Source:HGNC Symbol;Acc:23595]	9.0192396	5.2323473704	4.2891870432	5.8267051686	8.72981995	11.2434522	0.86086619	13.4103039	12.5771455171625	12.3206316024505	12.2855926405527	8.04511252492	10.1928479	8.10470590946	6.44493804	3.9058831	5.3925683	9.9551783843	1.7025519009	10.0512727304	2.8726326	11.8519605012715	9.6490508	10.61296745094	17.177002376443	7.52525197	6.8554400004294	4.8564593087	3.446946	2.525444779308	0.9025290261	12.97429583981	16.1889466	7.0021140706	2.7053185685261	9.5696984	12.6868660597802	10.9101143	17.07419556018	12.251884	12.98586635278	14.067784966
ENSG00000048740	CELF2	10	11047259	11378674	1	protein_coding	CUGBP, Elav-like family member 2 [Source:HGNC Symbol;Acc:2550]	3.629084	0.3092025	0.390553	2.47723657	1.3218973	9.348958	0.670765	5.64191	2.5297982	2.55311873	4.6850016	0.8623431	12.2154107	5.5677289	1.85993580193451	1.4173406	3.0054105	5.3179068039521	0.1754705	6.1739559	0.778936278934	10.9820217	3.0483668	2.529195	4.361555	5.224223818629	1.4971082	0.9650401	0.248757	0.122042	0.242133	5.474962	4.5943781	0.520734	0.2718571	4.6502209	7.86534626708	11.9809801	7.85833	21.856887	14.1560248	2.3027265
ENSG00000048828	FAM120A	9	96214004	96328397	1	protein_coding	family with sequence similarity 120A [Source:HGNC Symbol;Acc:13247]	19.0242824	11.6631775	14.902659	16.0982057074799	29.7731085	56.940871	9.49489	36.3799302	47.502508	50.467512	36.771021	24.908621	54.348971	34.323529	17.5646408	18.8164327	16.045688472	27.7578236	3.1973363522706	36.829116	4.8789471	53.009241	23.0275244240622	24.5659761	50.2535089	39.662118	16.2419071	6.416216	7.5283157742	11.1485457613	1.485848	52.9784512	52.548304	12.08566053	7.2079785	28.2879537	43.198659	44.7067342	40.549528	51.5722729	52.7603812	34.7134444
ENSG00000048991	R3HDM1	2	136289025	136482840	1	protein_coding	R3H domain containing 1 [Source:HGNC Symbol;Acc:9757]	10.0352772	5.5717382	5.2478754	6.7004293	9.046765	13.596992	2.506226	11.4106114	17.158583	16.266094	16.296964	8.8510577	20.5223968	10.4891696	8.1265061	5.3383003	5.1467819	11.6089934436086	0.6758252	6.9549865	2.0170451	20.532584	12.4767282	21.524062150929	32.55888	9.5406572	6.7479887	2.224258	2.124793	1.0940936	0.3608656	27.6338284	32.336645	6.967846	0.63894098577	10.7970925	12.577076	18.498806	14.203943414	19.682866	19.7179002	7.1325137
ENSG00000049089	COL9A2	1	40766159	40783488	-1	protein_coding	collagen, type IX, alpha 2 [Source:HGNC Symbol;Acc:2218]	1.9830268	1.5826828	1.3552226	0.511146	1.01353	5.2813719	1.28783	2.19799815	5.374794	4.7294298	1.880367	1.23357091	1.2371894	3.4547833	0.335762	0.690336755	0.252039	2.7788566	0.0488338	9.6324859	0.2252447	1.3016992	1.06881	1.168827	2.378637	26.2469531	1.98977	0.438126	0.36236845	1.082024	0.18612	0.415391	6.3433294	0.31099608	0.323894	5.1738414	8.91546058	4.049131	2.82211	5.44003	5.129014	1.784512
ENSG00000049130	KITLG	12	88886570	88974628	-1	protein_coding	KIT ligand [Source:HGNC Symbol;Acc:6343]	3.793966	2.4749657	4.894407	1.5631477	6.981498463172	9.48134	1.393186	6.972523	23.135871	18.233364	9.66939	6.705012	5.717836	14.074427	7.8240593	1.494849	1.3010031	6.65259	0.5989978	5.271916	1.9159912	66.163387	10.702538	1.927426	8.884954	5.473535	5.7168513	2.3171093	1.15625	1.94962	0.882912	35.635672	24.289292	2.1638587	0.546262	8.347288	17.21453	14.991265	11.7308800292249	32.635792	27.62141	14.042806
ENSG00000049167	ERCC8	5	60169658	60240900	-1	protein_coding	excision repair cross-complementing rodent repair deficiency, complementation group 8 [Source:HGNC Symbol;Acc:3439]	6.3385709	8.291328	7.5845382	7.7881222	12.880856	5.057919	1.0075153	10.243667	11.518119	11.125135	11.099419	11.644479	6.819273	7.3438401	4.856037	3.05363419	4.8946092	13.05631161	0.5352352	2.9924607	0.9821307	10.372358	5.3688084	6.5864061	8.050621	3.369085	7.6230465	0.8230849260279	0.784012	0.652435	0.2401225	8.990975	12.272655	7.6848152	0.3270899	4.597787	6.007517	10.559279	7.998285	11.236758	6.185925	3.273647
ENSG00000049192	ADAMTS6	5	64444563	64777747	-1	protein_coding	ADAM metallopeptidase with thrombospondin type 1 motif, 6 [Source:HGNC Symbol;Acc:222]	0.00662982	0.0950395	0.073959130121	0.05603816	0.29590535	0.05664523	0.1248675	0.0965068	0.1686901	0.1002076	0.22082151	0.2375492	0.2323759	0.2664394	0.234907	0.1288491	0.02625114	0.1631553	0.00305231	0.116124900294116	0.00337956	0.4668686	1.3862753	1.4837859	2.657549	0.3624747	0.0309453	0.02101427	0	0	0	0.4298418	2.20002	0.1135919	0	0.0328088	0.0706343	0.0187549	0	0	0.03689953	0.0489544
ENSG00000049239	H6PD	1	9294834	9331396	1	protein_coding	hexose-6-phosphate dehydrogenase (glucose 1-dehydrogenase) [Source:HGNC Symbol;Acc:4795]	8.86048	4.43748004	4.9546996	7.26348	9.50617	8.5807033	0.370005	13.3754656	14.1618469	14.7404071	12.1458435	8.15018	15.206755	7.0903183	4.1571975	3.15077919	3.97322	8.7614812	0.440879	7.5397583	0.76200204	5.166199	2.2896058	2.09246	6.97931	5.4522559	6.6193	1.05419	0.316906	0.425423	0.0955707	5.2433825	8.895442	5.86359	0.435638	4.39072477	8.3314064	7.6190812	8.20698	14.4714	6.25632254905	4.12052
ENSG00000049245	VAMP3	1	7831329	7841492	1	protein_coding	vesicle-associated membrane protein 3 [Source:HGNC Symbol;Acc:12644]	38.653965	35.28	29.576873	45.943118	48.631572	48.66552	12.768981	57.415401	50.95028	55.88622	50.40369	48.379918	63.4957	40.038838	41.974988	30.733907	31.591591	55.470662	4.353516	35.44452	9.9279605	79.10246	33.493456	38.57465	59.03648	54.155664	42.157306	12.3043377	3.5092	5.00564	2.639469	75.04355	83.73887	42.034334	14.8193287	22.891039	48.49624	48.87935	35.67349	65.68327	52.15769	42.706107
ENSG00000049246	PER3	1	7844380	7905237	1	protein_coding	period circadian clock 3 [Source:HGNC Symbol;Acc:8847]	2.907182	1.6429004	1.1673757	1.3462587	2.766866	2.0077935	0.3996463	4.5095844	4.2920338	4.2699779	3.4016157	3.921025	2.609183	2.4234565	1.3367082	1.43824130030452	0.7734504	2.3307314	0.09953052	1.3519435	0.1027032	9.501104	6.144799	11.422118	8.971134	3.7334341	1.64478513	0.39409	2.1341	0.2294283	0.14533000259439	13.795981	12.507777	1.8429971	1.0484182	3.322129	2.947874	8.573646	9.166903	11.767038	8.794938	2.4388632
ENSG00000049247	UTS2	1	7903143	7913572	-1	protein_coding	urotensin 2 [Source:HGNC Symbol;Acc:12636]	0.983441	0.796094	0.5652884	1.5362	1.230387	1.403478	0.315609	1.589888	2.101595	2.077584	0.113942	1.259794	1.843529	0.54817	1.247783	0.400068	2.306428	1.852939	0.1621661	0.672712	0.4264665	0.235446	0.978109	0.130019	0	2.118614	1.171107	0.370958	0	0	0	1.499327	0.200468	1.257688	0.0800793	0.0961147	0.260514	0	0.460493	0	0.475278	1.05735
ENSG00000049249	TNFRSF9	1	7979907	8000926	-1	protein_coding	tumor necrosis factor receptor superfamily, member 9 [Source:HGNC Symbol;Acc:11924]	0.0696918	0.0458844	0.0234316	0.2233672	0.122238	0.184815	0.309458	0.25859	0.605402	0.3155434	0.519174	0.149136	1.390952	0.641527	0.0555063	0.0751167	0.0576929	0.0552474	0.0126762	0.0111431	0.00566626	0.133821	0.273288	0.0467286	0.3425799	0.983026	0.0476005	0.1614314	0	0	0.015929	0.0641127	0.199538	0.023586	0	0.0909238	0.110964	0.0343766	0.0488539	0.261749	0.094737	0.4475025
ENSG00000049283	EPN3	17	48609904	48621111	1	protein_coding	epsin 3 [Source:HGNC Symbol;Acc:18235]	6.6303860818	1.98668081293	4.2417411	3.4518983	3.266371	9.069915	1.0722588	1.19806820136025	4.2192803	3.7720450213599	3.818939	2.6369661	3.2353358	5.244086010095	1.4607621	1.180188	1.836538873	2.0398248	0.3845103	7.879263982	0.61126200516427	6.1762571	5.6397584	15.5265638	16.120292	3.4267001	5.182	1.058757	1.42282142	0.4461527	1.020849	4.953868	24.324743	4.6387039	0.9000861	5.316005	10.23386701	7.818872	6.571372	10.804778	11.9696430041284	4.90899100096807
ENSG00000049319	SRD5A2	2	31747550	31806136	-1	processed_transcript	steroid-5-alpha-reductase, alpha polypeptide 2 (3-oxo-5 alpha-steroid delta 4-dehydrogenase alpha 2) [Source:HGNC Symbol;Acc:11285]	0	0.00984595	0	0	0	0	0	0	0.0134791	0.00738191	0.0399646	0	0	0	0	0.00476016	0	0.0121189	0	0.00913481	0	0.047935	0.0244123	0.0216092	0.0401518	0	0.0283703	0.00368984	0	0	0	0.0196429	0.0668494	0	0	0	0	0	0.0443916	0	0	0
ENSG00000049323	LTBP1	2	33172039	33624576	1	protein_coding	latent transforming growth factor beta binding protein 1 [Source:HGNC Symbol;Acc:6714]	1.4090731	0.657279681332579	0.481532841	0.42945924	2.2340860366687	7.8409787	1.51099000020654	4.7033361	1.51865200011121	0.857279	4.198986	0.6707375	4.78968430259634	4.82431003204909	1.0127975	0.532767764	1.64815503677862	0.65940202	0.16780880172114	5.78792520413778	0.97639763016	9.9849565	8.06270003355375	5.0533	17.4887900074299	3.79131336066846	0.53071920222473	1.38426210473472	2.1341	0.212771000373439	0.11926718923	13.75072432	23.057908282936	0.237335990228252	0.8088934	0	0	0	0	0	0.1075049	1.683157252443
ENSG00000049449	RCN1	11	31833939	32127301	1	protein_coding	reticulocalbin 1, EF-hand calcium binding domain [Source:HGNC Symbol;Acc:9934]	116.3250438	164.251322	145.5416696	144.34995	85.9604084	60.7943685	69.338004	246.9804099	120.8738096	112.7009546	153.5717616	78.236704	163.818908	46.8162601	141.508955	259.4243723	114.713423222765	185.56013134	91.515991	59.388149	32.2473011	182.9424166	60.1686764	113.6191141	191.864324	124.2696747	125.5472592	51.150112869	45.76713	50.4968	20.24686	132.8619061	159.6793805	84.5175183	4.9365076	55.0627602	83.7095114	112.41585	72.398333	112.211123	118.3965278	61.173349
ENSG00000049540	ELN	7	73442119	73484237	1	protein_coding	elastin [Source:HGNC Symbol;Acc:3327]	0.4838619	1.0373662	1.040121	0.4540091	0.2195778	1.0464442	0.4900729	0.3379501	0.2734447	0.48443201	0.4706426	0.24465522	6.0365571522	2.4783858	0.2017052	0.2288391	0.167995520246622	0.0905595	0.16077654	1.09069068	0.16987656	0.3084573	0.70499318	0.111964	0.2884463	1.19681128	0.47016978	0.12145198	0	0.12892824	0.323542	0.219912	0.4269401	0.675843	0.85511456	0.48354229	0.5947212	0.8167674	0.664719	0.6652796	0.62535574139	0.2383406
ENSG00000049541	RFC2	7	73645829	73668774	-1	protein_coding	replication factor C (activator 1) 2, 40kDa [Source:HGNC Symbol;Acc:9970]	13.40177	8.4845267	10.3336022	11.5036247	15.4999378	7.123611	3.296456	9.2452474	17.2045601	17.012135	18.2701638	13.9179781	14.4546264	14.2074543	16.8374689	9.4074894	11.533114	8.0693665	2.01651438	4.3828081	1.5509985	16.403358	5.954416	6.5832384	9.862229	15.5192158	9.6632663	1.544524194584	0.54791768	0.848817	0.73994	14.7972084	10.1337249	6.8551344	0.4831035	7.5073393	11.150345	16.97450742	8.086599	17.3695553	18.0875079	4.069908
ENSG00000049618	ARID1B	6	157099063	157531913	1	protein_coding	AT rich interactive domain 1B (SWI1-like) [Source:HGNC Symbol;Acc:18040]	6.2391155	2.869602	3.31420356100211	3.8815073	4.5030431	8.92987783	0.6146114	7.2734293	10.6428667117847	10.8306697001855	8.8669874	4.1325082	9.978827406995	7.160897	2.6922293418	2.4644831	2.466566826	5.7307072	0.2737194	6.71919006272333	1.3773923	10.825326987521	4.7341765	6.6691902315381	11.891920726166	4.8620145	3.608921134613	0.90025852	0.546839	0.501096	0.3337047	11.6055351	13.95380216	3.6932484	1.1546491	5.8230571	6.63311539	8.07177402847	7.0795006	9.893861	5.9866062	3.5629042
ENSG00000049656	CLPTM1L	5	1317859	1345214	-1	protein_coding	CLPTM1-like [Source:HGNC Symbol;Acc:24308]	77.336916	54.7754835835599	68.3823677	94.73381745	86.9724546	71.630462	6.0566219	104.952044	97.289949	100.6687618	92.673364	85.014051	85.3315542898284	89.256116	53.0847489	27.0774589308988	46.6820948	77.4332175	2.9962446	51.346351	10.2140574	109.995493673814	89.847737	122.766055	160.204005	99.468842	59.3837414	14.268038944	8.2049	6.0244157	1.616084	93.508198	117.653068171346	76.3759888	7.9098673	54.076824	86.6096492	108.559837	79.475461	107.735631	106.913984	45.881246
ENSG00000049759	NEDD4L	18	55711599	56068772	1	protein_coding	neural precursor cell expressed, developmentally down-regulated 4-like, E3 ubiquitin protein ligase [Source:HGNC Symbol;Acc:7728]	24.1356150009	14.906304220857	14.3341205006676	14.4743233	12.1954069	42.6110353413	3.3496931	15.9224537	19.6743499	24.2129926001739	16.92162	12.8621302	24.1413386007666	14.99112546363	16.2751184000337	11.103655019	16.0798608800383	15.7171659534078	1.8357087	31.9243589	7.8930831	42.18175583237	29.923684866	36.3609273	47.010654	12.771822338299	15.8039497	13.1490313	8.612650420702	13.580798	1.888068902758	41.3332196	94.2316787	18.6343936	13.768749789673	23.860624933	28.01928522025	25.43258205082	39.507746	39.6880374205521	33.0901122	26.6410403829
ENSG00000049768	FOXP3	X	49106897	49121288	-1	protein_coding	forkhead box P3 [Source:HGNC Symbol;Acc:6106]	0.0236528	0.0283852	0.0288305	0.0412846	0.0541455	0.2284237	0.084547	0.0472065	0.0485407	0.0274952	0.0604794	0.0271903	0.3905888	0.6891554	0.1022006	0.00933445	0.01404122	0.0302658	0.00186999	0.03776513	0.01688447	0.2610822	0.0983837	0.1172184	0.143522	1.2578977142	0.04358676	0.0184202	0	0	0	0.0755937	0.0616517	0.01584983	0.00671683	0.03911524	0	0.129392	0.0542793	0.2238687	0.1118484	0.0669175
ENSG00000049769	PPP1R3F	X	49126306	49157929	1	protein_coding	protein phosphatase 1, regulatory subunit 3F [Source:HGNC Symbol;Acc:14944]	1.9597183	1.193551565	1.019684	1.7824211	3.0412654	0.12948731	0.344732	2.6584255	3.4298997	2.557642	2.5437849	3.695552	2.7218609	0.99206493	1.9521091	1.636033	2.4090129	2.2742826	0.10391238	0.3753924	0.0913015	0.523084143823	0.5787594	0.433849	0.930649	1.9771917	2.85925	0.1827281	0	0.0567306	0.00872254	0.4269623	0.7128108	1.2535147	0.08648032	3.1808852	0.58789467	0.9038982	1.470153	0.954395	1.3884387	0.1621168
ENSG00000049860	HEXB	5	73935848	74018472	1	protein_coding	hexosaminidase B (beta polypeptide) [Source:HGNC Symbol;Acc:4879]	90.926183	114.143092	100.5574295	126.120538	134.5936034	144.5489379	42.5011759	182.855269	143.179061	142.051859	147.497438	132.514897	133.05965	79.765928	118.900569	72.357486	116.3378761	150.312025	24.4098978	128.524781	41.7052563	220.584019	186.818917	207.78486	324.277536	166.9696098	104.1256976	63.4746059	47.1198666396	23.935434	10.943035	261.041996	212.25592	155.328878	20.9902159	180.2201391	214.25531	156.96352629	170.975073	174.394816	147.69485	103.761947
ENSG00000049883	PTCD2	5	71616194	71656052	1	protein_coding	pentatricopeptide repeat domain 2 [Source:HGNC Symbol;Acc:25734]	3.608665	2.0068002	2.221015	2.8339041	4.83518226	3.382572255	0.410264	3.8426768	7.07228335022768	5.816148341	4.145033975389	5.0716823813047	4.991795	3.275986952	2.5999313	1.2485692	2.051801	3.1744269	0.12683447	2.3639917	0.4445141	6.52977698	2.883087	1.401638	3.6344646	1.639236	3.244809	0.5859946	0.263086	0.219854	0.05280681168599	4.299625	4.227401222	2.9556743	0.0960783	2.966204	5.30883	5.439392	5.286456	6.277294	6.663207638	1.47140964
ENSG00000050030	KIAA2022	X	73952684	74145282	-1	protein_coding	KIAA2022 [Source:HGNC Symbol;Acc:29433]	0.00432009	0	0	0.00493639	0.00201471	0.010324	0.00734224	0	0	0.00606899	0	0	0.00843696	0.00409031	0	0	0	0.00243483	0	0	0	0	0.00450057	0	0	0	0	0	0	0	0	0	0	0	0.00194622	0.00179344	0	0	0	0	0	0
ENSG00000050130	JKAMP	14	59951161	59972128	1	protein_coding	JNK1/MAPK8-associated membrane protein [Source:HGNC Symbol;Acc:20184]	34.635842	17.942614	16.339938	13.445015	25.012346	25.174232	13.747912	36.539218	27.086570916524	25.072922	27.47371	23.701434	27.450155	16.571778	11.98987	16.2707703	15.667429	30.55743336	1.6333005	20.6476556	3.73925476	70.472126	25.434431	29.396792	35.278838	24.705517	16.502853	4.9480381	2.18684	2.41264	0.322864	70.207751	85.457713	22.9248907	4.1197061	23.3934130018656	42.710809	35.465016	38.156238	45.647696	50.517844	27.793245
ENSG00000050165	DKK3	11	11984653	12031316	-1	protein_coding	dickkopf WNT signaling pathway inhibitor 3 [Source:HGNC Symbol;Acc:2893]	0.0302906	0.0145871	0.1521333	0.01739	0	6.8396895	2.45666	0.0171676	0.0591566	0	0	0.0257558	14.5772528	12.860719	0.0231709	0	0	0.0386727	0.01566935	1.91027	1.0673754	0.1168145	0.0174585	0	0	24.446452	0.0207811	4.3663162	0	0	0	0	0.0750734	0.0133613	1.934895495	2.2411685	0.563701	5.347727	3.2898878	4.801363	4.4494804	1.30632
ENSG00000050327	ARHGEF5	7	144052381	144077725	1	protein_coding	Rho guanine nucleotide exchange factor (GEF) 5 [Source:HGNC Symbol;Acc:13209]	17.571879	12.5285968	11.035967	12.923797	31.303835	21.73135	2.01023737396	61.08376	55.00647	57.71162	53.46175	33.704287	42.36386	20.37212	19.861012	14.391714	15.1826002	21.9718459	1.4982132	17.68477	2.8028297	21.49628	9.236718	12.958837	25.06448	17.009796	11.1892361	4.02749	1.24190996	1.247472	1.0255919	27.64044	27.15396	10.7241507	9.794031	9.147326	16.853355	15.33135938	14.8713	23.26079	15.475989	12.723147
ENSG00000050344	NFE2L3	7	26191860	26226745	1	protein_coding	nuclear factor, erythroid 2-like 3 [Source:HGNC Symbol;Acc:7783]	42.15434	112.96948	84.306344	79.57025	180.05362	47.01826	8.75537	292.71492	141.31705	163.9462	135.21052	192.10304	153.85707	40.692759	74.471431	109.89898	118.574196	111.781926	12.05198	48.57375	21.7912013	69.409333	43.507008	41.152	82.61355	37.79375	78.324925	24.857014	9.38267	15.51593	3.294663	81.901307	104.66708	75.34227	2.96336	56.408066	71.162	60.99024	75.57611	79.749921	69.75176	26.22754
ENSG00000050393	MCUR1	6	13786789	13814800	-1	protein_coding	mitochondrial calcium uniporter regulator 1 [Source:HGNC Symbol;Acc:21097]	22.69268	25.33215	21.55122	15.79187	29.59647	10.24083	1.899504	25.87794	27.93452	23.79198	26.21766	21.31937	19.61882	18.80075	14.16396	17.54055	16.59476	20.59119	6.522515	6.264455	2.605381	22.86061	8.91805	20.70527	14.22724	12.28716	17.69486	2.840056	4.344291	2.091471	1.150543	19.1856	19.59305	14.62805	2.390776	16.74794	10.16148	14.65799	16.01867	17.342187	12.52858	6.15363
ENSG00000050405	LIMA1	12	50569571	50677329	-1	protein_coding	LIM domain and actin binding 1 [Source:HGNC Symbol;Acc:24636]	19.7385988	10.5652329163	19.2803516	10.0456304024798	21.5435073	116.9864076	13.7465226	31.323046	45.4129046	51.2629471168284	35.432233	18.1885069	32.636934	33.7865123	10.0237903004713	12.655404875	11.1236896	18.091333	1.52359	89.4265024	12.155384	66.450567	21.7520198	17.067337	28.113241	68.7547545	13.042933	22.7262288	13.678859	9.1166579194	5.42747370132266	101.3729577	106.3896057	10.8737141	22.772959	29.7343191	61.199725	30.521045	44.613565	52.182954	75.6978631	137.035766
ENSG00000050426	LETMD1	12	51441745	51454207	1	protein_coding	LETM1 domain containing 1 [Source:HGNC Symbol;Acc:24241]	51.0148190007386	60.1769285	67.0363279	63.2555116	96.9617371271705	72.3517245	5.5246228	80.621477	104.9240051	124.297811	65.8645689637	103.8496793	81.5917284	47.11429519	49.948356	60.8064503	48.8625101034096	79.9667070003874	8.2103712087	59.879442682	9.5041885	40.546151	36.2440255007794	28.8622316448	31.213006	36.698591	84.043848	11.6662112	12.68011	11.858307	1.96275932068	44.402723	43.6732118	75.1607921	5.2897523	41.1294741	65.959319	62.718271	59.88363128391	69.5561392	58.52580647702	53.99296283303
ENSG00000050438	SLC4A8	12	51785101	51902980	1	protein_coding	solute carrier family 4, sodium bicarbonate cotransporter, member 8 [Source:HGNC Symbol;Acc:11034]	1.2872426528	0.6758226	1.1735144	1.9979389	1.24864577	2.1418143	0.0415308	1.3307828	1.4598925395532	2.3712159	0.9030569	0.6270203	1.639618	0.898529	0.2130213	0.2983061	0.1900731	0.4153336	0.16087066	3.6020136	0.2495161	0.87784924	1.1616619	0.3681473	0.778093	0.4636285	0.9077185	0.2357689	0.413258	0.2468353	0.1191178	1.349643	0.98173	1.019066	0.20479633	0.3096693	1.3151741	0.399264594	0.4256644	1.2922118	0.23505451	0.389775343614
ENSG00000050555	LAMC3	9	133884469	133969860	1	protein_coding	laminin, gamma 3 [Source:HGNC Symbol;Acc:6494]	0.2522667	0.12685291	0.0128469	0.0132689	0.0181867	1.1568945	0.6311523	0.0334796	0.00748423	0.02849457	0.0113323	0.05548918	0.3033203	0.510924	0.03268394	0.00621276	0.013858	0.00780307	0.00508176	0.1288802	0.00516327	0.0706832	0.03350061	0	0.2923452	1.6497406	0	0	0	0	0	0.4499988	0.08936283	0.00802647	0.5917217	0.0138187	0.0500052	0	0	0.0607832	0.0105012	0.0151963
ENSG00000050628	PTGER3	1	71318036	71513491	-1	protein_coding	prostaglandin E receptor 3 (subtype EP3) [Source:HGNC Symbol;Acc:9595]	0.277195	0.577078	0.775527	0.524942	0.8955198	0.3318497	0.20643401	0.5703497	0.6356054	0.8095626	0.5672641	0.64666423	1.2283119	1.006473	0.70003527	0.617956	0.60295	0.715125	0.0660869	0.221447563	0.0941374	1.469858	0.459165	0.650405	0.9020886	0.9062763	0.850722	0.187751	0	0.176301	0.0457144	0.3577994	0.8788058	0.30679	0.16330049	1.16933328	1.84636	1.31228	1.21692	1.48245	0.938742	0.5340455
ENSG00000050730	TNIP3	4	122052563	122148621	-1	protein_coding	TNFAIP3 interacting protein 3 [Source:HGNC Symbol;Acc:19315]	0.0716821	0.0667732	0.0979432	0.0221132	0.0675213	0.363655	1.294402	0.1560089	0.0361164	0.1074583	0.1865821	0.0349518	0.1775399	1.71546954	0.0210767	0.0111147	0.0227878	0.0637446	0.00846463	0.0698334	0.018161	0.0206224	0.3867086	0.233752	0.0785269	1.1435999	0.0385177	0.0237737	0	0	0.0270927	0.0612215	0.081071	0.0187451	0.02202495	0.050726	0.440966	0.0265949	0	0.0602054	0.1058709	0.0461053
ENSG00000050748	MAPK9	5	179660143	179719099	-1	protein_coding	mitogen-activated protein kinase 9 [Source:HGNC Symbol;Acc:6886]	18.047367	10.29546178897	12.7204985	19.0321727	22.8706200001111	15.36016	3.394385	28.759453	32.8581585	31.50152	32.075315	19.7862548	25.50235016036	22.126318	12.89480444812	7.830365651922	10.3018265765	18.474556	1.0173851	9.1993505	2.4131225028972	37.807149	15.270048	19.746027959	26.736657	12.836926	12.21997	1.9189525	1.72276	1.9211253	0.607795632	31.77299	39.123457	11.677476	3.56305284	23.00081	32.843084	32.688596	39.4734787	51.282221	33.564784	10.1286080971596
ENSG00000050767	COL23A1	5	177664619	178017556	-1	protein_coding	collagen, type XXIII, alpha 1 [Source:HGNC Symbol;Acc:22990]	0.0564749	0.0135234	0	0.00791849	0.077567	0.350657	0.1482184	0.0831932	0.0509228	0.0450721	0.0926876	0.0259899	0.0984481	0.45161	0.0510812	0.00704147	0.0546001	0.0278454	0.0101923	0.146975	0	0	0.0435377	0.0558986	0	0.498014	0	0.02316189	0	0	0	0	0	0.0120057	0.1218688	0.00720729	0.105006	0	0	0.168049	0.0408126	0.0176459
ENSG00000050820	BCAR1	16	75262928	75301951	-1	protein_coding	breast cancer anti-estrogen resistance 1 [Source:HGNC Symbol;Acc:971]	16.2267791	11.8944658	10.7931127	13.97741	15.0519385	20.2299814	5.529097	24.5154307	28.2952341	28.4481049	25.5993885	17.4839551	17.434401	21.4392031	14.5524559	10.5507513	10.8737941	17.9052768	2.20599093	16.9093506	3.013015549	48.53372	15.7418662	18.7497568	26.741278	44.9336381	14.2090879	5.1010506	5.35966	2.9873222	1.654308	43.7872817	31.328488	10.4462937	10.84942353	11.7255629	16.3256019	17.7448772	18.8778987	24.261593	22.018265	14.8296552
ENSG00000051009	FAM160A2	11	6232565	6255941	-1	protein_coding	family with sequence similarity 160, member A2 [Source:HGNC Symbol;Acc:25378]	17.198016	11.492853	15.934712	16.40237	13.878514	27.43647	5.1757284	25.07427	20.258671	21.02963	20.5415	10.941796	34.86798	23.08636	20.068494	11.178907	15.469792	16.033237	4.817095	30.11428	6.9731019	49.9312669	24.979986	46.138573	43.29402	31.743537	14.84354	11.7114326	11.7841	4.5915488	1.4495244	59.10895	53.39501	16.478643	22.067119362435	31.246338	33.05647	27.66777	33.678453	26.08217	27.205884	44.406398
ENSG00000051108	HERPUD1	16	56965960	56977798	1	protein_coding	homocysteine-inducible, endoplasmic reticulum stress-inducible, ubiquitin-like domain member 1 [Source:HGNC Symbol;Acc:13744]	38.335397	29.0714715638011	45.8904526	32.3714772	14.2726107172026	84.690284	41.8825926	82.323316	72.914182	69.095444	17.062451	25.1233889	58.31509	42.002482	46.2361249	64.0377391	46.9346932	34.810348	6.2688957	46.2680495	4.0608139	61.725305	45.1174495	84.1376635274	103.874423	41.3915912	54.133772353308	8.4033656	6.79559	4.598698	1.16715362793	77.708469	73.544926	30.7022319028328	14.7961131	62.1115745	83.92703	76.545773	109.640069	99.523691	66.065216	55.885452
ENSG00000051128	HOMER3	19	19040010	19052070	-1	protein_coding	homer homolog 3 (Drosophila) [Source:HGNC Symbol;Acc:17514]	10.908246	12.5064492	5.966896	7.8463564	7.289905	1.7473644	2.052032	6.016324	11.125071	8.3852055	8.9272871	7.0199336	5.5853022	5.0018425	9.4964103	13.3234837	4.3288495	14.506398	3.861749	0.8440217	0.1941865	19.383559	7.978733	19.683977	14.768643	22.315375	10.272451	1.4488514	1.831595	1.7568393	1.1995918	18.354799	15.802752	6.927441198739	1.1036685	9.673703	14.683375	11.977381	12.652444	15.787552	23.624005	0.72492740612257
ENSG00000051180	RAD51	15	40986972	41024354	1	protein_coding	RAD51 recombinase [Source:HGNC Symbol;Acc:9817]	19.671793	12.007465	13.917904	13.03054187679	12.4250181	9.419618	5.126777	3.710163	10.2647817	9.5883933	15.838122	10.44406	12.1209419044	13.5541482	14.65184	6.0426816	5.23914	11.319139	0.8616416	5.035906	0.966278	15.1542900036126	5.683275	5.241702	8.755807002328	17.587444	12.140044	0.942786	1.239286	0.803523	0.3562056	16.13793465	9.627185	8.8446849	0.105781	8.9823501	14.559519	20.866163	10.586304344285	17.450467324	20.92164	3.3604132
ENSG00000051341	POLQ	3	121150278	121264853	-1	protein_coding	polymerase (DNA directed), theta [Source:HGNC Symbol;Acc:9186]	4.674713	2.567161	4.198767	4.405413	7.488061	2.9398857	0.876005	2.629734	4.187456	5.563816	11.943758	5.669812	3.668479	6.740726	5.745686	1.082607	2.217446	3.825044	0.286439	1.609166	0.764784	8.99947	3.177306	5.50476	9.306584	2.2871939	4.401394	0.7647289	0.977892	0.260904	0.1765334	8.794206	8.687937	3.929698	0.158955	5.458977	3.858879	10.629552	4.521905	7.29355	7.382525	3.25586
ENSG00000051382	PIK3CB	3	138372860	138553780	-1	protein_coding	phosphatidylinositol-4,5-bisphosphate 3-kinase, catalytic subunit beta [Source:HGNC Symbol;Acc:8976]	11.575017242	7.022655399	8.3425378	10.797151944	12.676347377	17.107747649	1.8361050923556	20.210557	25.595108	24.698941	15.456889375	16.29317065	20.068326	13.2171241	10.19772855798	9.8060128	7.720074349	14.026774867	1.652299428	12.555791874	1.9639691858	28.416895847	8.901353	7.7740610391	10.32062773	11.8308107058	11.7513695858	1.9841708627	1.61780352	1.641234749	0.26694387	26.271055	23.086471	9.6647893	3.499424847	10.729960039	17.813770491	14.78055801856	16.55237437909	21.79308034008	18.299300740299	9.287487
ENSG00000051523	CYBA	16	88709691	88717560	-1	protein_coding	cytochrome b-245, alpha polypeptide [Source:HGNC Symbol;Acc:2577]	366.96745	310.747446	366.40137	344.315201	314.095386	298.3658075306	282.7349533	341.573082	237.411611	236.996581	398.714495	259.766725	230.82766	281.3895394	336.405118	135.9379367	277.6316	224.027242	111.8430007	186.856571	136.0164531	279.121035	229.032992	519.273475	290.141655	731.53725	272.937105	269.2671878	191.878384	88.3706925	111.1873372	355.388176	349.113316	296.108418	43.1610718	252.425525	343.0275	227.269028	259.062459	290.225125	277.799414	312.605161
ENSG00000051596	THOC3	5	175344876	175461683	-1	protein_coding	THO complex 3 [Source:HGNC Symbol;Acc:19072]	105.41582228726	87.74117666771	58.388583	122.279601	80.5165631029	56.3333761726	4.625601	61.268471	60.58338212	60.9941637007814	98.593617	66.612776786	78.649238	66.71684	57.538651	21.235515	37.3371313	90.470106	3.2615444	33.621873116978	10.3203867	73.83537	30.088337	40.030126837538	56.62190321998	43.37104926911	71.107661	14.9311757	9.73372	7.452868	2.819836	80.12491265	65.5959371866486	109.409034	1.5409936	33.292399	45.749392	71.8212890083781	45.07046295063	62.87396	61.349030493893	20.686388
ENSG00000051620	HEBP2	6	138724668	138743334	1	protein_coding	heme binding protein 2 [Source:HGNC Symbol;Acc:15716]	61.336685	49.9351373	51.935755	62.539973	67.4165627	58.17806	45.82099	83.790483	80.910993	73.906211	84.53054	57.7695	59.23589	47.19736	48.41335	38.66116	47.56941	73.695931	6.130101	46.994195	13.645633	89.626584	78.31431	81.73598	74.73425	64.29184	49.57866	18.085589	19.120479	17.225063	7.767928	99.680416	115.094338	51.79149	10.130243	56.968605	54.5104	52.03396	58.397543	51.95712	66.44787	70.37785
ENSG00000051825	MPHOSPH9	12	123636867	123728561	-1	protein_coding	M-phase phosphoprotein 9 [Source:HGNC Symbol;Acc:7215]	23.2513127681	14.8995842	21.2607244	18.5185809	18.5100272	12.9909520002209	3.2049242	11.2590053	21.112303	17.322447	21.587511	14.114091	23.5750746	14.4807031131278	13.5309028	15.324648	8.4483325	11.6671082	2.5319765	8.46536701	2.4013954	17.16514	19.4381923	15.6851884	19.9151836	11.6945403	16.8134239	2.49797052422137	6.300092	3.41868045	0.9558213	17.3832844	28.7444051	14.4375248	0.76272818	12.328011591	10.2679015437998	17.371147	16.4508696875126	17.5050206	16.03030038161	7.13158939
ENSG00000052126	PLEKHA5	12	19282648	19529334	1	protein_coding	pleckstrin homology domain containing, family A member 5 [Source:HGNC Symbol;Acc:30036]	9.266843	5.506302	8.9736181	7.6520414	7.8023384	13.5003572	2.271781	7.97128	15.215156602518	15.0838388	8.7397222	6.7243161	20.2049371	6.543114443566	4.2334487	8.1897994	4.0603607	7.4236827	0.65445419	11.5435073	1.3878166	16.3628583669094	7.079923	7.2236550371552	8.97609	6.428686	9.091645	1.9792746	0.344473	2.125274	0.4099251	15.615038	18.680268	7.0562799	1.0509896	5.9753476	8.5856847553062	11.646176	10.200001	11.8016154	12.6343463	7.3098246
ENSG00000052344	PRSS8	16	31142756	31147083	-1	protein_coding	protease, serine, 8 [Source:HGNC Symbol;Acc:9491]	103.508278	91.499441	83.763619	93.3850156	88.077702	81.231389	24.200912	127.1841885	104.565655	130.126505	109.80364	97.981192	80.110654	88.5077625	93.4173038	71.7127041	83.339393	69.299382	15.908206	77.017825	19.1186066	89.115713	13.630461	131.47789	120.190085	109.8001888	92.281382	31.1694153	15.3364	11.3157	1.9571959	168.581947	200.892763	68.5761714	91.939503	50.93767	92.218248	28.754206	34.289785	59.19609	50.9838	99.319911
ENSG00000052723	SIKE1	1	115312100	115323306	-1	protein_coding	suppressor of IKBKE 1 [Source:HGNC Symbol;Acc:26119]	16.650006	16.7732238	11.7185108	19.845589	29.410595	12.006779	23.418623	31.97302	28.980633	25.87755	28.802101	23.333747	15.693068	14.661289	13.4894542	12.1875963	14.102455	24.0494561	5.1422288	8.570794	3.8952515	34.68005542215	29.381698	38.005386	41.620775	20.523322	17.5580645	2.9294092	7.137362	2.705386	2.4188935	33.129152	43.706918	17.8399063	2.64943947	16.765785	27.900766	17.749139	27.224758	23.71373	19.043551	9.05354401
ENSG00000052749	RRP12	10	99116115	99161127	-1	protein_coding	ribosomal RNA processing 12 homolog (S. cerevisiae) [Source:HGNC Symbol;Acc:29100]	6.088815	5.5925458	6.7781974	8.390181	8.0484497459689	6.610989	1.780277	6.85631	11.0822965	10.405397	4.865579	8.615382	11.817943	9.468802	15.412549	11.1528695	15.0632470000518	4.397151831434	2.6647694	6.433225	2.1190651	13.0650826	4.8575975	7.578966	11.6423840303321	15.755201	8.0261036	2.9629624	2.39786	1.6505352	0.5359035	9.5649981006495	5.709707	5.64262550592567	0.465025700291828	6.598703	8.342548	7.611793	8.850473	6.59909200353813	11.612812	5.873643
ENSG00000052795	FNIP2	4	159690290	159829201	1	protein_coding	folliculin interacting protein 2 [Source:HGNC Symbol;Acc:29280]	2.549641	3.4799595	2.6822444	3.3385874	2.0116986	7.6344231	1.73129	2.672732	4.8805411	5.5343036	3.207805	2.5673543	7.740148	3.2914944	1.5103251	2.9674647	1.9129413	2.7890483	0.19549051	5.2210272	0.4723785	8.9679804	3.703899	3.16388	7.766244	3.6776865	1.8448927	0.5609651	0.456663	0.3921393	0.2193312594	8.784871	14.740855	2.6349133	2.1359795	4.4962548	9.041469	7.745005	6.858004	11.9258343	8.163202	7.5145733
ENSG00000052802	MSMO1	4	166248775	166264312	1	protein_coding	methylsterol monooxygenase 1 [Source:HGNC Symbol;Acc:10545]	74.521644	38.1473189	32.15887	75.324162	41.762684	17.926008	13.379345	75.082685	25.660144	37.251291	97.433766	36.278507	29.600495	16.3363639	17.5971901	38.595536	20.542395	50.478695	3.9886604	19.3360758	20.0573398	190.170587	61.320111	48.998661	60.255929	15.8943776	27.153038	26.4912343	7.81143	4.5473	1.591616	208.644006	181.70898	30.8722796	8.094265	99.473527	160.14747	126.017053	153.29382	122.70585	103.56962	76.055615
ENSG00000052841	TTC17	11	43380482	43516483	1	protein_coding	tetratricopeptide repeat domain 17 [Source:HGNC Symbol;Acc:25596]	26.8189448	25.2714862	26.2374367	27.7632271	35.1552982	31.329439	2.2587649	53.746087	59.169144	63.719854	40.7652639	30.6829441011398	40.886853	18.5313411	17.9909168	33.570263	23.14382	51.2371891	4.9474001	31.6578248	6.4528869	39.824887	53.9466447	68.7534833	67.141892	14.512079	29.1732723653	9.5793031	3.274492	8.189197	1.33290461	50.7777033	70.356161	35.7508226	4.27216324206	58.668241	47.104433	33.90891	66.387615	41.137507	30.615153	25.830347
ENSG00000052850	ALX4	11	44281994	44331716	-1	protein_coding	ALX homeobox 4 [Source:HGNC Symbol;Acc:450]	0	0.0212397	0.00393792	0	0.00359734	0	0	0.0164938	0.0185108	0.00495863	0.00636292	0.0169991	0.00473047	0.00309988	0.00276451	0.0108419	0	0.0253879	0.00163466	0.00633758	0.00166451	0.0158694	0	0.0205445	0	0	0	0	0	0	0	0	0.0556949	0.00637127	0	0.00368829	0.0151677	0	0.0322848	0.01205	0.0129677	0
ENSG00000053108	FSTL4	5	132532147	132948255	-1	protein_coding	follistatin-like 4 [Source:HGNC Symbol;Acc:21389]	1.3265246	0.3216052	0.4792837	0.69919591	1.3655127	1.0070949	0.536249	9.374441	12.3996981	7.442594	5.15976	2.1129814	3.77716	3.1554174	0.1850275	0.20961465	0.9670183	0.5043994	0.072605992	1.0476014	0.1836263	0.4807962	0.0197985	0.3128488	0.0569229	0.0133539	0.8630686	0	0	0	0	0	0.28656427	0.1099143	0.10348804	0.49306399	0	2.0082414	0	3.3513019	0.0799312	0.0451787
ENSG00000053254	FOXN3	14	89591215	90085493	-1	protein_coding	forkhead box N3 [Source:HGNC Symbol;Acc:1928]	5.0353634292716	3.397000227934	3.3620839657435	1.7619437149225	4.914802981108	9.808092401827	1.07703226228968	12.2525447	10.691338	9.114422	8.5870198	4.905751918316	13.136184	5.3981859194449	2.2714881	5.33288227167	3.903450019499	7.35733375314	0.4473846102763	7.209532030042	0.528569800029511	5.130069394251	3.47792595354	2.308725	5.433617	4.340004507	2.9652089214242	0.6917657	0.3873850921551	0.769149000172805	0.11514266224	9.497646696738	7.7467189	3.2990898	2.97880410099985	4.2837628	5.39283322621	5.103096	6.22520489854	5.86977100286572	4.56681441459	3.987604
ENSG00000053328	METTL24	6	110567131	110679475	-1	protein_coding	methyltransferase like 24 [Source:HGNC Symbol;Acc:21566]	0	0	0	0	0	0.0924239	0	0	0	0	0	0	0.240615	0.13572	0	0	0	0	0	0.0458497	0	0	0.0936028	0	0.097308	0	0	0	0	0	0	0	0.0443245	0	0.0403009	0	0	0	0	0	0	0
ENSG00000053371	AKR7A2	1	19630459	19638640	-1	protein_coding	aldo-keto reductase family 7, member A2 (aflatoxin aldehyde reductase) [Source:HGNC Symbol;Acc:389]	40.979233	34.2455919	30.4049404	34.253196	41.744699	35.027819	11.094396	38.095992	36.737876	39.926941	37.548956	39.829361	42.019542	25.310537	24.209328817	15.9914501	21.4947063	25.690438	2.3467393	23.133081	9.72061	41.817893	21.6289263	23.607231	31.487342	39.005889	35.551035	11.5862266	3.68617	2.96871	1.036461	34.4197	42.540791	36.8668750687751	6.269072	31.626183	56.84785	41.892722	46.351863	45.907805	36.653409	36.017123
ENSG00000053372	MRTO4	1	19578033	19586622	1	protein_coding	mRNA turnover 4 homolog (S. cerevisiae) [Source:HGNC Symbol;Acc:18477]	32.869326	21.534025	24.44083	29.2619878	32.561964	17.190286	7.68201	21.287881	37.353329	33.936345	27.835438	27.334588	27.685343	36.894293	24.168339	20.075443	20.940449	19.226632	3.939293	14.861688	4.169755	39.64397	8.5343186	12.186335	22.020672	28.688057	31.359709	6.6788382	4.20016	3.554077	1.14071	30.65357	16.71784	23.511544	1.035203	19.437604	30.241226	31.122785	23.38685	26.565609	54.62898	16.92722
ENSG00000053438	NNAT	20	36149617	36152092	1	protein_coding	neuronatin [Source:HGNC Symbol;Acc:7860]	0.2284317	0.1140706	0.2510253	0.2533413	0.3454983	1.894328	0	1.370049	1.250405	1.760964	0.93737	0.411787	2.6464	1.175967	0.274816	0.0574597	0.1573722	0.28955304	0	1.819671	0.0191981	1.575236	0.337617	0.539617	0.398421	0.343974	0.328643	0.0272429	0	0.0329821	0	0.741921	2.86535	0.447094	0.1069927	0.563476	0.986003	0.601419	0.673539	1.778607	0.768825	0.202479
ENSG00000053501	USE1	19	17326155	17330638	1	protein_coding	unconventional SNARE in the ER 1 homolog (S. cerevisiae) [Source:HGNC Symbol;Acc:30882]	16.332741	13.457118	11.0220262	17.401633	21.534845	12.053249	4.287162	29.834317	24.7146599	18.6790354	20.96446	23.4217731	17.9078258	15.777383	17.0879899	11.36396	12.7211375	15.0922711	2.8598188	10.8466675	2.2570133	6.63523	6.393112	7.442716988493	8.076442	18.1204510102411	20.196427	4.2918849	2.74533	1.9080715	0.847882	9.468408	5.17801	16.816173	2.358014769	12.495878	13.523415	15.8506320054475	13.609016	14.898748	19.023759	10.961136
ENSG00000053524	MCF2L2	3	182895831	183146566	-1	protein_coding	MCF.2 cell line derived transforming sequence-like 2 [Source:HGNC Symbol;Acc:30319]	0.3139114	0.114330262	0.2291575	0.3692572	0.55576448	0.3939007	0.77318314	0.7381679	0.94675845	0.95983152	0.5656808427	0.4479216	0.3755345	0.475541561	0.3066605	0.45579377	0.27904521	0.2425389	0.06706269	0.2890632	0.08920164	0.7777879	0.7497113	0.392585200136016	0.7168195	0.8085007	0.37357823	0.14167366	0.283447	0.05071481	0.1194754	0.4245852	1.5263667	0.2339655	0.47239897	0.554642	1.8852154	1.0708032	0.7508189	2.2912133	0.94914045	0.3593925
ENSG00000053702	NRIP2	12	2934514	2944710	-1	protein_coding	nuclear receptor interacting protein 2 [Source:HGNC Symbol;Acc:23078]	0.731877121031	0.561293	0.821194	0.7034957	0.946689	1.5923587	0.0727905	1.01408	2.15424	2.2136	1.14293	0.966803	3.525873	0.851477	0.387951	0.5337161	0.414655	0.696424	0.0258078	1.30694	0.157964	0.770779	0.477829	0.316215	0.343662	0.256132	0.468308	0.2171741	0	0.0109909	0.053249	0.308733	0.730534	0.447153	0.297217	0.407314	0.592041	0.655845	0.818385	1.01891	0.663656	0.462009
ENSG00000053747	LAMA3	18	21269407	21535030	1	protein_coding	laminin, alpha 3 [Source:HGNC Symbol;Acc:6483]	5.717928	1.8816842	4.1539316	3.1407792	4.147709	15.2477036	24.8342285	13.3432347	15.4404426	13.8044935	15.6730728	4.9700373	3.39237	14.1163384	11.5712958	1.0197497	11.3858992	7.5782555	2.26911758	19.686411	4.9140858	12.1300522	16.8512971	7.201932	22.7085006	41.3222846	3.0762992	7.79663114	23.031196	10.9728824	8.0347175	45.0395429	14.824657	3.5382213	13.9044809	4.6840985	5.99389	1.029197	2.829329	1.936459	11.664508	16.5896115
ENSG00000053770	AP5M1	14	57735627	57756797	1	protein_coding	adaptor-related protein complex 5, mu 1 subunit [Source:HGNC Symbol;Acc:20192]	14.613508	4.6146957	5.3130704	5.720122	8.4236295	23.914599	2.2355673	14.397185	19.141536	18.507474	15.186012	9.101887	15.122262	10.9202622	6.899481	5.4119035	7.5984242	11.2472833	1.076645	15.760918	2.029289	21.934922	14.8237144	10.290055	16.820925	9.5273686	5.2932217	2.294564	1.53532	0.9558747	0.864762	20.19623	23.564686	7.2075302	2.413185	11.0147099	17.801931	25.802013	18.275023	26.506309	25.614427	13.913634
ENSG00000053900	ANAPC4	4	25378835	25420120	1	protein_coding	anaphase promoting complex subunit 4 [Source:HGNC Symbol;Acc:19990]	5.133034	6.203635	6.9433602	4.8289897	6.4743113	14.438897	2.514763	7.471705	9.932767	8.00025762405	6.405184	5.903756	21.462028	12.108786	5.9374923	5.6402404	5.5632799	6.50966193	1.623418	12.1108847	2.967475	20.050854	15.013569	14.141109	18.223769	8.895842	5.797426	4.304908	3.02492	2.569999	0.96260007	16.202177	22.359426	5.898813	2.4353085	10.360092	13.394368	21.725787	13.55058	21.809744	21.328803	8.239684
ENSG00000053918	KCNQ1	11	2465914	2870339	1	protein_coding	potassium voltage-gated channel, KQT-like subfamily, member 1 [Source:HGNC Symbol;Acc:6294]	0.818891	0.8619937	2.0013467	0.548293	5.5676515	31.9661397	2.6543	11.863656	12.199282	12.3081159	5.78258	3.13763	44.248495	2.5191403	8.8677343	9.630358	8.1025069	4.7310908	1.08822	25.4538823	10.0884451	26.359744	14.790903	17.488928	39.647968	26.5540868	2.1209121	14.555107	2.60076	2.10993	0.693125	27.474439	31.256279	1.9488976	1.2705	36.03061	41.9887	33.5715	41.210355	44.0605830535	34.4649	34.746261
ENSG00000054116	TRAPPC3	1	36602173	36615098	-1	protein_coding	trafficking protein particle complex 3 [Source:HGNC Symbol;Acc:19942]	44.734484	25.939473	25.006897	44.55548	47.76082	36.258729	17.9178578	67.87078	54.722638	53.84268	65.648152	39.909524	45.18974	44.237834	41.034311	29.367574	26.956016	41.099615	5.0222427	23.040331	9.267841	53.91798	29.241564	36.867905	55.399167	48.900477	32.695227	13.5723455	7.8081	4.559463	4.351316	45.129604	52.767669	33.487715	8.710051	30.41393	51.841166	56.465825	43.8153	77.96403	61.61805	30.414305
ENSG00000054118	THRAP3	1	36690017	36770958	1	protein_coding	thyroid hormone receptor associated protein 3 [Source:HGNC Symbol;Acc:22964]	30.122314	13.69811	16.03926711	20.75638	22.319037	30.703223	1.69224	29.66309	38.10768	39.618126	39.345039	18.953011	43.182741	32.932153	16.01342279	13.2352564	12.884277	23.8825125	2.1271406	21.7554108	2.24253	43.4121338	26.2926588	25.962224	47.942517	22.933676	16.65705	4.03391	2.08177	2.471516	0.872314	53.62096	64.635269	16.40233	4.3022	21.2839736	37.98941	42.1100824	35.41707	49.882504	49.8670635	18.74515
ENSG00000054148	PHPT1	9	139743176	139745488	1	protein_coding	phosphohistidine phosphatase 1 [Source:HGNC Symbol;Acc:30033]	79.02024	73.94205	73.74044	78.57889	83.24816	91.69469	39.137662	93.64127	76.71112	76.4865100459782	110.28634	78.55796	65.96012	69.46883	59.55769	49.31139	74.83568	66.46603	12.798063	78.325995	42.26006	110.32656	115.42642	151.66895	133.5653	99.22208	76.99587	70.6782	33.73272	14.461105	14.9634796	116.84376	100.72308	71.99115	13.6932916	106.54774	86.562293926	78.84148	92.2667	75.04885	66.31341	100.96327
ENSG00000054179	ENTPD2	9	139942550	139948497	-1	protein_coding	ectonucleoside triphosphate diphosphohydrolase 2 [Source:HGNC Symbol;Acc:3364]	8.41373	10.05524	8.17039	10.91896	8.78257	19.496321	2.925794	20.162726	4.753559	7.716002	12.37621	15.7785859	27.623835	4.37096	26.6782542	7.17418	11.75426	13.38019	1.339798	23.860404	3.81601	22.408895	22.86662	16.284651	17.8758	17.09702	12.3697712	4.0926373	0.684263	0.5706112	0.1635881	51.482962	25.188028	10.11879	1.908245	27.534083	23.79	12.3292	21.743113	13.92458	10.395382	12.785276
ENSG00000054219	LY75	2	160628362	160761260	-1	protein_coding	lymphocyte antigen 75 [Source:HGNC Symbol;Acc:6729]	0.102771	1.26403451	2.188884	1.399702	8.0309232	13.180132	3.9332493	14.744724693	18.118444	19.3025111	11.8224468	8.82522517	28.4312724	9.0878626	0.1045246	0.461425	0.014274	0.0331931	0.02825097	8.8319624	0.955892	11.24084	4.9633337	7.8390184	8.8273094	8.605843712	1.8658694	2.28809861	2.170526	0.8869117	0.2116822	11.6282591	17.9340712	1.682563	1.7243941	10.6222078	21.824739	16.0505213	16.0054365	28.691844	15.2411804	11.7296123
ENSG00000054267	ARID4B	1	235294949	235491534	-1	protein_coding	AT rich interactive domain 4B (RBP1-like) [Source:HGNC Symbol;Acc:15550]	7.29464331576	3.609938133	4.1240892	5.46365974114	5.166111718691	5.7605581	2.324062	9.48071020312	13.4820961	13.5466818	13.1838403454	5.1325850178	15.2662307015075	6.4509894	4.1279295	3.083853745467	2.794450666	9.22561757703	0.28927051	5.5683406	1.0240927	10.2034424	8.1283751	14.2658351	10.315770969435	3.6523747	4.27928	1.0492774	0.435214	0.6842224	0.2752508	13.283258	18.323570451406	4.63364104206833	1.5499169	4.2247854	7.9602278	9.2135821	11.703498	14.820443531263	9.8017529	5.88624160359297
[truncated: 62,944 more rows]
[truncated: 64 more columns]
