# Supplementary material for: Automated brightfield morphometry of 3D organoid populations by OrganoSeg
Source: Sci Rep. 2018 Mar 28;8:5319. doi: 10.1038/s41598-017-18815-8 (PMC5871765; doi:10.1038/s41598-017-18815-8)
Supplement: Supplementary file 5 — File S6 [file 41598_2017_18815_MOESM5_ESM.csv]

ensgene	symbol	P1_T1_1	P1_T1_2	P1_T1_3	P1_T1_4	P1_T1_5	P1_T2_1	P1_T2_2	P1_T2_3	P1_T2_4	P1_T2_5	P1_T3_1	P1_T3_2	P1_T3_3	P1_T3_4	P1_T3_5	P1_T4_1	P1_T4_2	P1_T4_3	P1_T4_4	P1_T4_5	P2_T1_1	P2_T1_2	P2_T1_3	P2_T1_4	P2_T1_5	P2_T2_1	P2_T2_2	P2_T2_3	P2_T2_4	P2_T2_5	P2_T4_1	P2_T4_2	P2_T5_2	P2_T5_3	P2_T5_4	P2_T5_5	P2_T6_1	P2_T6_2	P2_T6_3	P2_T6_4	P2_T6_5	P2_T6_6	P3_T1_1	P3_T1_2	P3_T1_3	P3_T1_4	P3_T1_5	P3_T2_1
ENSG00000271924	5S_rRNA	4.7407960707143	6.93638171441548	5.19387600509442	24.7793129179304	7.80266986268617	0	2.42493163157501	2.16924835281269	15.0434818249651	0	13.6898089545184	18.0796538036789	19.1760820045016	6.51737131493924	2.96301773614903	0	0	0	10.5953088454958	12.1271241326576	5.57061806896941	0	0	3.81103087356495	0	7.57792721812046	0	4.54130762312098	0	9.16980732941307	0	0	3.57507809624054	28.9401536957214	0	20.7008358575756	5.62250624472979	0	4.06347925424651	0	0	0	5.54420012484241	0	6.80530953046177	8.32361639583378	5.71732648203893	6.79787306445622
ENSG00000148584	A1CF	5.39757435677138	4.66037721733715	3.74732934960402	5.18891326351887	3.88679914120224	2.51556650399819	1.30548699141777	1.33028751138445	5.09497000587144	1.14729857500179	0.196582382222795	0.103908269733204	0.0350199110428247	0.0559174624960834	0.535160123164768	0	0.0262195063689244	0.841762118710389	0.344987706602416	0.115196075778785	0.107543355302456	0	0.0121451824293806	0.0127535093956545	0.0121018614371337	1.86035821246278	1.99843633713231	0.0999264697361026	0.171943779469519	0.695028391622467	0.0330535508879652	0.084901598953554	0.187240492818419	6.07413256818326	8.18296107102737	8.61844086243697	5.5539655490783	5.26171229922363	3.66842570344676	2.11724510875963	0.284871460692334	2.03291792682821	8.01375749445875	6.91273523221881	7.47832926533589	13.7526987960919	7.93793545633475	11.584259911762
ENSG00000094914	AAAS	37.7647649581671	52.4900236264146	52.9084885012403	49.5282666909814	31.7800374875974	23.1602263185033	22.9812611985489	22.2113170163071	30.2510528041067	17.0314124685211	46.2798078825351	46.4665257797091	59.0368301799519	63.1391526121032	53.3611935124321	36.1808445534418	21.1577491763738	28.9876305135003	37.3025829219733	44.691212074406	47.9817735345226	53.2621813769716	54.9733096506089	50.1366754197068	51.117241558814	27.9883621456093	18.4385211398789	33.8647330437597	48.669505883794	33.1670766350902	44.6062985248461	52.1435458033784	33.5329433328819	26.3943793023082	26.544477183627	35.1318184676743	31.0762783358359	26.2389769769026	37.4556467266579	27.3563580603826	34.3917357172568	28.504649323232	32.9958073529074	21.1880247333492	31.6668228848647	34.041913918029	38.7996268887865	41.7562924182831
ENSG00000081760	AACS	29.7480455817805	43.5729773914741	44.831270515886	28.3986870859914	24.4994407827843	19.8952726250646	24.7107237328122	19.1181570975678	20.8490916268446	7.87367492895012	30.8508054542752	23.9244800337363	35.2252733533319	42.5287777703376	19.5925155133472	23.028242013987	19.0730075925465	11.1902196613711	20.4508340704652	39.9754707896521	28.122429167245	38.0375161077569	27.1701664864824	36.9105784130637	24.1545905906423	49.4438567617295	11.5676498332646	20.8796851957601	30.6593728407722	41.8664272084368	27.5024266827581	31.4296428762672	37.2484986236284	20.0766891287353	12.5235748617329	28.7152589863835	18.9488958399662	40.4743850309077	21.654613854987	35.1135988817554	37.1840250673102	8.20798021513409	39.7854598302272	26.5455372906873	33.9336027474563	36.5290786702784	28.5520873177062	22.8709731036955
ENSG00000109576	AADAT	3.45549426326726	5.62207184210306	6.72218467009475	7.94283469282927	4.60278209381982	4.97803197751631	7.99892091546925	5.93179624729887	6.08059590431569	1.93462062228825	21.3327045712845	16.7700344818269	15.5034760221571	17.7703380904786	5.20969608482222	4.41057268548435	5.66387930228841	3.98082717579508	13.8485109457819	16.8541915130651	17.0945009509959	17.2669068447735	10.8221540291387	16.1540602278534	16.1106634054789	3.79563706372802	2.64620104628239	19.3698442400454	23.9211971799565	8.99886655493443	13.4734937393333	15.0068550560641	7.97016145186414	9.20388555649918	2.78172566161408	6.75281887440645	8.88375310178291	1.87178302804216	11.4079560998313	3.57086400786319	5.90172741237482	5.36278479551188	4.25655738462059	3.62049567664949	9.24859460767349	9.30338622381123	8.04228977312365	5.83960397303295
ENSG00000158122	AAED1	13.5820114724048	13.7234932481358	11.170870880016	9.22559498600689	9.21814436659762	7.18692953451889	5.99641059699105	7.02930865334472	12.2264881585016	4.22199111421805	10.2046603261485	6.42762799543399	3.97835421662499	5.49765444361007	6.74188321518029	1.95410700213404	2.66079240927724	3.03212270967566	10.1978407600996	6.98787579701276	2.55802148172921	8.43931487271844	4.60024556523488	6.46500925229413	3.79539342103411	1.7664841527195	3.86747199496472	5.87426660151404	10.7199929732907	2.9919968111575	5.70392614301266	6.35362660388447	1.7223057267766	4.46786717891854	3.05242908713049	3.21309674733975	3.14907950820119	3.32499222352788	3.72721495830298	1.70788327945933	2.93423870374079	4.16308032694502	5.16799277065877	5.86874177854089	7.33998218456431	8.16498877101166	7.03351302400282	6.74048617352879
ENSG00000103591	AAGAB	48.9970179515385	46.5960689477288	40.6534470426584	39.3538041844351	34.6834185159715	45.3744947786962	27.4402647833107	24.1073671638436	35.546850860268	20.4727032137974	58.1253761471046	23.1660115531625	28.344661439649	38.2738629015123	37.2990298171043	14.5678967041296	8.90668150134554	14.2394560249829	45.5941063479904	44.4521849951435	45.8486925296504	53.4301279635983	31.1384286996585	63.757710086418	23.4626515747367	34.9387656421625	37.5031753421157	34.7807203969853	41.8136250305127	29.0413462467398	22.1532159501926	31.6873680165076	24.312448599141	28.1667203304043	29.0476359145428	27.2692964730944	27.811044014449	30.4130727993827	24.8521321512256	24.7148784496608	21.9884744591536	19.3813749043454	27.5274231328303	35.4959423314207	40.8042404776889	51.5206253269404	43.2380839336055	37.4562781225079
ENSG00000115977	AAK1	2.44386397154227	2.64592602959321	2.59798201009156	2.09514595845222	1.56599790717228	2.16063894783557	0.917123692944212	1.558597519058	2.03606741676343	8.39253306169732	3.33646441760045	2.93692818606911	1.30314748531103	5.73876587962567	2.54687918411509	146.643488746168	12.5128611444846	60.6265342954605	4.12336298586864	4.67420988637789	1.5942241192652	3.4761242986141	4.19627885392991	2.333593401876	3.39025021734669	6.14899989110197	2.58197317622815	3.28086334057534	3.31647717729035	5.42261892146965	4.02505704331142	6.14344982882969	1.69050450683299	3.78671598444341	35.5036957681136	2.43386305108239	1.98269129972683	2.52861100561944	2.34266189235987	3.10703873770757	2.37009771686147	7.846886444066	4.54505181895177	3.1614718507541	3.01939887059767	4.94056376484022	2.75832665283696	5.82230605899623
ENSG00000087884	AAMDC	44.0906944022156	24.8110436932493	23.9396885831405	43.9338216181686	22.4124007932543	28.3149821275976	31.6855992931533	30.0761305852403	27.5732856571958	27.1771148971707	13.6820031990256	16.6125670240748	22.6453372095146	10.0850390161656	23.5878995122398	20.3364168721714	41.4182038246277	11.9694808331833	20.3571057925014	17.3132505334107	17.3678970932387	24.2719033704971	20.9650233090374	24.3639518995572	7.57512481644242	14.4451301339774	26.384014079866	14.8011611690712	26.1077830573074	15.1844085036977	26.4418189797585	21.3889484230754	20.9368009629945	27.6837309685146	22.5920977575247	54.3287207906275	14.1666493630631	32.8964034849957	24.6490999487788	18.0688160116169	13.2165326723677	16.2603845000131	27.7309812698258	29.0588627654145	18.1127474164737	13.7424020819178	36.9326915986209	28.4024548865345
ENSG00000127837	AAMP	103.64785593433	92.8739084354668	97.0949633943938	108.490937432315	90.0641190375052	148.862844690297	79.5356822138354	90.3922407647531	90.3472953447666	67.2592385341729	79.1953277136692	54.5141890675038	107.042942955501	121.668362470415	133.974029493761	76.9721990563886	50.0490788674962	21.9490020936412	123.203224330394	82.5394639295236	107.841831182791	158.413708296613	78.8637645258067	148.14176101834	65.2805373265279	115.367809917581	112.934533457271	103.199931969642	102.360409085382	110.846835889275	118.341942680836	101.952269077743	91.5968784160434	88.1474699944597	84.2498181036056	96.5428518623572	71.0528501122601	121.983595295659	88.814470692987	108.595756978049	127.162166327692	79.9584947898987	83.2981413601036	108.030658157436	110.731358917881	95.7175945016454	134.435184721013	98.5469883790644
ENSG00000131043	AAR2	37.9128532221132	28.4428063419226	28.0642801002677	23.0982652550185	28.1927384206727	32.2227514101609	22.5585732861538	20.5516680634255	19.8991988275547	7.3348192858832	26.4995928226134	12.321189009675	17.0619077437983	17.3683121691812	17.8705475511888	12.5887146571984	4.762336438393	1.54497034307806	14.3999611381881	16.8343207881891	13.7672158414925	23.3051807537279	12.22372221284	17.6339600148169	14.6224482151964	14.9543737032692	12.3581325687	11.6523516340764	16.0911790011738	17.7498918893405	9.04746605710784	13.9963090606991	14.1817484652274	35.4240319785878	13.5194062085655	39.5974098025337	27.4454223900171	27.669289091717	36.0692719332155	13.2168685861257	16.5989481014615	29.9122859145946	29.2442074864351	27.3801287739767	31.2079776266119	37.1975001146701	27.2702543011187	27.9179930584454
ENSG00000090861	AARS	122.00615490075	206.85384936142	211.069261719215	52.4594994886993	104.734714445534	42.5743532579397	71.0710595331825	50.8418684611873	61.4884246019728	30.1667062393744	53.3343218431727	61.9790087651516	64.0441421187725	60.4686347176425	38.9689273776771	23.8105272948649	27.399306100812	8.13609281947567	81.58430133093	60.9257759928184	71.0629255616318	40.3104789175139	36.6713892850866	47.7003355570443	33.3065968843121	111.308823960766	16.3661147318772	62.2622310539726	52.1039284945064	70.2141373974969	32.9525051234679	35.5492291807419	22.2190921611448	62.1947629802532	20.5082419273443	48.61258382855	58.3437612248174	48.1835369672347	44.9648143482197	54.8578779856746	60.210636422456	38.8787288430248	76.8857694564975	85.3782944767473	71.9058402827396	135.940682840033	118.143965706962	100.362746402834
ENSG00000124608	AARS2	6.00274883933349	7.40619075135502	7.04593394455105	9.36896051841966	5.1701422470074	4.58238258607267	2.35385742330802	3.5082975154175	3.3677119620918	1.2654265856142	6.73959883530994	5.78862028979138	8.81813717764131	6.76127226890061	4.79380182049417	3.09202387291202	3.67547858327678	1.51486037900572	6.22333124016135	9.23910296287589	5.57339097755669	4.20596681931894	4.57985221273727	5.41749761043031	4.82646442234809	7.26073340009005	1.62828246481977	4.40555317182467	7.83985634581484	6.79997575636673	5.32408364901691	6.76009321413373	6.30941898208006	7.43131426157943	5.72125105193881	7.82469164616438	6.43126305723812	4.3840266229209	7.7239743266517	5.22702731586257	6.46947143861096	6.29616440897161	5.5384880183216	3.71372872740095	5.91386605817302	5.67732837134551	7.06338062593181	7.23157396751728
ENSG00000266967	AARSD1	39.9685569075264	43.8862344496514	43.0744628828445	39.024171954101	43.5867766929831	51.4251751645825	53.6973585227306	47.6694395311733	33.498628769757	88.5229220038695	39.5724344920999	51.3780220866875	42.0837968696474	45.0741356871894	42.3298926622453	79.2689105356314	42.5792335069037	69.6453545915396	30.3377090745903	29.9308693198711	50.8268243299386	34.3558813525366	32.1437476921979	29.0378857914947	48.4092397928074	30.2438777556574	17.1936213596218	56.1223141833644	28.8334805267578	56.21414227076	44.5425685490922	39.8138908487948	44.5730826238515	27.0142402515933	56.5278860718594	37.0671290658807	26.4950688680374	22.0862223508082	37.7332241772511	31.9082545781133	50.6307221863769	35.3640530295974	18.6866498035103	17.0349618991898	18.8881944603014	20.6782231548319	24.9656573651372	28.2375604675675
ENSG00000157426	AASDH	3.02927798586509	4.27229818387021	4.34482579461053	3.3527766938571	2.81065269676099	1.73506187115346	3.16252886800879	1.33072331813609	2.7461133509335	0.875475543936814	6.30448933442252	8.55235992641417	4.17674102903485	4.81053586697411	2.31632361035002	0.811723692684731	2.75803329952951	1.06727591407318	5.62499319051844	10.6403595180559	7.0639551757718	6.31960651012139	6.56791222647776	6.84962319906468	4.00236047916128	5.15373615393928	2.69812131036712	4.0998177679669	10.5349488691563	4.91581106595732	5.81251462044564	9.92382674355783	4.48385825338068	4.03984799037313	2.22607284757366	3.75004547862372	2.7376912022746	3.13510355656706	3.03598352380156	2.89215482217661	3.58446975034177	2.14009017473465	8.83056902778214	3.19205097769932	3.00435589584419	5.15351218108518	2.8302358864219	2.7008456830778
ENSG00000149313	AASDHPPT	28.0046721311925	40.1594254971371	39.7840535748421	29.6980462282583	21.9204054218201	13.3146157634532	26.3146623843453	12.9657998378589	34.130769900177	8.24578167829189	41.793312997666	29.10964563127	30.3508748715678	25.5130812224214	10.1435189390972	6.08357578053264	4.00972524390726	3.89082948980152	31.0838674715697	37.5533429959459	41.6296522192748	36.1607246812288	26.0479234424158	37.2334112551401	18.4897396818181	18.9147640368538	8.20105075201823	23.5667957985234	47.4216461719152	24.1029644821837	29.9492919891154	21.4395051730657	20.6696054414716	24.0709502405051	5.12570859005489	20.8115602351459	15.5781451879706	19.1639974801441	14.7676691412984	14.5513713794757	20.2620825953681	8.99863519145709	29.6804485308798	21.7407798845859	25.7895576225548	30.1388926199987	14.8817886863468	18.1894874359715
ENSG00000108270	AATF	79.8939954475481	66.0276699841723	69.7815134864943	90.9464846731134	67.143174453184	98.4839686695096	63.863157341245	70.1322534211594	46.7066772292769	80.4884718662162	38.681867065957	27.2559512540569	26.6690227577264	38.220968881637	57.4681952828143	102.569038414431	46.3916899257617	27.6218618141599	34.2374670940846	27.3676172655471	35.8420507258602	31.0278809828732	21.5885619182521	36.2465043947621	26.1808287562931	26.3058124419774	22.2717036800097	43.5555656125904	36.7707618785007	31.3229961035404	43.0352915655209	36.2270001608928	35.2273822928057	58.3634338169178	41.6137557311304	68.6468983312284	48.9875193952897	54.107142255137	57.8892290114261	21.5946642017475	27.6723996370299	56.1048361538891	29.9039120451218	43.8974326431125	39.855359816463	46.7129572663143	48.8996053496442	55.4570081014145
ENSG00000181409	AATK	22.1079771177655	6.33680409141595	8.29255413974766	7.58668264708436	9.80044659603316	25.0480444346012	4.33292444494455	15.6259775532213	3.91761867583479	8.22897286369886	0.545980334915235	0.053792405125993	0.262995380640039	0.79016171991053	1.60754133092934	1.10797455306974	2.07760961543812	0.455091318897354	0.553132608135853	0.700856603752775	0.0883331104584065	0.14053189969282	0	0.301437602058308	0.179134507749346	19.1789548175765	0.482919975239911	1.37808568745119	0.0330136919357734	17.8759934601946	1.43017213935896	0.444546639800346	21.3149950124698	2.43772051175404	36.5375143939316	3.65784882037484	2.07594875893545	1.97582348901622	10.431026606108	27.2511332446575	23.6303536377075	3.6075049556626	2.21044741203792	3.62349599061678	3.25077293831953	10.2913041705021	4.5518515702508	9.95018285983225
ENSG00000221180	AB019440.1	24.8891657249015	95.7651084493533	186.331473791657	22.7221349568402	18.2077481273402	2.0745782447484	1.41454263854604	6.32695801338815	8.77537380754138	27.5488098659523	10.647590921176	6.57758286815301	11.2727601425827	4.30644509432343	1.72843028037942	0	0	0	4.3392771003338	8.94364734006952	3.24953829853317	9.83911783309317	0	2.2231041287786	12.9751191810011	2.18594514416748	0	5.29819837351178	5.32837622975884	1.43278165163424	9.88173737990219	12.8419210413583	2.20004358942377	8.22163777673193	5.13117895105038	12.738979414613	3.24375026993966	1.86089505261897	7.03293678561095	0	5.25080321220792	2.62644160341644	1.59929115409731	0	6.54356867540564	6.40277814132533	23.0892587078312	0
ENSG00000183044	ABAT	4.47685658492222	1.46864431521278	1.88501259626838	2.86296960324337	1.79567445873476	7.83310844318702	8.69087595646557	2.10008099179687	3.16281181295079	1.53282475843649	4.80490253276717	3.00887314401766	3.60864644002173	3.27403679524875	2.32385156670166	2.26704401929889	0.959860652025874	2.57716930669532	3.76988708483817	3.13631379403328	5.04970168008941	12.1148225978627	3.63544985729515	10.3512307530567	5.27344132443231	18.8061932872706	2.02715443910829	3.75430166733823	2.39688602567283	10.1121187842558	2.54610499610501	4.266814211556	6.47867464878511	9.61841972460518	7.29832387372559	9.99076539676605	5.85211259264262	6.52524586090954	8.17608386587429	15.334329114532	8.09012078486182	3.99397857388904	7.65147834814247	10.5906377965127	4.97276785657013	9.97148405374885	3.14610210219433	6.53971650954861
ENSG00000261905	ABC13-48559800H2.1	1.64667758650146	0.966529740101174	1.19789159837165	1.18819673517966	0.850925726894455	0.945818341066445	0	0.683693181482077	1.86511397357391	0	0	0	0.905032853226832	0.964721585875748	1.45149245734174	0	0	0	0.260216745853964	0.584233710776617	0.406774598119976	1.69194805424613	0.362830746274079	2.13586752964556	1.01676455018519	0.860158897535176	1.93212954637001	1.13726490899281	1.33986310231988	0.559467720030292	0	0	0.368104665263212	1.67466638419055	0	2.59738950130911	1.29711161586414	4.75887584599382	2.67384362467281	0.548614036037289	1.25015275008547	3.06785783480553	2.35858328213122	2.72132760335272	1.10839181723969	1.96204195359273	2.1696240500881	1.23187194042607
ENSG00000261605	ABC7-42389800N19.1	14.1541291767095	3.0411819057236	3.2159714716457	13.7351123681202	11.6504485459	19.5293107333274	12.4287809543017	11.1531285087399	9.51988374289938	16.660964426039	3.60123092840738	7.10062336972521	5.97588840380504	5.84699457855804	6.5148355030797	12.9248427982337	10.7500445532549	9.81556641563651	3.55163924752933	3.92278613245693	7.75826547818562	6.45818384949338	8.16973409708343	6.28967689304023	7.53565536428914	7.97890495756948	2.49255901421189	5.53739701930976	4.0993990795655	7.42604163705415	8.51276916644032	6.59456511755218	8.06974477807841	13.0986734368336	16.9816192164742	19.8744779038619	11.110571111466	17.4019942975035	17.0144520906461	7.97105921326517	8.68909008919264	18.9791615366866	16.132367587776	12.8879408349036	9.49829006225925	12.3787942326314	15.942118675441	15.9640291656819
ENSG00000226210	ABC7-42389800N19.1	14.1602700335558	3.04062625084536	3.21551616425366	13.7356229291331	11.6507237932243	19.5320010504247	12.4325217021052	11.1499077592486	9.5160728366556	16.6729586026257	3.60052890050798	7.10066320525465	5.9753113903044	5.84508802484813	6.51352845275387	12.8919171285411	10.7463328605593	9.82388163807842	3.55165203365054	3.9224826081462	7.75908625912746	6.45920069833706	8.16772223051851	6.2880388039973	7.53343193522	7.97958582844418	2.49186421404949	5.534649517134	4.09919555935383	7.42548076034384	8.51454117156378	6.5902814488893	8.06637454799028	13.0979685383939	16.9792406607628	19.8457944046421	11.1152214631379	17.4023418230517	17.018582389739	7.97126273473367	8.68950010112841	18.9998649229837	16.1304763795941	12.8845885287949	9.49774612373056	12.3787942326314	15.9407933683768	15.9638843041624
ENSG00000262435	ABC7-42389800N19.1	14.1616346684105	3.04087452217393	3.21554077546404	13.737920453691	11.6515495351972	19.5317021263028	12.4327819280394	11.1512647247703	9.51559294475824	16.6751234052291	3.60035670498549	7.10070304078409	5.97548769998515	5.84576410772399	6.51368529879297	12.8959827329727	10.7484070417715	9.82366016726277	3.55194611443843	3.92259642976272	7.75819892837953	6.45940701549375	8.16823190338162	6.28832296230066	7.53352756657781	7.97954902461311	2.49206534041229	5.53499986976044	4.09904631119861	7.42570171177517	8.51751964826065	6.5911560312413	8.06689751472809	13.0985637859652	16.979716371905	19.8464014628266	11.1143838221535	17.4023418230517	17.0192649391654	7.97173239966097	8.68904615934238	18.986674862359	16.13108485527	12.8852996240301	9.49819546425426	12.3791551409445	15.9413957806787	15.965043196318
ENSG00000251595	ABCA11P	1.88561600651056	1.64533429078253	1.72213486763314	1.77012422170454	1.7113089518525	2.03264173129795	1.67656738447421	1.21942562180314	1.6179301259221	0.225107174243266	0.78320603457122	1.80192910259156	2.72794512414606	2.34949887118222	1.14270822241009	0.553807473747331	0.168569252955025	1.50820618768114	1.62101549702201	2.02915866265357	1.88695187101519	2.80335794561324	1.0724268136791	1.91682142706559	2.36244239703968	1.84742461015005	0.677378596862823	3.16589807654742	1.27114694509188	2.84058049489009	1.67132507065489	2.23128090284612	1.87086004570241	1.13812479132916	0.9663881571032	1.24912404871451	1.09239692516914	0.333687080811937	1.37060387640149	1.66192186967309	3.52366600529631	0.896657816829235	0.455333859984611	0.430632502088917	1.38215134882977	1.32938532000615	1.43605574662372	1.15467147031527
ENSG00000273195	ABCA11P	1.88805802058309	1.64497370623388	1.72696814018374	1.7709204416041	1.71077772451656	2.03224909446381	1.67607897292404	1.21898599767207	1.61763654499666	0.22503123062761	0.783135169490809	1.80182931459031	2.72750595275947	2.34877438077246	1.1424747832219	0.553807473747331	0.168519581773364	1.50820618768114	1.62082626242807	2.02999082513884	1.88643100786615	2.80232046505389	1.07240803625783	1.91665494373021	2.36199723306906	1.84700026197787	0.677111464484591	3.16555694372694	1.27037682461092	2.84053290535104	1.67082174579536	2.23094356393892	1.86949335929426	1.13767553605693	0.9663881571032	1.24880170081851	1.09351243188697	0.333631129198687	1.37047051674434	1.66171521710508	3.52362207544605	0.896130715292623	0.45532711741631	0.430624883211397	1.38202718894822	1.32898591480627	1.43593044486492	1.15438985952148
ENSG00000107331	ABCA2	77.3578945507108	24.6992809190886	31.2666347047901	77.9031195261471	49.9207269707287	32.9554631576206	18.8283956486402	38.0464993353099	56.7782769066012	6.30938932831055	63.677007424265	75.8855999807551	63.960894268525	63.6350846870413	29.0547717341083	21.6310941879653	20.1087510387055	8.48858544751547	126.297432292016	65.0791569210449	47.0056985653944	57.0918551116745	54.2138111341406	72.090209630674	60.681745107587	39.6515051100733	5.01481650074262	61.0412729875955	54.1063645355329	37.3701137481838	92.4396574305383	94.1083426408216	33.9842908684369	20.7809964734868	30.9950753858339	39.2856403446284	19.6518350555468	63.2447749682737	40.875488767328	47.4097723022489	49.7462545423906	19.7617968421142	68.8967022252453	45.2812502465866	35.1310665385386	56.221301379475	70.0735207942542	65.9979949933685
ENSG00000167972	ABCA3	1.11828305586917	0.657103517703601	1.25357323129728	0.664488776232394	1.53848941433255	1.67338171837427	0.816898162326769	1.04804349224748	0.636125785759569	0.633835479670183	16.2776069777401	7.51216701287658	5.18296222136474	7.0374268555909	7.66850961631347	0.331734425147413	0.172691961032911	0	7.14799667538688	8.6763074271033	11.4650581774232	31.8814370181352	10.6503280167968	17.4985858290303	17.06146216228	5.13268270639792	1.63909803497948	2.86134540046183	10.7520746783372	2.51037469941512	1.58120409476601	6.51043440047175	3.29661438474025	0.528181188292224	1.86333358735966	0.281279954515898	0.24777131476349	0.431606226781081	0.878594772877515	2.0473414334191	1.77646427857625	0.41320202386156	5.46558572532652	0.807634201540622	0.266499607697137	0.236037645881315	0.433523577643707	0.411633568358197
ENSG00000154265	ABCA5	16.0699441431647	8.22830247831693	8.34159443755208	16.7591461018754	5.52119145771974	4.90732568472033	5.73487003394162	2.69398299796566	5.24783623518194	6.5680057537703	11.0963520463561	42.0864021728187	26.8104594849202	18.1237374270132	3.73696249975919	12.2203131984696	6.61420208788138	1.21319126523993	10.1548612365338	22.3259684367032	14.4846839770158	15.3402155507287	13.0344971735795	16.2626486388419	11.8146398262949	15.0112301051823	11.0222492788991	7.44423544569828	11.4209328639008	9.81197717019201	13.1156710858553	17.9919605797592	12.1905805539444	6.09265097122664	89.2653513439205	20.6469500342952	4.72830343694903	5.28218763997456	8.4769418523126	14.7005463536868	9.45602927670747	4.53229685457514	3.97576862290284	3.8525443371945	5.35261763178618	3.7735337713199	2.73528835820987	5.23886180788752
ENSG00000064687	ABCA7	55.4095773332085	19.5525688413359	17.6955340972953	53.5940694478926	20.5447542512857	30.6868885438621	9.54964772442259	30.6991888250683	14.7589048931205	92.0547910206395	45.6848417345426	215.49878148375	261.5695209758	118.930187069536	78.7158514971456	149.07181701113	27.1417855865705	78.2697715331541	46.2721927142471	106.285908434874	124.703775167385	74.4546950779215	107.856678901127	129.173940197775	80.9820555950732	58.5145968689837	46.0030996132795	51.1429440757565	49.9495305190484	27.3823443219465	112.323577998889	115.880526171688	55.1399606474496	22.549811363055	101.415218502492	26.2680769269677	13.0151228408912	48.6870304175133	29.1554673201795	48.2967466219853	29.9658526512744	32.3373720596205	20.943961683201	26.8470704528294	7.92848228598111	18.3855512910235	31.3930375888475	36.6148331828857
ENSG00000085563	ABCB1	45.6398363500373	35.7466189824305	29.6002718929247	30.6261070217726	15.9010409536084	20.3624334847333	43.9556798350964	12.739559354161	17.715464863066	4.69365188710843	0	0.177010370140983	0.0189669146105207	0	1.25150234693982	10.2792623753355	23.2260371266921	5.9565723488983	0	0	0	0.382564914114861	0	0.0136589046109526	0	66.6156739839637	3.38198915790469	0	0	25.4911076560707	0	0	21.2739750510869	23.8212078562057	176.743819718302	6.4966031382141	2.99425168169803	19.7127571756444	7.25858762597197	87.2903468806317	20.7987896836248	8.68867895150561	66.3007742897229	26.6464146152169	6.50674758443843	37.4676484082547	24.941571716482	79.6438203869432
ENSG00000135776	ABCB10	13.7961977360284	12.574920329723	12.7864073351836	13.5309734819435	12.8778327907383	7.38523280775991	9.42924118468754	7.02218049711016	10.7330575166701	2.15915246864523	33.7303768691357	13.8045476071679	11.3609133801426	12.1223660845828	7.23159576076046	0.718352219640083	2.16806520394059	0.693927459859015	21.8853157859275	19.3683870830091	25.8905698380151	24.1770313733817	15.5998148402818	25.3061773740102	12.7799164534336	13.6352618314005	11.4480028654318	16.8951284631963	18.2436698158642	12.1662622606043	8.9807670302162	11.7054708845433	10.6651182937531	20.2854028210306	6.38070403722548	18.5197714121647	11.4368033907115	13.1720933437917	16.1857863333462	12.9524616351098	12.9894709909927	6.57796053734041	18.8621193876828	12.4948033687154	23.8873620186191	22.6576422421888	19.603625224996	20.0490211623019
ENSG00000115657	ABCB6	50.3459184299266	18.4618922410922	16.8383760927197	29.5340555626088	32.7947374358548	31.2009616529704	21.2090219120226	22.1389493812653	14.8861845525832	27.6727629525346	13.1722046187756	24.8044800703918	48.4019744904761	28.8492303058627	23.5346527522904	32.647662516277	11.6955273086199	11.1507173213444	33.9010783121177	20.7635315185566	23.4063742745137	9.42008404046555	14.1836807426505	13.9719056666782	12.0632230214798	10.861718484857	11.813675459539	21.3767053261373	13.2078620311902	7.46525371761051	22.8051843292337	14.3683831661712	6.22276513684698	25.8052338018425	15.3533091332559	28.3548131810791	15.8448348150019	60.7857283775168	32.066544828297	9.13742665928857	7.29213417626442	26.2032829678629	46.9173594623669	90.9262038160857	52.3028417756892	61.8766141999988	98.2365009458719	63.6949089694304
ENSG00000131269	ABCB7	16.751932693528	20.7768891446624	23.7611047183767	16.2209320947131	19.9141037297205	11.464062913713	13.7966896624937	11.9211381104571	21.436638379268	5.15149061577614	17.5954857904672	8.9341205359783	10.5605656821134	14.5131871411372	8.97505711988697	4.8541541790265	12.1838141286509	2.70014500382381	16.1532081445573	21.9158286824555	16.5080853556266	18.7249428226236	12.7149537705232	20.2262158829582	8.77220229178361	11.2121583204273	9.19338365210128	13.4477176265208	22.839646000693	14.1065965525073	11.171016260828	14.2339424562641	9.03348725165787	24.0254326690829	5.44703981174439	31.4557280041475	19.0257946169128	17.7694347971785	18.9771297916942	8.02498300911902	11.9435598293998	10.3670086455212	29.8675449340487	39.3849018556087	34.574161313494	41.3660344405164	47.5740428626133	51.3521918058587
ENSG00000197150	ABCB8	19.1600663771148	16.0493716589382	13.6518881066208	27.7880502468324	12.4130512885088	19.4934813891499	6.51944649894525	12.7400336364995	5.87935534499021	15.3544937681454	18.5611700320971	17.0367537193174	22.3300573570388	22.9734502963376	19.3706815855235	25.0775815052788	5.28589498285653	14.5993310001217	21.7161848300286	17.5983812762627	14.3513991614488	23.3158430982087	13.3758814476138	28.1843099636941	7.23746316316041	19.0572774876746	12.9115973962823	16.822821212983	20.8565222125844	18.3157836872556	14.6663378442583	21.561764194941	15.8010231591479	27.6309921587002	18.2150608269183	35.6817061363264	26.1021950867952	33.5138318505171	46.4635245531338	20.4660918536693	15.041596837154	22.0062926274501	29.5665813530422	31.0022498144717	28.1716182817878	23.3060415848335	22.1404400660858	22.1884574174481
ENSG00000150967	ABCB9	3.01356477105576	2.93872373283458	3.10093079977344	2.61257396205593	1.89942261702177	1.6269825324834	1.18133352351327	1.50613431696491	2.23802992176919	1.22074044582478	7.30712759371083	6.422458934598	8.3140320575958	9.677535471408	2.84297758069929	2.03409061157153	2.02738277154683	4.42838849141048	3.77224944859337	9.8198977432119	3.25158395709513	8.5092446116908	6.1444934479787	9.21837818224711	5.39801811864162	4.30386079886103	1.5636303954969	4.06134167373918	8.72551986406605	3.958025532565	5.04180229029436	7.04385182052752	2.71187834104044	3.35221723202937	5.10524026187808	4.55807572767921	3.54555607155543	4.53268050749773	3.97799291671424	2.79457355926363	3.37171441043574	3.27230885015819	7.15362420792534	5.16912971555955	4.41955088220461	6.8031848497468	2.19019727357575	3.00770670975266
ENSG00000103222	ABCC1	8.83913858930491	6.61096069073503	7.87404407585076	7.84589471698675	7.71588355655971	10.0256136167929	11.624229211421	11.531663850412	13.9327231813047	19.45925848106	21.3301891920751	8.69570011715547	14.2872599428564	22.9670301854053	8.9613879875794	20.0101606058993	13.6077040514307	21.8358143998786	17.2850410544677	24.4365077880862	44.5371178595002	17.1856149376501	21.566813404197	23.9795617692385	17.5106610967852	14.2781733599608	4.68638375150927	19.6749245866265	28.1648512569815	34.3709435958416	12.4355523462631	22.0270008948115	23.6121020459578	18.915035767354	3.91363296095585	19.1994393807305	21.5693117076107	16.1374855791295	16.184141214216	16.2724611424312	31.6205769092164	9.73589583104832	17.3512234731491	16.2422796606104	32.8847076359699	33.088371306359	12.5050552869422	19.0527013419946
ENSG00000124574	ABCC10	21.0641952100822	15.5704309511884	11.888517777428	19.9168153503646	10.9023084273258	12.8866662754775	6.04333226046155	13.6883144949987	17.5611337460438	7.52287779433848	11.0096293580592	23.7377011950656	23.7973815282877	24.8804150366895	12.4956389981309	32.1183339895503	17.4546074467793	20.0298839880416	9.85206951998927	12.8370523192475	21.0452115558666	14.9413941709913	25.3453742729656	18.3724289420824	18.0775446218056	29.4226935631621	5.76147310252752	16.3155832619708	14.4921668293268	30.4622050192139	15.187473235444	20.44926858629	45.895572531915	27.5051731447573	19.5936571279319	30.2578381485632	19.1766205285022	18.7084239801729	35.085894972603	31.519703288632	27.9264928195992	27.1109774998524	23.1692045924308	18.542366974981	16.017992843481	20.7934545625673	14.2738329864288	12.6124188918559
ENSG00000108846	ABCC3	92.544126434992	65.3382216869616	81.2181891303025	39.1268036525048	44.755883785209	56.8187207887544	17.2588864007595	82.0538364095421	31.6744813346836	36.9672738733484	66.8834073183846	38.0835827748137	98.8179841514353	69.0964230685417	69.3707824154535	262.805851126771	204.086656036754	73.1494618451527	97.103077483281	102.183250001823	159.878530987533	52.0796510143059	39.440318287659	53.1402537590659	55.731784501465	192.182285537439	59.6043808829852	135.151481518481	58.9616763500828	266.409021928073	62.9170325864213	94.8964849249821	343.842741061685	99.1692494658891	157.500209875553	189.679721827462	103.414708227339	83.4152071830077	151.7424860849	275.31340193493	302.080713024523	122.136208061689	106.625550943894	103.687361263569	108.84195059927	174.442228902043	161.490299516748	178.869557415359
ENSG00000125257	ABCC4	5.88179279142297	12.7660284853631	13.5077037083038	5.04556770565697	15.1522615731235	5.24852019502906	9.5318702596176	4.88685938864701	5.97695478039933	2.94866826483735	14.6953300052778	6.85862033741153	3.62100574864232	7.31963826219153	2.73182641310548	0	0.144383208346111	4.55577548006245	5.64285643667263	7.67439973404924	3.47880238052968	6.71415474801003	4.7852104074902	8.29454209597236	5.05169085377925	4.56073497796809	2.25621359828958	6.46291728339288	8.47416729836339	4.94632088940924	5.97696687203875	3.73473080262965	10.7370219589919	15.4587408844239	1.63264698313214	17.4433783334001	14.270390188033	12.7217645256302	12.3566833548075	1.20829192920447	2.92756253796372	7.19576961998071	8.49386137384587	18.1644926431598	18.4112006930388	17.7280433699554	11.8017025386703	14.270809501209
ENSG00000114770	ABCC5	9.83831656258068	9.21994025255031	9.04599693515386	8.94719755343411	7.69603326905132	8.03201896583552	4.82990976956665	6.33365700884024	4.05919564097421	4.37892467592285	12.8840478232042	17.2027574809166	19.7089631083869	28.5825322390455	4.40394982287299	8.80173419987205	5.17363534818266	1.45519389837585	8.92171042498786	12.6677123122354	12.5494411550548	16.7088469361157	11.7897840546951	19.2543281101868	14.524483452253	11.1270621584121	7.10651426563468	6.7013820323482	15.1780083870166	12.4933451625414	11.4380691206263	14.6729218614163	15.6668697946504	15.0588202429275	120.033075514416	29.2165365234499	9.20541302140253	11.8109099684364	29.3969940894908	9.21898303458554	7.72502005891386	14.2548336115022	11.5874040800236	14.0564737657622	8.82271367972441	12.1104439842629	4.64515281648556	5.73217523143636
ENSG00000091262	ABCC6	2.87918781227598	3.32747965322855	2.68530344591435	5.41900268957705	2.9062689242624	12.1391698904097	11.0422636730172	6.93099404894902	12.3678929638343	5.50603909779434	14.0586040787882	2.10354182198446	6.49720920248663	2.91900539465185	9.59507565558604	24.7833182101025	6.99819461774382	9.4078859582554	12.870749991471	3.01932452192038	1.79152676955395	11.1110129984847	2.49800353997072	3.58474174298415	9.64550928580027	8.62649394381403	7.18493944999806	7.78310203594543	5.51875622680288	11.7744096560858	5.48888125656547	4.79326102646677	7.42078256949541	10.017232777777	19.3453565258094	8.86989407540701	10.5376434528593	9.48195169517166	11.1415850607432	12.4154469174021	11.8901436208399	9.08093482516946	12.6749770578547	10.5512446442593	14.3197836476051	17.4830411056415	11.0902744535733	20.0664291710934
ENSG00000256340	ABCC6P1	3.32714080273624	2.52899389879169	2.33019062939741	4.41391002793719	2.27513324572584	4.83095458373855	7.63649755832044	3.65881392947435	6.21889086900878	2.20787105869476	11.7508741254185	1.66138557034523	1.23981127785056	3.03637202973425	6.38569370268601	15.2891349302958	1.54796689705824	0.557540698157743	7.16270838645385	1.67127441255249	1.82254297218248	6.85308667694763	1.87986397586969	2.34411210650686	2.57548826242622	5.87931080203736	3.91327175893352	2.1415136490591	3.2731830010624	3.9044956292955	2.14981546689583	0.282048346366812	1.49316998120925	2.79738945790072	3.80627109156524	2.50128460246812	1.48126987469807	4.34195987165811	3.47282978774385	5.57136888918149	4.79080496414956	0.647755529142285	8.82223291102219	3.7251858261068	5.47707313210087	9.4294514975935	7.55184061681727	12.8191435231773
ENSG00000255277	ABCC6P2	3.6098112665443	1.32800333655224	1.73396436895864	2.84360785323296	3.22232180203495	6.84824700976206	7.74349107756172	4.04034358723451	6.61030481496667	2.23340344269788	2.85638330088518	1.46332033029537	2.19755591717585	0.479567218494848	1.35943428879261	0	2.39982766254915	0	1.18538851147951	0.256479307254327	0.366057208424321	3.38177546286029	0.462171352272703	0.277147950869003	0.457213521702895	7.32736857642409	4.29708302549109	0	0.844771694601811	5.20454665724769	0	0	2.32036467739754	3.29330430751276	4.38117276412625	1.60810623673597	2.09116205226216	4.68106487576554	2.12433883263539	8.34228550290796	5.97378897318517	2.62916476656567	13.9089563547835	5.13353025638581	4.58868671259088	9.89142737172657	8.61285133181262	9.50957930536972
ENSG00000069431	ABCC9	30.9688323442852	29.6991267352056	28.5525480558114	38.7635918243545	17.0236843352512	13.0353598025204	8.37225060608709	21.6477615954223	12.8573921558391	9.65491341899941	2.03287410952551	1.57397546397909	2.09319661432454	1.52038869287665	2.89406429620967	21.393382305192	4.79000492408981	3.60739718005334	0.732057862506324	1.22696667370858	3.43510134119411	1.30936383474018	1.9714039045739	1.54662517115196	1.71218622106393	0.670466431653473	1.341915641145	3.84762786238447	1.62908431832338	0.845921052997611	1.25001388654659	2.05005673033899	0.89190233911476	1.87617335148261	3.32972650336048	6.46606887035415	2.38040959362999	0.746962725030888	2.10623394658166	0.658896057618193	0.887350760059047	6.16585913220845	0.534493256362651	0.718640683650469	3.3113291417287	0.889727414444249	4.23745861400393	2.85402688930568
ENSG00000268757	ABCD1	3.94999699557453	2.61250622605362	2.29721776028997	3.08272144519355	1.49073950850976	1.66999206829375	1.34266498270734	0.894456085376177	1.89167175575275	1.76117223261986	1.0301146775726	2.18323837560711	5.83585524127685	4.17824355507261	5.41017015674829	2.06753163957231	1.91252280357099	1.03602034187264	2.8073604103682	1.74360931453876	1.51621976054539	3.32577951284096	1.61424125703541	1.71340603699401	1.36245039162288	3.9043778470107	1.75431555743777	2.29215071113428	3.23739465024085	2.66938103727416	1.36441189816038	4.14963980986868	2.99235950326211	2.35502354973439	4.22169536078713	3.7803015620706	1.84173423024163	4.12526379137163	2.89080001043046	3.57384731948144	2.96198714009131	2.94779472359888	4.65433207691038	3.70705086590906	3.05505498713343	2.02838411971543	5.81549980764525	4.44270709341084
ENSG00000101986	ABCD1	3.95048444314464	2.61270472489204	2.29750448089091	3.07931345043266	1.4906211521603	1.67014900345776	1.34287966910302	0.894663717449982	1.89182743833004	1.76221367819665	1.0287106217738	2.18330609600716	5.83514839973857	4.17872357391446	5.39644612832704	2.06822451018671	1.91318872490755	1.03609080985944	2.80742178375002	1.74382936966404	1.51643493825177	3.32650899135925	1.61426271694543	1.71250341650097	1.36258666630776	3.89045698192966	1.75377068783672	2.29226503672818	3.23861577151087	2.6695193868627	1.36489260167792	4.1502109656904	2.99306647681508	2.35513555026425	4.22174293190136	3.78073257338163	1.84169812502678	4.12576249053321	2.89126974444595	3.57410563519146	2.96228732740143	2.94832650009369	4.65461740266652	3.70726063900344	3.05492491487657	2.02851765579129	5.81597330371455	4.4432007814691
ENSG00000117528	ABCD3	34.8070956307609	37.9334176716595	38.9599865731837	30.3439717719044	22.4238228690952	14.0620743346196	17.8130915244309	13.4049150251152	27.4738195927865	8.48096817345678	64.6395115697847	33.0736680120856	20.5479732754632	30.4917460550456	13.1794249901915	11.1543465089156	14.2058171291378	17.6150372963231	38.6471023836138	53.5380587684842	40.5611551525395	55.6973530932278	33.945291848686	44.530767816294	29.4032884966325	50.2315634534117	25.9997713058392	38.5198517955987	42.0444264481569	39.8978075725777	24.1502581838808	41.0925302474263	35.3544573993526	28.4321302573565	36.0425623216466	40.4878095111906	19.8800636284612	36.4267141374828	30.7783272928496	44.9525768804701	36.5983048593854	14.4866492609079	38.3226395741573	31.5683080304751	33.9849280775385	38.5278394356507	26.193170623496	27.6939835506239
ENSG00000119688	ABCD4	43.6000945255928	43.7626842328011	43.6018331294409	48.9844080759106	34.5691758891624	26.4179935079858	24.253453745462	27.4957698597979	40.8888348417889	16.0570751370388	29.6344427749914	53.1040821249469	41.9023857484255	45.7318287572565	30.4587281957843	25.9131869019669	27.2520010261425	5.30523332421344	32.2121429368177	52.3334522248735	37.2618575639892	41.7806846602208	36.3604993002925	51.1063439001871	25.5217378446807	34.5818378008515	26.6057663168583	29.2629200752412	47.8298496047218	34.0384487666529	35.6692142921737	40.8729305448778	35.8962071654736	23.6610868861046	62.4903448727893	26.1974554201266	26.4077845111517	18.2463856361924	30.0681455868256	28.6725346952976	32.1797258631732	22.0153358440947	30.076549750608	28.173312843105	17.1947582069634	23.9111635520465	19.893712335819	22.6028387335933
ENSG00000164163	ABCE1	27.0425574787078	42.5662599714164	39.1492898506288	24.8787982840924	27.1634553177167	17.2659409808975	35.2905239593983	18.1361744471834	29.5377774797567	10.934636770564	82.6027352189018	36.7610909999778	28.2853199287098	43.1234567523073	20.3983737319992	6.44404028612326	9.58648347691043	14.5808744276943	52.7300010875109	47.6489422410108	55.3313544351534	50.6663725962114	36.404172899684	37.1949997386029	38.6988728419817	23.6443733936619	13.7380459165164	58.7542719068815	61.1060575627389	36.3157472168424	33.9469581689754	35.082735878492	27.1685006960199	31.5206067427057	4.19203207536929	25.2317087119556	25.1370297021238	21.1750640562854	32.183470795416	21.0200308852924	29.1704359389173	11.6261784153799	26.5779173971852	26.165577773674	41.4036063424538	49.3210275064957	37.2934569285622	28.5936040072854
ENSG00000204574	ABCF1	2.16141908187569	3.26463201266398	2.75260759988618	3.40870061148061	1.19512349684528	0.578211951839343	1.79201727072838	1.13008415628207	1.46931946146114	2.15592106194826	4.85852156931014	2.59122450680167	1.67981067881988	3.88465781143107	0.0361761468033314	0	0	0.118671824567518	3.37199424449525	4.25664162756189	0.0640018450803348	3.99911471171669	2.19503323437842	2.10206322211755	1.42911095624755	2.87159499632666	0.781685794996084	3.86923171170738	2.75888199896546	6.86857726665551	1.32112859939694	1.78377353405495	7.86537557506555	9.52120263810901	6.51874304222645	8.06253856051509	6.70311496167318	3.89216055037226	6.91230440009405	6.37303102996781	5.38123459873141	2.31706554254016	2.00389348616532	5.66924384100299	7.7093637445482	4.93420696641799	6.50481528979814	5.99600139471551
ENSG00000225989	ABCF1	11.7442234616449	9.89342966876018	11.3645382172858	9.72528847796155	10.2303788980079	11.3675209182676	13.9531005537372	9.1292487332641	6.39511381250902	5.09666506870984	12.1754305309891	8.79124483266079	9.18318846148155	12.1492698249169	9.68833840171546	5.36668374276588	4.68674617913627	3.42989536811326	8.94796995566009	14.2619101407257	9.08871744471266	5.05103330693322	5.74172983287956	7.30682856031671	6.08450045469532	0.105745503491483	2.83543265520034	8.06323477623978	7.96266650915272	0.177889696994117	7.20088202826267	7.07044235707942	0	0.308779664996522	0	0.161477477089321	0.409781623866018	0	0.282362297084819	0.149826712575305	0.0351074184334937	0	0.0083254931035564	0	0.241153964220223	0.501307782402604	0.0253454592852664	0.355766215376501
ENSG00000206490	ABCF1	11.8249906036933	12.2524274598983	11.6570392532021	11.6609173957072	10.5280379329372	11.366207146748	9.16374486215649	9.16038798568089	8.6024641743616	5.03360086095704	14.6710487146509	8.86623561519047	10.495318117432	13.1375398966849	10.1172012193764	5.37983683203263	4.67252057104335	3.40557183244239	11.02452999809	12.1913974289508	5.6760631312815	8.20588749427129	5.81213201845713	9.18963623846952	6.13524429740152	0.105676312289081	2.73509071279815	8.4554526975766	10.1479730123218	0.177874400356563	6.99394773387144	7.90418689345077	0	0.308828068022714	0	0.361005361186005	0.409332330572497	0.0555823673554534	0.282461004232634	0.149873992177987	0.0351222081497484	0	0.00832003326776176	0.0475568641700559	0.279267973420634	0.501475243859904	0.0619215520783909	0.345436721319698
ENSG00000232169	ABCF1	11.8264420293249	12.2537687161948	11.6536991427852	11.6600347888842	10.5291256828381	11.3675642622702	9.16609665403645	9.15830368663953	16.7753104158989	5.03373250532106	14.6742642673463	8.86652541866716	10.4872607650217	13.1394067102434	10.1179270244224	5.38670254993895	4.67687143905458	3.40695401166911	11.0270603714814	12.1918332392737	5.67738725058999	8.20836020539421	5.813160752894	9.18692887844622	6.13711870954995	0.105653493913821	2.73475501461442	8.45169654862894	10.2120256083731	0.177886297741327	6.99463394228996	7.90889393374037	0	0.308860649995037	0	0.361044819968	0.409335218989685	0.0555992223445381	0.282485155981567	0.149890430450443	0.035126894000443	0	0.00832136533613335	0.047565160281133	0.279266909193078	0.501545019467113	0.0619286654833344	0.345260968081234
ENSG00000236149	ABCF1	11.8265016638678	12.2540765726422	11.6657265182422	11.656978940818	10.5305058830212	11.366547920212	9.16374811498067	9.15680793460801	6.41566730018351	5.03014770221684	14.6673470407496	8.86523295491442	10.5106283692638	13.1588737689059	10.1359139974813	5.34773000942982	4.69119093113922	3.40592417237637	11.0227309908333	12.1960220012302	5.68410256969075	8.1941479006863	5.81986885251922	9.18678312195179	6.14202718766384	0.10580935813838	2.73492981170791	8.45815778864494	10.1384750076146	0.181158078551478	6.97594461518651	7.89667476268603	0	0.308727659156083	0	0.361440925433417	0.409824950123831	0.0556478759212775	0.282407625367237	0.149754071066548	0.0350995110604466	0	0.00832054307170644	0.0475548324693839	0.27914712446926	0.501382009212341	0.0619128221602765	0.345166283694895
ENSG00000033050	ABCF2	28.8765851020972	41.4640901465588	34.2551599295625	25.5909894139581	23.9052075467933	24.2654870898112	17.9514086020081	17.7631320365472	15.7362156589378	11.2383808089345	31.0126122884398	11.1960430452273	13.0739430467572	20.2950871082423	22.4662541313499	8.05659643257877	4.51584729317762	9.12325569273169	21.5743164024543	18.4498692755071	21.8854405693699	31.4324482954244	12.6267122299899	22.7970328109867	18.691741798926	15.3910918270842	10.3508366152862	22.8266519036764	19.5050080365146	17.565659526566	12.1262344737456	14.5296204546421	13.5247339247218	32.2408155765035	15.1894726301496	24.8273112870319	26.8629124073908	20.397989285085	30.6099206477903	11.5989767075028	12.9256116319959	14.5893290409507	16.9366342909038	22.5984345566696	34.9166002974292	27.8970625117773	26.2775884666003	22.5039862902143
ENSG00000161204	ABCF3	34.4859630700359	30.5253267872536	30.2558973154419	35.8287361239814	23.6378420769524	35.837874599126	18.5025883552331	20.4135837479502	21.5072816987731	12.8634489764671	30.7164269825984	29.5003989531698	45.2911216044921	49.1500838466481	34.2014046234469	45.4294418481457	14.4483222089142	10.6896211232865	30.4214402713487	39.1773397030477	34.0197336264548	38.2462536594324	28.2931826238077	35.5514381410565	35.2039875744841	39.9257616714252	18.4171728563625	33.6972779492388	22.7816303934741	38.1642041163964	23.4448872265462	31.4788979264426	32.3208150743866	42.8685425655345	41.206379814169	46.951638943902	29.227429929655	46.8535710820651	54.2531731510816	36.6699890305109	44.5749207221714	41.2514600679335	39.1132999606152	51.0289457887732	31.3051108581354	35.0983093929984	28.8431690865532	23.9809999920566
ENSG00000160179	ABCG1	2.86857259066803	0.708785323422403	1.14770232621062	0.783797567590593	0.577110101533258	0.574416777620649	0.349736336654358	0.554522162061472	0.418514288270106	0.450491092170701	8.93836756824589	5.12059913858449	18.8092264376883	9.91977326149477	7.25063046536061	0.761281566715744	0.720533436201456	0.78924849891224	2.50002680784658	11.3685144406801	2.93661867093163	7.47066171684024	4.19023252428011	10.4349033384577	3.70123860521773	40.4055546310799	32.660093848156	2.72603293559942	7.85819080328353	8.17510421109748	7.18913035212594	11.5438602052492	7.25099173349534	5.92924257363462	57.202109888114	24.7820485740889	4.03053054583459	13.6970080950948	7.4669692657949	33.7870039933415	10.4168234593162	3.53644809552351	14.3317548559244	7.32351429395831	0.914407334421186	1.7955615653904	0.408675300795118	0.482075379417852
ENSG00000143994	ABHD1	2.38768113579226	3.24301467341155	2.79583349923817	2.50935342033589	2.95563879821248	2.8633026930977	4.89620446014614	3.24829621837389	3.19427197315056	2.95359699379178	0.86168361411581	0.7671088069098	1.3662463158286	0.360045231204227	0.280105459502333	5.97603768021506	0.532357712419254	0	0.404110603227297	0.552745592907286	1.14629977954265	0.26917020478012	0.9235916076945	0.706560122772802	0.436968363253929	0.90729209182639	0.804670923354107	0.337315452020463	0.708592250568862	0.882462170674415	0.905355119810626	0.165150776766829	0.746832721885241	2.15641167865618	1.74063816954191	1.77506544923174	1.33671513718494	3.01173511470771	1.24876985386881	0.178456077549144	1.1094059028326	0.695423406463408	2.44868208444479	4.12811101028213	1.40581101936275	3.33038371691998	1.96883882503494	1.70519464197765
ENSG00000144827	ABHD10	31.8548870261894	33.8895801830381	33.9203170289711	35.4116145414033	31.3910794372	22.9823162868684	25.7350351386011	20.1187357342536	26.8408167741214	15.4243206462829	88.6917900993323	82.667762273581	46.8814269107823	86.6380031093123	24.5899126419456	14.1700629949888	13.0180525413952	8.04210865880051	49.2252381897093	63.7594663109789	53.2456347089519	53.8523648669258	31.5509804479694	53.9312070592667	24.606261079768	30.6210542735377	18.1723154056536	55.2249523133449	64.9251767476003	32.679583503892	33.8926254757113	45.6538484644175	30.72103602049	13.4924579011807	7.9107892837851	13.8379140814152	9.10952911966336	21.5675658395761	18.9195647981621	20.9008526272134	23.335097453279	12.0445108719361	15.6572697800263	22.5945082951211	17.0490567040169	21.182774781153	16.9783027746498	17.3892955804102
ENSG00000262947	ABHD11	50.2277534696845	61.7238427602663	55.2088663409432	43.3652156895914	42.7332824956817	70.6929960560377	34.8902702892328	53.3324562310711	24.4716966277938	34.4600802567364	10.8197414079187	9.38694016131619	31.1778995065467	13.9650340192185	63.0957984894663	48.3400541085681	30.3557370166399	36.9727778852027	15.8844272537224	9.92744551223406	14.6821312622164	22.7495907561745	7.17132009884377	6.15338420732592	12.6939439359799	46.1144914821806	31.1428759206659	23.7187972074844	13.4957766474347	60.1735320934322	13.4746587384464	16.843122711605	51.299380086077	59.0634104990556	72.5286903979887	114.599647314787	70.8651883767838	67.6078581899276	81.0700356346846	68.1297875439612	63.2821866591592	75.0903580253573	137.859026743156	58.6525978220596	59.3298053106126	47.1312981223601	75.3770706035464	46.2533009971188
ENSG00000106077	ABHD11	50.2363752326966	61.7286899623956	55.2222314587403	43.3448238827375	42.736623998199	70.6901233952266	34.8941557871594	53.3429277541649	24.4751617297021	34.4401833804837	10.8202765386193	9.37575195451714	31.1867872775533	13.9751198235605	63.0780369825886	48.3243356800708	30.3895549037938	36.9432407251944	15.8862237037527	9.92908074945813	14.6867085578796	22.7668447652496	7.17342156053306	6.15560632525823	12.7009298067355	46.1215235901821	31.147119686921	23.7284097771772	13.5059770804437	60.1226962679612	13.4628258914677	16.8564484929837	51.3196208357442	59.0638350045604	72.5249814367828	114.613075441829	70.8813432941137	67.6258495875547	81.0666298880596	68.1344588313282	63.2819640812512	75.1068673063025	137.865729842764	58.6541199044797	59.3295025969967	47.1365866321755	75.3695344256494	46.2600283660817
ENSG00000100997	ABHD12	45.8166911167211	50.4456932339607	52.4948304144139	25.1667010864424	38.9055605344964	22.3101145537127	18.2494848862133	17.4159911549038	13.8102796217132	13.8807956196267	60.8974458972717	54.4947823926256	102.801741458368	83.1294602077451	58.9943163926101	48.713843251317	15.2375312392154	31.2955778833276	78.7383217200519	78.8407052967651	69.1192231216366	133.963823957205	58.898796629877	121.409566957762	47.7583048732695	73.6858947447968	60.2719119674409	61.4874907592453	70.8697131317943	64.8490481100918	72.7391193725772	99.293420926759	41.0017144923873	69.1329890349637	88.7529489332791	81.3315369324517	46.1695550355896	44.739234196317	74.7647350403822	65.835465293879	58.0545192490243	57.803604097287	73.0594163798051	59.1303088921187	71.2593433269387	93.1299624976817	66.6341719497857	32.6586062731145
ENSG00000131969	ABHD12B	2.00631031745594	6.4837346104004	15.7859748950735	120.040408306495	14.015833357101	39.2931633111963	5.86710433030779	44.7355277007079	156.720432441202	109.698730870156	4.97438822757019	11.5470924533682	19.0242056398728	0	1.96123554916531	150.941731644309	232.409985232782	216.525281729081	7.16061316312914	8.91413971832772	1.17026613937887	1.84278505380736	7.05589073004986	0.701523333269686	2.75980049096595	0.984601851322417	2.62293277942346	3.59577300455057	0.890869022545174	0.38862552388256	3.3361864698552	2.70042472508113	15.4483626701092	0.373269726734868	1.21865952013032	0.628450459676092	0.335883925277678	9.44537080844903	0.45932653683685	0.277383636402455	1.40709741172675	1.618547664306	0.847466009324104	1.3986208801715	3.34269145481798	3.59917038239374	3.52342220412211	8.47162768656151
ENSG00000139826	ABHD13	19.641325927565	12.7027434143625	12.2487902111452	11.9852921367753	9.94010295968257	8.02506643914582	9.28847196560461	8.06555782635098	9.50499297961352	2.46043272762028	23.2683835804283	11.8199584604723	9.84308096953231	14.8140575425495	5.17082179403127	1.79432874797209	1.35583767471809	0.971085098725787	12.5439009321429	21.050928570913	13.4698804030012	13.6359724676379	11.4446236665852	18.1249538041624	7.67618564459502	7.02104845028172	8.6423815254104	6.33907758704894	8.90778116850627	6.19009031895861	5.51632735379361	7.84536066987501	8.40657409550658	9.73140491926486	5.00270522855769	10.9072116956537	6.68535711722511	9.62956803710131	10.3395387310721	5.63732550047294	5.03291115491081	4.49590729720587	4.49314884379674	5.87061602241075	9.85622526363937	6.8895712740981	4.77221386980917	5.72867916174969
ENSG00000248487	ABHD14A	10.3512643819019	6.78630997200233	7.34519727968758	15.2268746411221	6.99386248135896	8.28295724685052	7.1232295521987	8.4795304043677	8.33789870811706	14.013475201028	21.447660977521	24.3818098377177	21.4959936344875	24.7529463712761	18.4800381886284	9.56917306723742	5.10564072087498	6.54962387897353	16.4777198999349	15.6213314089898	15.6762393993644	24.6844315779085	15.1769821855753	20.7397049648717	13.7436749327672	9.95632493148033	14.9633585488266	19.0810264425377	20.7488828662022	16.4775294749874	20.3854315921311	19.0155478880284	15.3859564682119	9.28877255948833	16.2682681587668	7.36595750549373	4.738578374916	14.1778486138062	12.9326840120261	11.2300751026952	16.9790262372675	11.3025295567976	7.73423071116031	13.714800681286	7.77961328728117	4.093896080632	8.71028911199831	8.0475904954625
ENSG00000114779	ABHD14B	28.7651162686237	18.2724553061667	20.458349565855	31.7820171549012	29.8036204961506	22.2217963756568	18.7424248555647	33.7792898209847	27.5648759751286	34.0888513055962	69.607357692081	82.7969787722082	55.2423461237507	87.1428909836736	79.6803839261883	39.9368331658652	30.617457201999	11.9307033067351	69.0660851590786	65.3832442276401	78.2729337722668	104.50126387366	58.0667771407518	107.735815911218	46.4978515407923	67.5473500860237	46.6337708177509	99.0230246381113	123.941785916416	97.6117703687533	91.5403953503447	113.388041968133	64.3177944663991	46.0375233086632	40.7537091067805	44.762606859819	34.8023957158952	88.3226936415244	87.6327450440813	63.7646182267331	91.1752957212163	66.8000398878756	56.7043517926859	100.339553678772	30.2265942733465	48.9667526881443	53.1407563896115	71.7171646337574
ENSG00000168792	ABHD15	12.5867641679647	7.87036663007363	8.7195795593802	8.53111713228129	6.31073302831563	7.87745770774135	6.80751043758114	6.07426814466945	5.59795309722209	2.80382892870437	10.7076739127172	5.60507808788781	6.87838560325962	8.44634393300914	6.73010669174453	2.67179498217685	1.5199436172067	1.88578372778858	7.82665330264965	8.51870065819652	11.9042074815467	19.2290537421952	6.57982301303988	13.8255718134733	7.959684804831	12.2979633464112	4.32045025200579	6.34055275600237	10.8194465167271	7.90803868637924	6.20452513083647	6.6800957018544	6.92899936980167	6.97614489144281	7.86455174645896	8.74945373159302	7.40933888527944	8.1558338213864	7.28343242509218	10.1789853475295	5.2426469033427	6.43669949604464	11.7144559390409	6.867046686125	8.43322294882982	7.17417153956878	9.64982579596153	7.94193140041101
ENSG00000224552	ABHD16A	3.53702409973593	1.58318370152904	1.9775246594165	2.70765043347663	2.83468218728263	4.04670114348082	3.9643176620335	3.89205145220451	2.68434392421958	3.38891129264891	27.5572203709379	27.0602473895037	27.439796721745	35.1319367567026	26.4898531637539	4.35267618789697	3.57579561756569	2.02137319455354	28.2717689210499	33.211354026691	17.4514115869461	27.064853205033	16.7310974958984	30.4339782174425	9.52478354246223	21.64985796781	24.0561434622141	18.6464632432045	24.1259117633174	14.3822936214018	14.0965183555559	22.9495351448878	11.0999485562618	8.51957753847654	20.3751633209943	11.2312012287433	6.8535086345309	6.76196115039656	14.2950684342593	16.8646237868191	13.082072835058	10.9520738141144	6.42382968477075	5.51285998835778	8.80126052214958	4.6051526868584	4.13182149415199	8.15614464872227
ENSG00000204427	ABHD16A	6.38068214247076	3.63268834605557	4.41116777331252	5.14296506988549	3.46039890193562	4.37169428861223	4.19995858842098	4.28803181183202	3.97208160726667	3.3899663764821	1.45764389376453	6.74905543367144	5.0912396744589	4.65922092965176	3.95845806875348	3.67242039964202	4.16140793260893	1.73276947079208	3.71569834997257	3.07465608348136	3.46311929040237	1.24111043507257	2.34896942744507	3.32797613291163	5.30160882364088	5.51442300845367	1.20344690551493	5.06196573929079	3.52200165600536	11.2246449331813	5.01784283136264	4.53642653233588	10.835462312347	8.81611302120804	13.6264142586145	9.34960769164194	8.47389103549822	4.66406548981555	6.37077543470351	5.44180946384131	7.78804456483594	4.45071108674557	4.04900459823465	6.96598691781756	2.43165403380379	4.59703754554057	7.42292445661303	2.48704876751561
ENSG00000236063	ABHD16A	18.025130332417	14.7617379348627	14.7783499799774	15.2588426531012	11.1557042794378	12.0837362057429	8.21175484389918	9.67752512635774	14.6991475375943	4.73804413085662	0.61261868579851	3.51494032402761	2.75976357194952	1.67522384093885	2.87467078799637	3.98135594585363	6.06366282959108	2.62678682288381	1.23839133118608	0.791057831948055	1.21124329515098	0.527760760504031	1.04157816619199	0.924557681213355	2.00112895726501	8.56899088368013	1.20126141032417	1.96477328795693	1.12829434467854	8.18917536023343	2.88615108269567	2.44658290896984	6.95234913735602	8.25730328876432	11.0319216174614	10.7931140500861	9.43440528935447	6.92209222912343	10.798637202839	8.441627151184	8.95825662904774	7.79804648941668	7.04656865215487	8.26250962876858	5.52324287128399	6.06877543465088	5.31267584331551	6.65507393846531
ENSG00000231488	ABHD16A	18.0275035687646	14.761363163381	14.771317080499	15.2795359462332	11.1668487683521	12.0821540003656	8.21942224545137	9.68293778389117	14.703032262506	4.72404523004285	0.612593518760607	3.51623557626741	2.76151913552521	1.6766530801384	2.87430984735594	3.98135594585363	6.07453001079911	2.62873475937595	1.23866712782063	0.79097284514105	1.20968957901136	0.526704121922989	1.04146351662267	0.924514723163964	2.00085975499277	8.56513809302705	1.2014538003063	1.96492338639794	1.12651150762431	8.19040138573338	2.87840327306013	2.44001265367195	6.94820924162455	8.24600072788043	11.0336812732939	10.7873128791454	9.43317193521662	6.9230319368155	10.8013712369975	8.44291512896863	8.95283714985369	7.80454284471925	7.04847426640951	8.26616753652113	5.52394360600601	6.07112658388716	5.30859047339563	6.6410580070131
ENSG00000235676	ABHD16A	18.0282303726994	14.7613915372471	14.7718676332752	15.3023123282976	11.1625090814133	12.0852345629041	8.21401963081721	9.68238191849673	14.7028724867315	4.71411773784436	0.612740547245199	3.51858029553036	2.76295974589847	1.67780647752461	2.87703093530498	3.98135594585363	6.08305609642312	2.63029008851308	1.23940590990428	0.791376911879714	1.20983975974044	0.527186019853255	1.04221807388407	0.923918325030784	2.00103452129917	8.5630848624977	1.20208668993456	1.96515849144989	1.12722247156374	8.19349126402862	2.88529373383381	2.43047417296307	6.94711766090037	8.2497164042004	11.0363135421854	10.7925353081315	9.42942999074991	6.92689798618325	10.8058187593371	8.43306609888789	8.95302736610538	7.80894465178786	7.05005510266081	8.26838750812279	5.52435534382266	6.06959747551574	5.31104039242999	6.63985406292501
ENSG00000183260	ABHD16B	13.255367015038	6.15273099943212	6.85751999319304	7.43393427965765	11.3687053847274	14.9577146747322	12.7181359289648	13.5130059938805	6.06092174797052	12.0646204335077	3.16131110586165	1.59470388172419	6.66035464078283	3.82178832393916	8.00717328310375	7.44291921154388	6.27821902712102	3.28040558761007	2.56024176708421	1.37161371335782	8.30022491575279	14.0522320681974	3.27124138479741	3.88389240558659	2.89313546790999	7.53989045871518	2.58297445639904	10.9791108923779	5.95063249293426	8.35395266734095	5.33090775385405	4.04285508955079	5.3517123194205	7.58943786279067	3.83948048640805	10.6501984367714	6.11012883432856	10.3769217283738	8.65124397428908	7.00203087974825	10.2853397715784	14.8040398531308	6.44926657953556	5.70110446301519	7.50553578814682	3.42334768324812	10.1564545418728	9.73751890621362
ENSG00000129968	ABHD17A	88.9359991278584	54.6597159893432	56.143472132905	96.5492267835981	67.1884746578204	86.231867039383	66.5637837123519	69.8329771276921	70.8714615245517	75.5736655189714	84.4667848644306	90.8760444078619	111.693774350813	97.3881562327535	124.70632511297	64.6874885390124	58.2912560777401	62.3344992785184	70.1364062513193	67.1114648596247	119.828148480596	105.083031097315	107.121022455484	145.245253527689	105.49436484275	90.066051991835	94.5205572301822	80.7028497746044	79.4160559723879	70.7190969093048	99.8417624204448	90.767601274647	131.271980472942	66.5815925282397	110.952891039255	91.2203721000378	62.5984416240979	132.288381841057	112.319913574572	97.1358372532284	96.8173828418677	111.312085343008	74.6462862430167	72.4835609892639	57.4210446051306	55.7153724235705	90.3126944676662	82.2942055877842
ENSG00000107362	ABHD17B	16.5993364948027	19.2083980185873	19.4595056845105	13.1955642537488	11.1472276252144	7.30094218386069	10.4770799424661	6.48380851361463	13.319173779865	2.42796302889582	24.6582398715303	15.9959369296318	8.66865012974976	12.7590630764205	6.03647076842842	1.18527829930442	4.2695873995699	2.00657894406851	20.2232197600622	29.3189940295214	16.1485988313907	17.7957684546778	12.8781456563151	19.9680714205648	10.2064001096055	14.4563240191957	10.8518094734407	13.1011229922689	21.9084894738469	11.2221231974992	7.54834595243992	13.6258681039047	7.58248311006152	9.15879242009187	32.310589381987	11.9527480068978	10.2119267560817	9.54263625886212	8.60376303598736	8.90343802695458	8.9131337898547	4.26587597916593	13.798731808357	10.5769795194372	14.6153917709226	16.1695586089403	8.82978602585554	8.6228964310097
ENSG00000136379	ABHD17C	55.3776725283852	54.4320072015466	59.5335626265834	43.3993326528736	43.8955048265845	43.9453395980274	46.1848987944152	35.2824459795607	32.0778093006137	19.7880802948869	151.01367563907	71.9156310317754	63.6690593011293	90.1883360456018	44.4555263872933	20.7866337903011	36.7117907854241	18.2535038231246	149.149958180753	136.602530128907	121.870045824982	106.259007942868	69.043793123357	204.833961141991	54.5815654351386	83.5010545338074	67.3601443769391	108.944865345918	120.771471527941	77.045572728545	79.0173938485625	95.8843774525683	69.6218712952034	39.7155257356916	178.811977079032	65.4224025488283	82.0448576484185	57.65659739502	45.4066600941962	82.9361099539164	70.4020981040255	34.2070918707804	69.6422543147057	53.3990669059759	58.523017415618	79.4934564487687	54.7839593171264	64.1698084886211
ENSG00000140526	ABHD2	17.9315296122009	16.0943204587339	17.6130722680182	16.9362687791085	6.36788097877996	6.05095446941373	2.70939430988361	3.10497041366356	14.948728298988	2.33090147130255	54.5003043512336	12.0128580282418	15.6417615727388	22.959255232333	10.5084825897195	18.7805901231042	7.22032190420069	3.57941333581118	35.1800466522959	43.4212946145695	21.752675729325	32.3074614623514	15.0165567506305	37.794785373063	9.49570372010013	20.0727237097165	7.70290540342014	33.0350474998165	43.4523344980467	26.6895939395811	12.9562869162567	28.6520139478473	18.2593760735386	12.4396873735687	7.86490012558549	14.9576926449245	9.85288001626922	9.18481327851355	24.2232711841616	20.1863981832394	15.5590154996235	7.49080003741805	9.69329396444952	7.61954817863197	17.2507743530713	23.9110075193524	9.68095451780348	13.0892725929439
ENSG00000158201	ABHD3	26.7214145467578	33.4201735820997	33.4632351686612	24.5437553834244	13.6444150305364	12.2382629379023	10.3861324422486	10.2929724245071	36.6125647221187	7.07580650519943	52.0372392012671	35.426600763674	42.1953682001306	38.7428737619836	31.0957930204228	24.9378449631036	16.405436087688	7.45173793228011	31.3774022920789	42.5972657277511	46.2468866394379	60.0596596854157	42.1047136542553	51.6293924176716	51.7647710457001	92.0562427111061	66.8469695480377	58.8571981326844	55.4890652504059	40.4116625890112	58.5750884324157	77.8352680515728	33.8954158400702	24.9861308498386	302.693173104192	23.0635941835021	17.1669345150033	23.7387160629237	23.0076508342929	89.2849214594678	39.9015919385613	20.5278594818449	30.0514542402989	21.4225073712992	19.1403537199272	24.1486711774872	31.5096826828675	26.0974270808451
ENSG00000100439	ABHD4	22.2370854942981	12.5799448685156	14.110889155269	13.990224389419	10.0080739101864	9.23829931044136	10.9817710644392	11.6719420413525	10.2362333394307	18.8605442907626	11.2957216220367	26.9996434822983	31.2042493088979	26.8911071441296	16.615633763687	48.3836703618435	29.6381680220604	13.7293473287374	23.4424427432263	27.9259654113567	21.0511189603209	16.2007835692996	10.9759633740185	10.536989047613	8.44164294036796	24.0393767672142	9.81941505422491	17.4564479520022	17.3011758564267	12.4790336284459	13.2558820846137	17.3376705700162	8.65524284242262	5.80381576487035	37.860763607234	6.19549165516089	3.54845517588655	9.64765726317025	7.74316446629336	27.7296544869435	17.0687109302032	6.10094082610645	9.26189128642519	11.6354832100057	2.19839248158679	7.43507817428135	8.0391787955141	8.10608485270608
ENSG00000011198	ABHD5	5.92110505585445	7.3224373644555	6.53188451557317	6.78495507059359	3.74909536101512	5.2371410504799	3.3982564821606	4.37689850291031	4.65264764103698	3.86141340144407	20.9790441088611	11.6142465913684	10.8780495695892	18.5522644448784	8.07563265801995	11.172510026179	4.76125568081399	2.01777026705722	16.9310761211505	18.0845350211991	18.4235507128958	17.7764615898937	12.9201266053032	20.8884177085703	10.9933703965536	12.6897307431171	12.135860511481	13.8739935103477	13.7326511081952	8.97942775789351	9.18046069695875	12.9689193231792	7.62889079099224	11.1620197992257	23.6068546378714	6.18826462747387	6.14886250881333	5.22144451396078	9.3717921523237	10.8988229343453	6.75494371322204	7.16987652919755	6.31451092510261	6.67156660597425	8.0275240322553	6.5823985996955	6.52558065787023	6.89185776965579
ENSG00000163686	ABHD6	4.8050048698989	3.29523086278874	3.54959488676276	3.05688833434506	2.99783146055728	2.55487846365817	2.70246096394275	2.93859221708659	2.49473355436262	3.09057517106535	21.5376530067387	12.8195553843109	12.9903914918649	13.0211236164273	4.9336261432009	11.5668736560444	6.00584628372566	9.06135761981574	13.6093430962514	16.3144784952499	8.79480732452839	17.907915092584	10.6998743888157	21.6531635899076	12.145746667234	17.4814627585324	5.8247840246948	7.24697031943478	12.634276948235	11.9796109895446	9.19487049181376	10.3802697924082	15.0797129572904	8.09236880153906	12.1117436387687	5.89456228956306	6.38221917760246	17.6252196877885	6.63801193738112	12.5279805090246	10.570454750074	6.69560702908525	19.7786761654775	12.9155770432937	5.85214476208489	11.2672218917203	7.05351058229476	5.96516776516354
ENSG00000127220	ABHD8	6.3237793253714	4.58310291244333	5.239369827483	6.27279983096495	3.64836048288465	3.48675154605083	2.12172613156629	2.67017037676635	3.93454192245067	1.43971074764468	1.16355428627753	2.59449201610415	1.32590650059143	0.572815273064053	2.730235994269	6.16739506442941	1.26517958062885	1.38598449801136	0.507502887325838	1.48377985770471	0.641076500437857	3.15021834943852	0.996976452516803	1.13606823989197	2.23662619652527	9.01083101506634	1.9232068495475	0.632301668506852	0.949013390218017	5.169826689253	0.470527683856388	2.0578262343763	8.3133291261546	4.82606367070732	6.48494186272264	4.7752274324691	4.06645813746376	7.25625525189034	4.85153507080351	4.27557901023967	5.92202643062203	5.89727276607395	7.50166472971251	6.79346526012289	3.73971573433494	6.77825632307415	11.9142719520204	7.99877071479494
ENSG00000136754	ABI1	51.0130899115008	32.4723151463763	33.0919815399429	36.1474159283356	32.5582498261929	18.3795472931481	20.4047253589885	19.8602684622089	55.7250767623241	11.5868192463408	23.9679734004275	28.9836139907307	23.5075348243955	28.7523858610425	20.2092317862151	13.240253535278	13.3463540392681	10.7830516069226	35.0871329781146	40.0202343020621	34.321338409738	31.2677629935674	25.2652639900041	35.3434979049237	17.9257819603678	40.9701725342776	31.5482653047783	30.3638016015628	36.0313933015231	37.8555948007599	24.1669791258436	37.1305687135014	36.5894597718526	34.4751702252974	30.5805002655956	33.1360546255856	27.8768248274778	26.3269438837024	33.4809339318776	35.0208987668917	37.1566024440158	21.6354217872445	34.3082250847647	38.4103996937057	32.0236406473109	42.9057703587294	26.5821327046056	29.7013210737937
ENSG00000138443	ABI2	28.5997915747545	28.013148453587	30.402927387664	32.2368376691875	26.703188806346	14.9744381341951	16.6152978973761	11.0450149783792	31.0056609352873	7.74795021472373	24.7299699032969	33.0815309480645	43.4393859064008	69.631437195851	13.2114725571306	6.086937061943	7.58563930813691	4.75252524188849	41.7310943622484	50.18746503792	12.1445816100054	23.9963609129633	20.8562102987533	32.821159914835	12.7617943111281	16.5809407314304	11.4658352368031	15.9004924772189	47.0429235508261	15.7105098381942	41.0785454823848	30.3768920354011	11.4759400635288	23.7043289592093	5.13895841393053	13.5749686499536	14.0973735652374	18.2159554303835	19.1032896024761	7.43481176787382	9.50857450217968	9.9321919524399	31.2429311823597	38.0182113525058	30.7794751514495	35.5940553376898	35.0424304703882	32.1649692061068
ENSG00000154175	ABI3BP	2.63164126605082	1.15530639151709	1.73086754035644	1.021194142475	1.31014423407781	0.472820958024844	0.467639535431042	0.737968646997181	2.4544748302851	0.401357152562203	1.16246150700016	3.59002772763395	2.52182085128307	2.489622726299	0.777319885780139	0	0	0.113667882758289	1.75640790075959	5.76651299161419	2.05246745008813	3.47757087662128	4.13508964915043	1.58861412372218	2.81752166591458	0.826553687428383	7.20646496240858	1.12284937358381	1.48175929341851	2.36733890607448	0.99361040051793	6.17773131519396	1.12069002126439	5.71621004692137	18.4931437999657	4.79927042716169	2.48914478075884	0.781500404798356	4.3066117955337	1.37109110018194	1.65840722827003	1.99337713040545	1.58795451221714	0.770555985963649	2.00358257665059	1.97081635650196	2.1267068603443	1.93851579032426
ENSG00000097007	ABL1	16.2529334893744	19.1132628099659	20.3452852961983	16.336527946485	13.2480125043434	10.2636571754132	11.1964551831428	10.6253326654736	11.6679628685713	3.78019995415333	20.3942946060879	14.8182014934584	17.7542902854418	24.4282954307886	16.3535222046104	6.11925002786909	7.86221663518432	4.59337921118777	22.3038669065909	21.8246120389723	17.0636852851164	24.206360830899	14.537342742366	17.4811380077478	12.9967189576335	22.333205076671	6.41433658987049	27.0286817312766	34.5461448575957	19.1981775329489	19.1774726654773	27.3001363091141	13.7889901794868	17.5914736567844	13.928256149801	22.1456616544141	19.1832494459476	10.3154943288243	18.6713880766038	14.5196693099924	15.9861272760447	10.7804135291759	24.1333589688413	12.0554072950864	30.0987911861303	33.9562631571529	19.4589065128821	15.4649595019721
ENSG00000143322	ABL2	4.76943420962018	5.2257363403667	5.15297980291706	3.84793212849279	3.6537301663813	2.68956494441131	14.989746506164	2.76277771496957	4.08599937770547	2.00976587688145	4.12995635302075	4.2187237848495	2.33934023553771	4.49711439262134	1.80957065755686	4.18555694094443	2.80063373466176	1.8318696777766	4.99393023939721	5.74255222592795	2.6591698665146	4.00847933646933	2.72436937714575	3.35998706724152	2.62423682522808	1.79614215194461	1.06106717633908	2.7560464341771	5.64571211376976	2.6189968025363	2.87135710204901	3.81334966969569	3.1729050533796	8.93035723589505	4.33092466694987	7.06056170930309	4.17461666076638	4.15138763524253	5.74577142635621	1.01481878526962	1.74060024168842	3.55383459898046	5.38090779334093	3.48527533050333	7.70420365987102	7.89452167508383	5.38631441617172	5.88024327883603
ENSG00000099204	ABLIM1	45.5674318268422	32.1545957772367	27.4120489589838	23.0147625827043	21.801764741877	25.7930584042985	18.0529310336249	28.273570447646	23.8634123248747	4.91828882585558	50.9506173192641	53.7919952144115	73.2515634437123	107.371991677904	27.001760558718	18.0776242120665	14.8254673806739	20.8474305177485	63.8403432041191	163.280062109097	65.6466002033869	48.498355534715	29.2539210138584	24.1818593801672	30.6914859109186	42.7435087317031	13.6269803918391	49.1536281437669	85.7050946770018	38.9090089037533	55.2541415836446	52.0456439215076	29.1713215199424	13.0415954631411	19.1112322742974	43.3758380850781	16.8459237050182	36.7890475754651	25.2459226349692	25.260500656088	29.5893760310258	8.62994274333703	33.2535109577329	26.4386483331777	31.3466996494335	54.8728232446742	29.9629035912964	47.2730772878783
ENSG00000163995	ABLIM2	4.32389627568968	1.53245965533885	1.30757034992841	2.56729580699699	0.839392451134518	3.03810529931453	0.652907828386308	1.38334383607702	2.02504486445967	0.434893806429271	5.4393597518819	10.6290433358106	2.45477138563632	4.64036377887318	9.47833231870111	2.80036542767369	2.67413758202929	4.4987012496938	8.18234491062502	1.77056363919128	3.42682232348323	8.41404541239632	4.05971066901386	3.14109457729731	2.8378151227934	4.2694125970037	5.9557037565603	7.10860131556465	5.10865295995643	3.03221851845766	3.39518443788477	5.48474688578675	1.99353929529033	15.3838823538495	6.12458477362474	28.3540532959966	12.8150217612015	7.62884781781642	13.7312946908184	2.24695262828892	2.7607122808198	11.1133019421598	5.89682714082792	9.16219874608367	4.73398061618724	5.96702155318468	5.60821508442471	5.13966034504896
ENSG00000175164	ABO	0	0.0242686405927319	0.0417322449939983	0.01123586515404	0	0.058645624555513	0.0430719460570465	0	0	0	6.29239527462077	7.84901346135026	13.2761029323359	13.9289974497698	2.39975093348257	10.7499162134294	0.389137137226314	1.76206207668558	4.56940426713864	8.14145788049378	8.99101190301657	14.0593352731634	9.71162863244404	7.15203716905334	3.54663713309151	11.722885084111	4.00270899562885	10.1174665506432	18.7001832890594	9.96195220327656	13.6966004950475	21.6574612688985	9.11957145052951	1.41547522791737	11.074254108636	10.5639961745658	4.06855229607569	1.45629712133704	7.93858186731925	13.3631726551912	9.52118002627938	0.96304472765599	0.233767309775505	0.535205828757583	6.92874810222282	2.1229469098708	0.462506261682018	1.05333446355788
ENSG00000256062	ABO	0	0.049395472411241	0.0818922028128308	0.0618275346152831	0.0466285482235236	0	0	0	0.0209203226868937	0	7.77963475659821	8.03042446242869	15.598710497622	13.3877795859916	3.98532714849998	0	3.2944274777552	0	6.55694032177443	10.4630900396008	16.2090704218622	14.9574043823504	11.8026017907047	15.9698805162482	5.57406495283343	3.58815270581391	6.7430721446068	14.7795333482528	15.4587168777838	2.96729274150786	14.6211535937701	19.0542936710842	2.21005743399596	1.09567063803594	3.65534856026819	4.91015977279367	2.5954017059408	0	3.29475358746991	2.16701831909589	1.49920864315809	0.411812058612179	0.18392410700987	5.55343368584299e-08	3.36110259153912	0.911562968903502	0.220225070035986	0.116250355322549
ENSG00000159842	ABR	54.8160683803918	32.6015836430459	36.4063446119381	52.6296056541609	26.8108618437805	37.7808846558624	43.0196243947975	38.7979617341046	40.7048866317422	22.2408519616181	67.6876014704442	36.7952623169627	51.2375005761854	56.7611084562199	60.0952493260311	124.134080845891	90.8250291057426	31.9827590401364	85.519450055328	66.4229369075	53.7820995726952	63.2752378363993	37.395864581108	43.4554964154705	32.0300631390186	93.1855149017689	22.2802101978695	67.4227305191113	49.3833259337533	77.9392588920059	50.4985416846864	54.2218604679968	80.9929272804017	58.539580261435	101.434461321384	127.350449642837	76.9512798032778	58.7557152297793	86.905666093125	96.3772289832184	92.5974456961351	55.3050877160235	61.2985189459326	38.4740868550399	80.8609203391935	73.321221124257	60.9658636362712	50.111341203596
ENSG00000146386	ABRACL	202.529552694535	129.66442323296	139.832180091953	180.718176114037	146.388913202247	132.128945750807	122.859982370532	148.562547195403	105.912000603625	139.843907855099	170.680201896763	163.208661811176	226.562748209822	232.596848277102	76.0269126728565	294.603431659696	167.808355952434	242.900130428731	128.426327994801	211.072783650745	181.072039912974	162.681078049151	140.596116140801	152.236473812232	100.691879983373	160.145184909717	137.879983913506	164.567082502382	143.436653219183	146.192300389806	171.994398995177	176.975196205831	147.271502630317	154.151536098181	111.551725739384	133.238180554885	89.7588638902214	145.521110399911	113.638464306578	169.166953814985	121.52856279329	92.3215753452999	130.808431281204	197.445536714353	228.472768193374	182.878844487696	181.229073893477	170.174173728635
ENSG00000146109	ABT1	11.299599633941	11.3421337766573	11.057201543752	10.1623085122868	8.99118780909406	11.4233554267898	10.3597733441717	9.39021775926147	12.7464086858931	5.20276956075126	11.7328863162225	6.75200273381439	7.33885840492071	9.46036007352911	9.89003155948044	5.12484326732324	4.63518367171174	3.30268353829281	9.25701111043735	8.49109259276606	11.0049865015941	12.2913298727979	7.95148681212007	11.8155362666354	8.77821750419003	9.93631671274121	11.2375515530812	8.64251702859932	9.02496810638613	9.50454874788543	7.12549651707551	9.25404510966392	8.88615396321916	7.53304598761565	4.92137448026529	8.50157669838814	6.35427229710451	8.11849220123888	8.41117909014432	9.41355676000005	9.92009235322076	6.40235524958245	8.11367778718595	7.39733749234038	8.33777356179512	8.83750171264678	9.85421224175555	9.20845566490309
ENSG00000268612	ABT1	11.3069686621565	11.3414244300042	11.0581367697465	10.1613129183117	8.98959137461301	11.4228472557826	10.3607817196665	9.39178726155165	12.7452371850848	5.20244191495182	11.7317471766121	6.75150478969636	7.33840961664244	9.46766176858833	9.88905127173606	5.12216340412044	4.63431579062557	3.30244193376665	9.25637180437673	8.49064995314624	11.0037664218157	12.2892814381708	7.95620799232577	11.8148843740571	8.77759590036425	9.93550702845779	11.2377161110144	8.64207447791329	9.02350276086211	9.5042258188704	7.12378106530706	9.25245658253477	8.88721926583322	7.53260738414207	4.92108905357992	8.50125799284126	6.35352130863575	8.12017770014735	8.41075905972808	9.41285226260909	9.91959448158447	6.40354068541075	8.11308575679858	7.39684649801132	8.34081252270542	8.84381760812686	9.85364597419175	9.20776032960977
ENSG00000114626	ABTB1	15.678694733115	11.7158755234733	14.6314190851082	12.2350134468466	5.96961905506969	7.9886845262558	5.6564785814244	6.32899673176131	11.7237602382251	10.4965078129143	9.08553089517745	17.1872835886003	12.3379598550734	13.4515468094203	17.1165330023244	35.4726052961379	33.5871173896994	4.13042389650167	27.9831136551929	22.3124653989294	8.92892093393015	9.31271670265172	5.97758277974336	13.7614689792538	5.14246772479105	18.5262977597752	10.4692778276559	9.76786628846618	11.2763444406964	22.4941125836111	9.40542404464947	13.3854857211995	39.0600583087819	21.9074628383046	46.9333783658065	30.3900254931889	12.0358727990527	18.9703833517139	30.6060238156037	12.7887802771576	31.9833070095496	22.6684770426542	16.6775749496212	22.59735707808	10.7692662881998	26.401033793314	15.7806443470792	11.6049070241283
ENSG00000166016	ABTB2	2.47851123172286	2.46835256276706	2.43605205916808	1.68008908461018	0.494651095242894	1.19321721101585	0.601652118246522	1.03891749038938	1.45366877524133	0.619814579781307	8.5004452137611	7.6555920481451	2.55633329498024	9.23884692791875	2.71215295301109	1.56846438008462	2.37581628583179	1.38099033111859	7.11175569342248	3.46227525415838	5.83685278657844	6.89740360220439	3.27532949765735	4.62982466711392	5.38349317376807	6.37987050738947	2.22964297591345	4.54180733660395	9.9834533272553	4.6326206757429	1.88698186440322	4.73405358609797	2.61791144516061	2.77378319237607	17.7595972185646	2.40790084193936	1.30652063485252	2.15174787199505	1.88337963372939	4.67177268741809	3.11130382253319	2.61701655376748	8.54740582708923	3.24556394156572	0.419684876869748	1.27593985154546	3.25034449077753	2.74027438116289
ENSG00000224138	AC000123.4	9.18381516977872	6.40755196210469	7.64485722447938	8.30580655730354	8.66782725248452	7.53711764872846	10.9176652187653	7.07479315669373	8.18746388986741	8.49064835158486	2.46736315020795	3.76511481849571	1.41039730523747	3.52344647248257	1.63366913175646	0	11.7052050014864	0	3.6760609930471	5.03025781439904	4.60775329112148	4.56948291246491	1.53503541161858	3.73338879596905	0.655526659183199	3.65646061626984	0.208072536005149	4.28149349119888	1.85828878070667	4.16369375339446	1.61293373161333	4.06652235891321	3.0405092445039	13.5310424753282	3.81704277753034	20.6489323827969	5.98848314447574	13.9718823848185	13.8265262390382	4.31468644318675	4.17960310014776	8.01145916440671	15.8792745971749	14.3407422620525	10.2843403599713	21.563068682827	10.2586236682777	10.9699427690288
ENSG00000267698	AC002116.7	1.32445863996857	3.00070185672152	3.11873257943188	3.48802519964706	4.09785463972349	4.23361750014551	1.56633079952849	3.39748198877035	1.95850940548154	3.35234310187334	1.56285980797147	1.47207219611376	2.34156887004316	2.09008316738577	0.892805559016998	0	3.15280456793283	0	1.96205587228374	1.54925131621453	3.79615622252697	1.41429084585622	1.78192362900025	2.90331224625706	1.95887209010989	1.08053103699234	2.97820604352083	2.55589616831726	2.59797620601596	1.78999553029976	1.19929683777907	0.833725077270992	1.70784666493301	2.21320879211196	0.27667518605588	2.42436274225879	3.05353355605489	3.77775909476569	3.64502395207393	1.20869208372254	1.14646512451322	3.40697596309601	1.80408104320429	2.64275157986542	3.4550502352446	2.5371734111468	2.10326231090905	2.77567708789962
ENSG00000248101	AC002116.8	6.33760989962405	3.34746596807668	3.73910735949611	6.29968469749994	4.83981132715681	5.95174367570949	3.58464477127236	5.35296739945719	2.69057038044321	4.01304670726114	0	2.10249932617897	1.50852325946663	0	2.87845158006758	0	0.970967892417362	1.42954378070646	3.4980526135282	0.84348014799713	4.75968649843585	2.96468911998006	2.98096927680964	2.70052350882037	3.23097714722309	4.46406548323629	1.72300018274941	2.67807703688475	0	4.1776646823604	3.23858442765521	1.70674210535227	7.4880895508002	6.36581249354164	5.00898461563583	7.77366840575327	5.23808680124145	11.5948771406586	7.67862854296583	4.01568209496568	6.33620730918597	6.97345148207598	5.24048853612118	4.87616626685165	5.04035907711538	5.93439133252307	3.79982402854866	3.31708253066672
ENSG00000224505	AC002117.1	3.78626128253016	1.16047693749579	2.09670407651649	2.50279561311961	1.84284964814438	2.03724112729988	4.71457667921738	0.878103833390382	1.43781258237371	0.172875285092888	22.3426339598779	6.01027712626497	0	0.841271557076419	0	0	0	0	5.30436841499654	6.63921489190408	1.99047586204547	5.76635821229641	1.08722878661946	2.79611269055291	0.606769011402354	8.1677822185931	1.73089164985719	4.24819155207529	6.50537431789153	8.69666533360532	1.40073990900236	1.80206801199695	6.25072119542798	3.62265165582659	0.919555980849199	5.10851603459418	1.58592878307102	1.06983481078474	1.62423311780049	5.15129118489977	2.59489232509734	0.718005124178581	0.96206089117957	0.206094023077742	5.32434228809473	6.29042738344265	3.99420079153404	4.66861877784406
ENSG00000235560	AC002310.12	2.46615582774817	1.74391692413789	1.71728535168369	3.05139852705422	2.31739392634579	0.955279588449359	1.36558600827043	1.04171463775216	1.33873410124388	0.963945643586996	2.94144391525475	2.95677424683707	3.18107542901155	3.85073819268321	1.82206736572215	0	1.56979001259669	0.925317147987406	2.91152382543706	2.71725206914001	3.35569854921556	4.23204678161839	3.57267801097616	3.75303082080929	2.36804041764764	0.985126305915088	1.39016530705489	3.00252717167014	3.30296886244107	2.12355230917489	2.99120120174968	3.972618987237	1.96436766057161	2.50791586465856	0.951054084142834	1.72290701001552	1.10655695716843	2.40062516556474	1.36556613659679	0.88463111162965	2.04621728130109	1.96261423584707	1.80789470561627	3.47198174369844	1.17114766075989	2.2197942496484	1.3609939689804	1.78895284821212
ENSG00000261588	AC002310.17	1.57956484434601	2.51588706423396	2.78985297511568	1.91284236275299	1.73020468066697	2.17344739807369	3.18898750250555	0.996723873665264	1.29311811808459	1.23379121351474	1.93051049430711	1.3667012454105	1.21060958627249	0	1.09959268401685	0	1.61046525200567	0	0	0	0	0	0.769817939915191	0.474238478563507	0	1.9470882805581	0	2.30978266805011	0	0.321542119889695	1.11470244425235	0	2.93738795146263	1.78395697116168	1.10014227327524	0.479912883084015	1.33324138225436	1.17683792705669	3.53817871494454	1.40357015200994	0.416832777191397	3.96314572192051	1.46843928225752	0.371120603239995	1.51705638127064	1.23652000195028	0.816960238418595	1.82173501006212
ENSG00000266269	AC002395.1	18.4583239720026	18.9811706407193	14.1157597138033	20.8653521932999	12.2483820708836	30.4285326047414	22.8375906229413	24.5414571644443	0	46.4174633902511	33.7431696718762	8.45180469286515	21.6876935475519	9.39587528883022	0	0	15.0720923623793	91.4494271901088	30.1730724206353	24.6657766432846	20.4706538049473	99.2325102220293	0	22.2741664891203	37.1451320016395	13.9674035254178	6.82315700543181	19.2450541663915	12.6318211376809	1.62510457597371	39.2599045772802	0	10.3518941453388	0	34.2875148616049	14.2624071051866	30.5325915642207	0	40.9727420148596	9.37452760454086	19.6255141714969	12.8749016572238	5.26111092794793	3.8995785463667	12.5969068394529	30.368148798676	0	14.5016521269026
ENSG00000267439	AC002398.11	1.66015062642218	1.23242715076149	2.33138427310087	2.69906292488048	3.73819350261717	4.02642586760124	3.92682772490535	5.30227901507731	1.93192480581432	7.8066043125922	1.94901489007058	2.83409475859131	3.5213531128594	1.96330140217423	3.58354118538898	9.02655803070419	10.6671864721979	29.7323563316694	1.93900505296204	2.89198848545996	3.33666330817827	3.22834181451273	0.857409781672388	2.70203289086707	3.2789403374989	2.12379451464866	4.66669897620421	2.48494699552166	1.56010724818402	4.23536699846671	2.37729455099655	3.88317598555602	6.35947309701302	2.3385286129575	9.84430295026204	2.75028621095986	1.49588093304119	2.28307221622795	3.05102393794351	3.24572124088774	3.35275106554052	2.8154100922152	2.01015695387495	1.04833401285514	0.922290580993347	1.08393073411544	1.90564806373071	2.17757864088323
ENSG00000267049	AC002398.13	8.39530185802061	6.05735934192634	4.67706519831183	8.54711045600931	12.7905642503264	15.5727510555842	14.9309183677173	17.0536233217186	9.8365277083544	29.1052444296474	3.60569476618282	8.71392247659288	6.36158987267525	3.06353433535453	8.3645600536965	0	9.41465393859207	13.6797489395739	7.80963497531596	6.74699131590699	18.0144113783326	4.2710893561338	15.1208672033464	10.9445242060446	8.34536607088994	7.37664706602806	1.6210126610152	12.8729696740097	2.92663421183555	11.8482485651104	9.0334370548432	10.4472610157098	16.4528047395219	8.21648418591733	6.35521543422193	11.8223063794934	6.11147194832076	12.8602871665417	7.43215819497351	7.53696357645309	9.3898590605643	8.3019410311783	6.92364737270498	7.02990442581995	3.91069335102855	2.28482631859437	8.38473586544614	5.76212768658913
ENSG00000188223	AC002398.9	4.95436142547901	5.64255706409718	3.32896153850312	5.4954106979575	6.85570896810032	9.08650115746817	4.44909906042535	8.9734004583438	6.37072019665431	8.95426715779189	3.0328002628429	5.51441242287804	10.5466367364895	6.08117616509614	8.05549493364983	4.61997536376623	3.84170019060186	6.60367584490252	3.88189197232416	3.34117031886039	8.682353902349	4.19426568914673	8.71508406061651	6.13193560428404	6.24972440362016	7.39828771869406	7.29827232701582	4.43068839122597	2.30477142106936	5.0150536108557	4.65796053154392	6.52470562110834	9.91039400379431	5.85772169821473	11.537374762687	7.80218496397233	3.99180699525205	10.195496015968	8.39341530379111	7.36944975238034	5.29407411471551	8.65488367870588	5.03340946284969	6.98065261536433	3.21715990219653	2.93355901147623	9.5470904019928	7.81439531869319
ENSG00000241764	AC002467.7	8.18264944397371	4.49240703162573	4.40060008874324	8.19806797236856	7.8250873810153	5.45046137483385	3.10529949264507	3.97512913217938	3.89204326059879	3.11410306487404	2.65729348693868	6.62251336181053	3.21519455786727	3.98225659452297	2.15984053912544	3.82967339809365	1.68773941890443	1.68489963114412	1.34485701524044	3.1150434426794	1.97080595769073	5.50952724718026	2.6121190257733	6.04897140881806	1.59752422304641	9.26697831850987	5.30874131670196	0.908748330378826	4.34644548050524	4.15434750784899	2.32820548480841	4.0996850938117	3.76289094709979	4.42197045828999	5.78222136334148	6.45369019514852	3.3186714791584	7.4057068762397	3.50886934252512	8.57026868637146	4.8960242771676	2.89143993913541	5.42227459116821	8.33213990233909	2.29749465233666	4.28138313720106	2.24302678425194	4.24974300268282
ENSG00000261736	AC002551.1	1.58490056662799	1.15898376279107	2.41071727920227	1.09066681769694	1.10098792103794	1.40698801402153	1.42295444186771	1.28564799161024	1.33311146194288	3.73234787022696	2.43427511827011	3.2063219292494	0.66392295353984	2.22147311347912	0.786026082648002	0	0	1.16115135271156	1.3722704591198	1.84733748304726	1.25705928732424	1.0893221660496	1.42839843621115	0.690937600709626	1.46992091153288	1.26989042820291	0.382174829332949	0.519956488936335	1.07290971107595	0.623958343957762	0	0.437980132712535	1.07512664107816	2.03425857488991	2.56891945352118	3.16509513904221	1.662139670564	0.904900923265799	1.88476398397623	0.519187962791762	0.354092165047903	1.05089220104481	0.54229654577397	1.21533286644468	1.39941193731521	1.05546794060463	0.842754328362028	1.59601179046569
ENSG00000227782	AC002553.1	3.31855997876972	0	0	0	0	0	6.78979880993749	0	3.51015516880358	0	0	15.7862028671202	0	0	18.8556387055116	0	0	0	9.46752181007814	23.4161417623028	7.08988359230708	0	0	16.0063530702448	0	41.3341986495176	0	17.3395415500277	25.188746837467	40.6389169148688	0	15.1768060405401	11.440246034142	7.17523953963016	13.0611726936495	27.6011144767675	46.0023763371926	0	42.666514668321	23.0107634484683	9.10138637718036	24.8318752726399	7.56027738259107	4.41092374381623	3.40265476523088	60.5353919697002	20.0106908801204	0
ENSG00000264331	AC003035.1	23.1779136170744	51.6067423777566	28.098988059707	11.5481880896355	17.3442972709527	12.4216424243564	18.4526209911651	14.7183674037552	21.3566008794682	24.0293674063648	28.6710843277472	39.038022142477	3.22904769032839	65.2275293463103	7.44111592799163	0	0	100.864856243008	26.0895688890342	45.4401186860418	38.6774163061625	0	35.5571931707819	17.8797419035527	48.9869239612013	0	6.72407484542936	15.8538988970327	0	11.1008208616963	35.537939773288	84.5390934929576	0	21.7819883627414	21.1534473639195	22.4763292828274	22.8112747385162	11.7157986551335	62.794722239575	0	8.12009602532209	0	11.3404242965309	15.9264169131462	33.2837168181265	26.4206539722444	7.70893769691089	23.7552611274161
ENSG00000257961	AC003070.1	11.7832589776926	14.2478020977776	6.59674329968157	9.52386345332066	10.421334096381	10.3178518197933	7.65267434087618	23.0432707694742	13.5046886958119	10.9354833839065	18.2972313041001	17.0808197302291	20.9380392103396	22.61587814835	18.7496565298414	104.867055468055	35.952023119919	22.9699060456606	32.8572244883888	23.4685629401357	23.4230760575166	23.5242925215194	34.2154471687666	15.8695475623689	19.3197648796023	59.0622341948421	9.96328622680201	32.5255835188536	3.87064290436845	35.8416908220342	23.4400027132745	34.5979120440889	42.3702866798558	28.8914655772716	101.020508585295	52.4994693278432	18.0330355071982	18.6568935869459	35.2037992605665	63.9113144660129	58.3268951566754	28.5560989078082	31.0249955874069	35.662966750577	28.3399896031082	53.4250145835633	23.3517393863728	39.7580784135441
ENSG00000237773	AC003075.4	4.76992038071085	2.79354662464667	2.83660836814837	4.99273912914285	3.32578727124632	5.23440425068166	2.38290514320844	9.53085252150343	2.66578452852305	3.66291211926251	3.89415803004692	3.1575640379231	1.21834156718102	7.68270021173821	4.56592243227125	0	0	0	1.22004785024993	1.9883599365525	5.96045618510364	2.28811768913227	0.885681067140503	2.88154237718044	3.86742415513066	3.59486443646601	10.5009536756391	1.82564696922533	0.684795310618939	4.13711295627959	1.52856555150663	1.30004524791238	1.74007574914471	3.55379247691496	1.25110761857509	3.00857747908518	2.22230919045336	4.2281308323324	3.17984201622211	2.29520553325549	4.21825551106452	3.17904837624432	2.95277326479287	2.84773324682528	4.18756752193292	4.24802197576146	2.35217786923608	3.27278387802098
ENSG00000203505	AC003079.1	2.98840022201717	3.18772110180444	3.1396521082554	4.13165117649122	3.67375356241333	1.57214658062398	1.06926023139601	1.43059316300643	2.07131223029729	1.70073328425895	4.30956383309411	2.58932933148848	2.43073348404437	2.11851921314416	3.22051972084156	0	0	2.22546962471037	1.81413323597759	3.5875561780982	1.64775323396485	1.54393023126165	1.74192772168949	3.01562163686348	2.64652610395029	4.77386173122272	0	0.895862729570652	1.14987562792408	0.891569618711399	0	7.35498769969154	1.92201510246417	2.05640805030587	4.09363709269204	7.49818540160615	4.63401767272742	2.31137504439392	2.39968627174376	1.77431581787712	2.33005390115409	1.30296761660738	2.74175850506845	1.1415922905566	3.59659250021058	2.13563885221647	1.00535504724595	1.75586647717129
ENSG00000234494	AC003665.1	3.47283194909656	4.07593270551082	3.5568847272775	1.95609964456805	4.27122742436531	1.79591101487372	4.00755924287137	3.1916502648842	1.01427834256782	1.90461673377809	4.90885458545153	2.57993213009313	2.03812868976514	1.54635433180668	1.30596285996275	0	0.389929146947089	1.16145335836926	1.13520554294512	2.17124724530026	4.35766710579404	6.42579942436311	2.42132594020382	2.13845169868675	1.22240233243877	1.75712531916523	1.33315859930858	0.704193105471457	0.944824944261839	2.57798141837497	0.619139909714006	1.48668219274745	0.838299798020046	1.82621954872341	1.12295262254773	3.21947996415025	2.33754981519283	1.00439227481472	2.26743094455899	2.11563274906419	2.08103900927505	1.94615504374088	2.80244490883167	1.29011807509491	2.22260377673637	2.76098348337869	2.32886571797654	1.39066044634857
ENSG00000264952	AC004000.1	1.48150218368536	1.08805973768348	0.898926920273101	1.24758646859876	1.21916811220739	0.863472218580322	0.507616224114243	1.47977744102489	0	0	0.702038496049074	1.6409768327239	4.71270968199396	1.84561159947718	0	0	0	0	0	3.3022686197014	0.696328367784611	2.14972161411937	6.43207153251159	1.01627712830989	6.17862248908636	0.615602960685446	1.98120437889383	1.60281532296561	1.31940796424558	0.701770639568332	1.64775740251292	1.98744377338319	1.6748280946386	1.73467673802263	13.323781101228	1.97151251304185	0	1.8229278864848	0	0	1.50023367299753	3.54739167177225	1.37195641893347	0.48471637397597	0.405078117166781	2.28670304182273	2.62605980300371	1.12205097392097
ENSG00000268948	AC004017.1	2.13697724345617	2.06101852295034	2.18983166603622	3.94573038365608	1.81792600292732	3.00940365123121	2.27473247520301	2.31826932546868	2.54238258543063	0.872339388554392	0.686131603513389	1.72538035250541	0	1.65739012683959	0.676416842323576	22.0513230787005	0	2.24889519689236	1.41247002421156	1.99840406186852	0.662880435241376	0	0	2.25135280717194	1.75249483838202	0.974699780574481	0.871756621666895	1.1056962933895	1.15738688053613	0.893986487444924	0.983821014766749	0	2.77689527036948	1.67563757759634	2.07173788168263	1.39976083250875	0.681015118181233	0.383928849306367	2.48414738794137	1.30892640695859	1.17414971614802	2.08379583080214	1.37161600146073	0.959775397424651	2.07766780834139	1.69150508205769	1.0484154785869	1.4829618606922
ENSG00000196656	AC004057.1	4349.37785533308	5853.97783404585	5748.5511590476	3736.98751354583	5455.07167120627	4200.4668150245	6780.80475108815	5575.34625519683	4728.1490332493	6339.53666190695	1766.95123955598	1716.62251135761	1553.62167298724	1525.16183798018	3701.44888823212	5825.3812681088	5964.90849664219	4103.09919974114	1314.10639372464	1318.19343466875	1868.13957182832	1779.47073950149	1641.16539665165	2071.0292908954	1790.86452992045	3083.09373211415	3010.87993536884	1690.94744812684	1390.31440599158	4131.87674728224	1861.60825912479	1709.87989264784	4233.08646723939	3593.10231323488	2305.3279095819	3400.99924945819	2502.07696177547	3819.14938754903	3196.27395613051	3072.70450941671	4467.43147906119	2760.99691806825	3365.70919749169	3704.14096262167	2806.66013686877	3487.79818814736	2230.34722612864	2226.27528925926
ENSG00000268533	AC004076.7	0.955812086408167	1.36777403890125	1.29115331898797	1.33407039856813	1.52269572286315	1.52923602292225	0.442066937711855	0.428529711758121	3.09609314818361	2.89107632444086	1.32041381062268	1.14399872628907	0.4659496214713	1.29351691439228	0.441873196604322	0	0	0.936033315408003	1.98025052276897	1.74298835438638	0	0	0.736624824082636	1.30502375251448	2.97808002148719	0.628022413478202	0	0	0	1.83936967707113	1.75012274529371	0.988936671822769	1.40476226049065	3.96577428609289	3.84192247027177	3.39099666596651	2.69031509472302	0.954572749861281	4.46704097791014	0.642069528822549	0.637425055951245	2.28742365280158	2.2768173075199	1.14576066310186	1.57917179629706	2.23167655434491	0.411821097835723	1.3263622123285
ENSG00000261008	AC004158.2	2.45366436967846	3.59229341865186	2.19449056816127	3.63475277632955	2.87096171135909	1.2027368980646	0.489566628038605	0.575213597410144	2.05718929404721	1.42146672743374	1.42327891218582	3.88894555354234	0.908600720039103	2.2678402292709	0.409168706171438	1.15448850348932	1.43300485753327	0.341120423795843	1.81948678492922	2.24214167149518	1.03276647584302	2.00244948028693	1.78279812033381	3.19500692928308	1.66832537695989	1.77286078448975	0.108310020369981	1.45752224482033	3.14160447061461	2.36593212020856	2.51729728259956	1.19162202433094	1.23645665002597	1.55055413269424	1.63810021852651	1.89101659777101	2.50633736196332	1.17808519624896	1.31771189626264	1.64409338903253	1.39854588064201	1.36740072883374	2.95839722456712	1.31970370027971	3.99215642302551	4.94798560369455	1.2791791494326	2.88144917493628
ENSG00000184616	AC004166.6	2.41294735012753	2.76787300478308	2.32293647513772	2.69342633129844	1.81692823137667	2.72417651972336	3.54020354887801	1.36436261870823	0.791961364584949	13.0979556065982	3.0394814491157	3.85794554453065	3.29330455488543	2.41304795718094	0.512112499583739	0	3.75486841501202	6.9846056478104	2.71878071983301	3.21931795494722	1.90704458847132	1.22046471931091	4.06793786202004	1.33534511500296	2.05627740961009	1.21467732083977	0.211070415863795	2.83908619626758	3.73085246905991	2.4541568370021	3.86994419780729	4.27899232459219	3.85817548672924	7.80701964738957	13.3649681719269	7.24795601793615	5.06057912298181	2.45962596797446	7.39556304495917	0.839435255674919	1.79415072915721	5.502006052369	2.80128387146088	4.89338662313024	2.56356336612107	1.51365548047736	2.23955929904211	2.49323913482598
ENSG00000270143	AC004257.3	49.5500280386073	32.2286922846425	38.0849866716426	33.1554492547562	65.6303848815231	48.5252494837636	74.850899777667	44.297076772598	28.3525778749854	31.2104271992253	25.3426773360185	27.5383015031882	24.6944147304543	35.317893351706	17.5986484071572	36.997630209954	29.187987185921	4.68193331013754	30.525585782461	21.6925030827256	34.7128225244097	29.7724499265855	11.7451160567229	31.5900457370257	33.5747352576994	13.9582761753138	3.96138484175885	27.1783284017957	14.3864367225626	13.8569860124317	14.6901486868749	16.007784215281	23.6239570780692	14.4731627365855	16.371598961686	15.1381340657585	15.2868035441418	31.4369873218641	21.4598790033875	12.4398114081061	17.1002799456309	12.8195868839961	11.9886153442592	16.0605091574943	10.3663450055468	12.9391645401777	18.282129021003	16.9415546988848
ENSG00000005189	AC004381.6	1.25355971840868	2.77562167117237	2.75354479477747	3.90627167577674	2.57873093901168	2.24160015486483	2.46907278093903	2.11654005168331	3.775831791865	1.5680677448205	4.03748828464775	2.97131023153042	4.08278029276084	2.64261054551121	3.5811139929339	0	0.8580762132445	1.05076123802481	6.68971907611662	4.1094826713044	4.32589733752782	2.68319441247573	3.93501061908876	3.19140279908476	1.87021417090882	2.60346031706707	1.50233347958986	3.64905389439488	4.69407021325111	2.28783989613075	2.76416964319822	3.02768987147758	1.15260962538214	5.08791339060681	0.967644034518828	5.25724711098258	3.3015778262426	2.62177687090391	4.70888277622901	1.17623745447076	2.18313168841714	2.91048020905423	2.83398976794675	5.28260798627333	9.93539078659013	6.7245688054381	8.629056704664	6.25436510159593
ENSG00000269131	AC004447.2	12.2162930976036	8.82312558714979	8.63063464506465	14.8134172272931	8.30869830607978	7.6071256780823	4.93671366867535	5.41298451307432	10.3998502235222	2.80665487372454	11.7962542685005	22.6192111500547	17.8675436102793	15.5090707389268	13.8211422604648	10.7360588011414	7.20248509203356	1.39159173638926	12.2266261203787	17.9750890870187	19.0674955099764	12.0456208761213	20.5649781280408	23.8081198714616	11.6226766109733	9.16006870984181	4.11736747821962	13.2591135871808	12.7803637561721	14.8932652216563	15.3597781123581	18.3996063104403	23.2923574280191	16.9551571359553	17.4576474995192	23.1226944848231	17.9866070893259	25.378748203934	23.5917083784458	10.299924066311	16.0759822703666	16.7493734399315	15.478930493004	12.2706763090902	19.2771814568195	22.5347541645899	15.1034402687138	16.271280448421
ENSG00000268587	AC004463.6	0.785740373733304	1.2976551222449	1.25344894468486	0.678225420283553	1.85348795722929	1.57802043961972	2.22341917381117	0.899357510236547	1.41815112904935	2.69070921644785	0.798566007635843	0.821231348986042	0.437595819176112	0.854908148682383	0.444654599697696	0.892394446533193	0.541243395565012	0.227733406299212	0.538061717023451	0.529044138292894	1.32881772490937	1.3899100527115	1.23793368726507	1.29104650702779	1.02436724313131	0.48741521708738	0.455613378078077	1.44710386408676	1.56444629909684	1.01204423645995	1.10009659776667	1.46701729780571	1.75159961174948	2.32090160928648	0.260210823421449	2.6921664603714	1.80062483262011	3.19162250527475	3.85645676284544	0.682125684922787	1.55571707387782	2.01029880944747	1.52068267488529	2.29736246563555	2.47471928478478	1.85721011890061	1.73920046036921	3.90791472386784
ENSG00000260924	AC004463.6	0.785815428650314	1.29773787935443	1.25362122315753	0.678536862501401	1.8540109271455	1.57818484788678	2.22361434326179	0.899440890045712	1.41827815925747	2.6921426668204	0.798641508749552	0.821293094056677	0.437595819176112	0.854908148682383	0.444659827899	0.892394446533193	0.541492297310479	0.227733406299212	0.538105189835573	0.529080814147108	1.32888427471547	1.3899100527115	1.23812414396655	1.29110501020789	1.02469478053181	0.487450180726892	0.455613378078077	1.4471628708449	1.56467695533673	1.01204423645995	1.10055279483037	1.46728502709714	1.75197924686286	2.3209955957451	0.260210823421449	2.69265210691904	1.80088479016699	3.19190052571326	3.85677178565762	0.682147602619394	1.55581957686176	2.01056594991582	1.52078956926079	2.29698998717903	2.47490848079476	1.85728230056324	1.73928479809148	3.90821893305867
ENSG00000268069	AC004466.1	2.4252972955628	2.03438255612742	2.44575133717908	2.52115028153214	1.4278042078043	0.921732529942679	1.54888590346735	1.60844229595692	1.5460564341645	0.440679504673768	3.16231778737778	2.27976743219544	0.715987202265369	0.580816037816902	1.76353765213131	0	1.58722350568548	0	1.53299200275955	1.2219774928509	1.45120503664454	2.57536864530822	0.96309661956342	1.21673576765899	1.42099112730797	0.589680182275082	0.63156603394366	1.31311795596949	1.0913499990547	1.68891364971684	0.96829711881817	1.58326535614469	2.13711325864032	2.06095072913942	2.80030535312786	2.74825863662348	2.02843429620058	0.963980266449399	4.3602132420481	2.22592995647774	1.79390472199574	2.17350493932977	1.49852922669564	1.14145176459346	1.69480603264646	2.43343633167123	2.70519268298338	2.6035236581933
ENSG00000267308	AC004510.3	3.90415208762999	0.425853898684054	0.95581450250738	1.90757082029514	0.562554610152302	4.49877814249532	0.780837190859574	3.93650793155346	1.18182271840527	7.20738847317259	1.86189720149768	1.921305428736	1.91871414299304	2.90595293865062	0.613337286548509	0	6.4332913645932	14.6087183426484	1.67229679336855	5.2192396383694	4.58769739789138	6.41876253562605	3.10564062410508	4.94384633664311	2.76764321862017	3.31546576068994	1.6291582787087	2.78821315094751	2.78184993325318	7.63230829633724	1.69406705981381	2.74499272779454	7.39993285411574	0.819810983325613	0	0.554398922327848	0	5.29722767261567	0	2.8063700535391	8.56055134732745	0.385600569783307	0.513518935361186	0.8437534374696	0.864788947165291	1.54985939639686	1.25195131821061	1.11471084073078
ENSG00000214870	AC004540.5	2.833915368653	3.0953086020864	2.41627202938517	3.29787951443046	2.62423744151762	2.21479917110304	1.52776222590326	2.79453757475026	1.11662461934382	1.48603003431146	1.11175323707782	3.73874987251223	8.84880175872502	5.67209072162559	2.96807170764394	0	0.629666832316664	0	0.866181588938845	3.27492221752048	1.58670523343954	6.72479130044863	3.38384421519204	7.9410210850599	3.40898296587185	2.03847697758959	1.51385491186193	1.22189037315562	3.98081734983499	2.24038139826905	3.76019110175115	3.35832733602889	1.39513448532404	1.30626296299509	2.46800209179716	0.950111317569827	0.497581707640516	0.495500362671371	1.30967758946346	0.854861556767286	1.5982361902146	0.54231351665679	1.54366792576919	0.906669281485968	0.138008083499555	0.481644775685725	1.64335321733603	1.13995962412366
ENSG00000266862	AC004595.1	31.9955017308902	36.1497241339505	38.8820207198189	25.0726302198219	34.6086351941907	29.4213077759294	32.6829135594029	30.3510679854324	18.0598846892511	14.790984533916	61.7058681116989	93.1862581352098	27.0545602295874	37.389546499896	26.1976017957855	178.694767175753	0	0	60.2485867364202	101.22674878267	81.5636641824457	31.9722329250815	36.1865050322913	14.5512285442958	0	5.75976275778172	47.0685056337907	50.8627191374026	25.188746837467	25.0084727369596	0	15.1768060405401	34.6467400714677	84.551001399565	83.809203343696	75.4201500253039	77.42748881236	20.3868912304679	66.7955119541987	44.3520246353367	13.0820018989269	66.4687225951865	44.0302866260807	16.0397180872848	38.1118807452992	67.2061806243685	51.0386593850593	83.6216018216385
ENSG00000265506	AC004656.1	16.4850619720679	18.2734791298359	0	10.6278763358939	10.2864191431403	8.66691631373409	0.842621333277108	12.0871949081644	7.90648718396061	0	1.21089480915415	1.22187917812446	12.9262243849635	0	0	0	6.07331175683922	0	23.317537810188	19.7163068829258	0	12.7970132238423	7.16715392556112	0	13.8007046929988	5.07403377738575	4.64241699042306	12.8816178519991	0	4.19569771841012	19.3770645361808	0	9.58979602437676	5.80516760343357	0	12.6659047856482	0	0	0	11.4136091974384	12.2368794395959	0	4.26590784677757	0	5.2713910548017	5.3325045386877	10.3420095791089	0
ENSG00000256806	AC004706.1	2.7931482670029	1.95279586857971	1.79460023853388	2.46784771178893	2.64227797689544	1.86350792226015	4.68878340990603	3.19511428723048	1.83544536274274	2.29158397536979	0.027556184548641	1.57829761892354	0	1.53533012443301	0.799818077686201	1.50992540247297	0	1.04358055017031	0	0.355450996876711	0.397242447560334	0.554313778569884	2.30415053948042	0.387884441690328	0.34544437225921	0	1.74647345770995	0.133235415912216	0.850779611250323	0.146523431801816	1.39049053526453	0	1.57944283548927	1.52158593970503	0.0875471829293788	0	1.45407253846029	3.20663560895435	0	1.05229053182987	2.43844348503267	0.722793617073747	0.897113513156137	1.73669773437466	1.31707619872223	0.46056351960095	2.71055415247043	1.18673743681315
ENSG00000229944	AC004797.1	7.38679576133203	6.690734968456	7.85516001718176	20.7855770350396	9.10771376384436	12.1334496784126	16.6786933262497	10.2069638624952	11.0685231246291	4.79437077338549	65.5431791014466	22.5331664064602	5.75450755739399	22.6183526116757	42.6413405350359	4.08211307607558	7.49478089180954	3.18531407285669	46.0590608597577	61.2219916910862	54.764057268079	48.3974365078753	28.0228870095653	68.4849926939889	16.827843601044	48.7026936669649	67.2822536218901	46.7145440403696	49.0052247277105	40.3044304403557	28.4781959569637	28.5370866873461	33.9438340375708	41.987353882048	34.0433164752327	46.9691540901716	37.883613306484	49.8461106578739	41.5212317333911	37.5639574409718	31.9140111851501	24.3683865600534	35.8283634205994	66.8878188300116	68.0508486019992	89.4832462533714	58.9097785218919	34.6119077020884
ENSG00000263913	AC004812.1	10.9207633519203	28.9214817391278	4.9781710517135	15.3489957297895	6.94769662388761	10.2908216060686	4.58732782382606	11.3555289082441	0	25.7576989984087	1.31286369925175	0	35.1221706576598	0	14.5425033352925	0	0	0	3.3768018260711e-06	48.904975161526	29.8398238894631	13.9797705353803	32.3462541331573	0	31.4466984679705	4.85657834154045	0	15.5818961816329	13.8967670932834	13.080205761178	26.4775267681079	0	0	9.31593777891292	10.3416906635956	6.22466838915565	22.8950388369546	5.38026890234345	20.8667610531312	2.44390144924082	9.83230586911484	22.926328919344	4.39286547429153	3.98612899499136	12.4980519242386	0	1.80182724327639	3.43615869964905
ENSG00000269468	AC004824.2	2.20859328063222	2.31754191759029	0.484474137463498	1.51810211565566	1.9038582175796	1.43520944037207	2.38067695864721	0.919662946115729	1.36260364192943	3.28415181986498	1.1906485894516	3.27922094812809	0.454898210118823	1.27146444314769	0.530006293024972	0	0	0	0.321408564752222	3.6874030294832	2.41935165076953	0.882629217396789	0.623276261814609	2.23186289059997	2.17622782171466	1.25765499456548	0	0.673796327205525	0.839931983968287	2.38207738122148	2.59924874933575	1.99934880254212	0.339903199698208	2.91166915938387	4.05956031786646	3.11891318765285	2.10461629952168	1.7916332108749	3.06476943331475	1.41432078219599	1.30283049786239	1.06087991530523	1.74790393755821	1.17869283791012	0.982399099343909	2.73870461320812	1.61880233770831	1.17570478349235
ENSG00000234183	AC004854.4	2.46907478170243	0.332568902582731	1.51488152695297	0.812437870138162	3.09153253093846	3.57634463548674	3.1268244060714	1.93267204093981	0.570756605236713	3.23171679031895	1.93099529093198	1.83666488755431	1.18660582464599	0	1.39436128759955	0	0	5.13235461488138	0.897781336764359	0.370082133338687	1.62476693093972	0	0	0	3.01207696918964	0.91668406147577	2.77367881676545	2.19235921935742	2.28988730958919	0.568375461965878	0	3.27343501835743	0	1.31546110441252	0	2.32625303376334	2.62951391292552	2.00357861691833	0.479937254348752	1.31528253897481	1.14960757313526	0	0.95429542593189	0.832248932414738	1.64644280259543	0.349732185716616	1.72258110978396	4.69354220226426
ENSG00000198632	AC004878.3	63.1505385011028	42.8836192995128	26.2728731662807	68.9770736467491	75.4395251642949	70.0564221799409	48.4460019363166	59.4540219725649	34.6058148893779	101.523111029324	8.86432084441128	24.1242990329699	7.63234029386691	0	13.5811952686986	259.157659839895	51.9484688811567	108.576771042708	43.2018614275157	17.0518440148454	20.3281107752729	21.8710923029935	34.2017004869017	12.9614831863679	0	17.5269228506634	8.57723486807718	12.5661843186493	0	7.83996864926415	7.57622675645686	4.73577954759672	21.3164728777326	11.3793164915668	29.2265667321936	46.2215467594482	20.9969876925991	41.8011548626212	60.1389574240676	4.55671417352648	26.098650823948	22.9134894805839	25.4010177233374	33.3836694900828	17.3825489633827	38.4557552182658	29.9660842921057	81.6549183752215
ENSG00000256178	AC004889.1	14.9604919123674	14.1337320624968	5.43446289217015	14.4227104121975	1.73299844100881	4.56307672112048	0.00172539552819484	5.86948079376555	2.47205019353162	3.08570378012583	15.3627546846017	9.22391684227285	12.6294791641082	15.7651709323	4.7510102998767	0.000264456115868854	1.2038493172062e-05	0.00800327073122074	14.0764965651449	11.6496171576426	18.98018216438	16.4123824451996	0.00102472143369153	7.3904225843045	9.67987776132781	2.40892115467247	4.85994429390141	8.72221303130814	9.66582611690824	2.59210021483727	5.63571148620691	9.80917287113464	1.79912954056127	2.53548835873719	2.78292603939644	7.6122516344824	4.6466689400088	7.14623735148829	4.93304722345382	3.20669991317733	4.37061008908482	1.66898178117688	14.0378298584121	3.5313327995775	10.0897404389567	13.3278627934371	6.90303051940784	7.51774789917737
ENSG00000242687	AC004893.11	4.06320027994837	3.68633859791639	3.69962236412197	3.66340546037159	2.0724045403895	1.63213616803164	2.43971571745938	2.26370623230992	1.54761890572445	0.568679309420018	1.97779008646039	3.52960119310576	4.16300815372049	4.25343343602777	1.83027825586904	2.81742951387957	0.613519877416621	0	1.07721409018632	2.07603419839246	0.819199274777398	2.41984087782026	1.06106110883163	1.60851484962485	1.91953891264149	1.24891776507074	0.697133228217288	2.24860187966797	1.55936507781213	2.61044428251725	0.729519428432398	2.70754275450928	1.64624699396022	1.63241320527469	3.35923898834622	4.11775610098713	2.29157199040173	0.724696241873311	3.84976252808672	0.962705078045613	2.47815021235571	2.22204770168474	2.20794937270898	0.751637822087715	1.4049967670348	1.60363714111119	1.46954746096103	1.04937105238592
ENSG00000221553	AC004924.1	0	2.35310382979773	2.64256718659288	0	1.75234832790841	0	2.02060558637655	0	2.39011570929045	0	19.8325530742818	10.8018818345256	5.41092807407027	0	0	0	0	0	6.03549672649072	2.63722156119202	0	7.3253643329361	7.08751083447751	1.23983115164483	0	1.52439628078096	0	3.59742076827155	3.668655335572	3.66135217612261	0	7.81555347542912	0	3.23014227443478	4.78909506863433	14.0630795502908	0	1.06774270698495	3.13423196339936	1.30942112068202	2.87737590556229	0	4.3151121500835	3.59710910883157	3.59186259996109	5.99453068777047	1.47947642052121	1.34660081520991
ENSG00000228434	AC004951.6	4.12134737110827	3.88623839597472	3.04596953594158	4.65714609898352	3.29288007738741	3.53733354295547	1.58812146869007	2.67067163656028	1.9245217675741	1.33513908026283	8.34937675729554	6.94990564408177	7.57793433201796	5.67452583692783	4.82183935703364	8.57779546830329	3.01124170019819	2.67723988805859	6.63627820389731	6.76658128079557	8.78457440451057	7.01942546344608	7.28620277642977	7.76216850588313	6.73127610588641	6.5141860888598	1.80331725310239	8.61246046117327	6.59699911718558	9.46086834953692	7.14529019132689	7.47021838672308	7.82786297727087	3.48446963147411	14.7482822597578	8.19431419828002	3.60357484107618	4.03593582447803	7.48371692856616	7.50818877190676	12.1892155520621	6.50633967688752	2.96705895804013	2.36212292455365	5.68170990144491	2.08992379921784	5.28174624301564	5.26939571435496
ENSG00000243554	AC004967.7	27.7050897476298	27.6426479480778	20.9184213190579	15.072144020563	14.8418862219097	17.319962548211	15.5938114067438	10.2361631446854	7.65498148633901	3.72626887048379	5.67896859444748	4.73357629252256	9.35470315385431	9.46084685319973	4.81415390111773	7.26334547214242	2.95819724488124	5.95512876185451	4.05750934717635	4.91790323204257	3.92901181876085	3.72032570635294	2.6102546960898	3.72857482000616	1.88931701278871	9.04487271860956	4.56483706702568	6.42836218795503	5.22409247329889	10.9717852257968	1.32748821267831	2.7325879372916	6.91257434040667	15.0899958645416	8.90339388193955	17.4800886594651	10.5363971008429	14.7428330608097	14.9394493306508	7.80437513056399	9.58758731659137	5.83378015525897	21.9348903049745	22.0327779368578	26.1461790941406	21.7120035133856	17.8785127787194	18.6543973047814
ENSG00000205485	AC004980.7	19.8690561921218	17.3388085124132	15.8955932261088	16.1594347535623	13.3808706719531	11.1816543495284	9.44033006230686	9.99151697520384	8.69491710805474	2.93113102342235	7.70356539766476	9.21263741211138	6.26726739910446	7.99366723481849	2.5146223584188	5.47102662157243	1.28671722333204	2.45348288958571	4.75074982429398	6.91550042511839	9.00558631055133	7.38349566552716	9.26121999335428	9.23696012946386	6.11715782463614	6.20124311331735	2.21747574517464	6.48781334073928	10.4686916431257	7.72335728231117	7.39506750926093	9.64088002340358	6.70265161802101	9.66695213882177	10.826353103873	15.7063723970485	10.5852257933981	10.5754283214707	12.1063231716353	6.23181170996028	7.13104473325096	5.89016349036	8.68779629518687	5.85842581837911	6.43788886887382	8.65463789156914	9.67630422627994	9.49164110341706
ENSG00000250778	AC004980.8	0	0	0	0	0	0.853524023802799	0	0	0	0	2.23937627842494	5.82738025993836	4.56422487449672	0	0	0	0	0	6.7718622332335	9.36717757515909	2.31841777819245	0	0	1.69898249581909	0	2.3772698599569	0	2.92315791888451	0	3.99289829697259	0	0	1.50535200713813	3.39989748312136	9.01777069758257	3.0219659955808	6.34079783092469	3.75230284836453	3.2311014781432	2.98049362868881	0	1.75651536451539	4.64936263961995	3.54171140384333	3.74287649017667	5.23798265147448	1.77159819396625	2.24654141582937
ENSG00000243004	AC005062.2	3.64609799903937	3.78567195647959	8.15329283636945	12.388478339428	4.05571840308017	3.79666516492783	2.49033616730152	2.72221687109671	23.4733432053869	3.78039478638764	1.92531548785154	4.34767079612	2.54193680813934	2.15914503315419	0.744811648953679	0	0.907028527364592	0.587278188585593	1.33322036632504	3.76526662678949	1.08346411812602	3.975666766859	8.96239745246557	2.3946170661314	3.23105365230934	1.06770324569393	1.13764439339682	0.989270427701567	3.99101778284392	1.16297717898065	2.83182630690126	3.4457919967324	1.89589814357781	2.76089451601662	0.877936013010817	4.86573313014492	1.7408447062984	1.37128715937907	3.29979220233798	0.519638214902073	1.41745079883639	1.8041515189059	2.7062580607013	1.59761766487698	2.0616463354738	1.94882416783481	2.41247078640317	2.43884884928975
ENSG00000224046	AC005076.5	2.92005930849247	2.47332035382742	2.42656197644531	1.97880684561527	6.8620809436583	3.63619073931589	2.62921386912554	2.79676806639035	1.1455668855594	0.424214133088359	3.83803950926589	6.7000173678927	1.6633375845028	2.18266595640513	2.67269833187547	0	0	0	1.19174065649782	1.64838994420782	2.36509359386045	0.275573405107355	2.00424024940227	5.40308627134724	1.47148281068435	1.33851669179755	1.33533460371195	0.516945300310155	0.834565834387242	1.21936296448148	2.69331205960196	0.999670653060981	0.458720080380919	1.59356860192496	1.7103876980041	1.53635802990444	1.06628231211411	3.73358685996951	2.28074590875359	1.36145999462761	1.61494476232873	1.16611990281154	1.69104435243781	3.39711188085354	0.684660155963981	0.932507681343137	1.72937391090036	2.33825034655848
ENSG00000233834	AC005083.1	12.7076708160935	10.6343122188875	9.8310218201689	11.2222969951231	12.9909305400642	7.74181042507553	7.29796313492556	7.93433926040098	8.80591045812808	2.20116543636016	11.209699361903	28.4185073617365	9.16818353977341	17.1508703946492	3.03963441214876	0	1.78202187174347	2.20614126261779	6.87998551004184	15.6685446155244	7.40333539734035	14.737291976349	9.47799190950336	26.6603504838902	10.0460358856893	8.67741590849419	3.98760074893942	4.14029216293816	8.85684684353221	6.31387410929799	9.92877092014712	8.13508124530324	5.67029203461286	3.46480923077073	2.59436999963334	8.03963577285762	2.20646622217976	3.56216988335003	3.57258445641426	6.12033360836451	4.32160926977478	7.90697516052845	10.8462762665387	9.95572270180348	2.21534219737834	4.46309084864893	7.13436889158957	5.01999922525112
ENSG00000230110	AC005086.1	2.64563123920695	1.44528198319379	1.76832777145257	2.01126576200822	0.308987141333619	2.47957559133275	1.44535664197456	0.797498446502194	1.39571194850729	1.03285072537271	1.44633642248024	2.05549340143752	0.879915134981049	0.795035601362557	2.0611791523302	0	0	1.9517417634295	1.92000231961619	4.03870712546452	1.82786141085289	1.20668420693807	1.1739026807253	0.905886642010902	2.24051361122036	0.880093692631327	0	1.20692976281834	3.17506455021465	0.587001667627409	1.01874648170534	4.22685650724102	1.59208894597512	1.87972917250059	2.03012901377091	3.67244401677679	1.02393089510195	1.40939159810475	1.46980543501879	1.71285233439024	0.329760885316393	2.85160762567657	0.849678722896903	1.89760842759235	0.978143371594432	2.63952700875531	1.25418626785071	2.11457257161659
ENSG00000263282	AC005086.8	2.64563123920695	1.44528198319379	1.76832777145257	2.01126576200822	0.308987141333619	2.47957559133275	1.44535664197456	0.797498446502194	1.39571194850729	1.03285072537271	1.44633642248024	2.05549340143752	0.879915134981049	0.795035601362557	2.0611791523302	0	0	1.9517417634295	1.92000231961619	4.03870712546452	1.82786141085289	1.20668420693807	1.1739026807253	0.905886642010902	2.24051361122036	0.880093692631327	0	1.20692976281834	3.17506455021465	0.587001667627409	1.01874648170534	4.22685650724102	1.59208894597512	1.87972917250059	2.03012901377091	3.67244401677679	1.02393089510195	1.40939159810475	1.46972842944248	1.71285233439024	0.329760885316393	2.85160762567657	0.849372840530095	1.89760842759235	0.978143371594432	2.63952700875531	1.25418626785071	2.11457257161659
ENSG00000223374	AC005104.3	3.40122955826906	2.6397626347491	3.25554629793773	3.85386769341617	1.48778059977333	0.749117301118924	0.561554554616905	0.580656991030091	1.98106432465767	0	2.57099836313092	3.55462388092469	4.21383342623493	1.77037709705221	1.0245889081192	0	0	0	5.8321846130925	4.77826940225894	2.99267823027603	4.49038975675427	1.6961966534243	4.65870852289125	2.61236180137167	0.95645612151575	0	2.68229970801393	2.88057080392747	3.58027999708665	4.7199807108649	3.36839145857994	2.60042305006539	3.97501628785768	3.27319394263379	5.1159828502641	6.40226334867532	2.09008815161652	7.36691347031858	2.41180767920819	1.53171673235161	1.7670674130152	5.41582820251417	2.82968497252287	5.61735960855061	7.89907994707888	5.28886675642429	4.63737939117613
ENSG00000196295	AC005154.6	48.2604480053663	27.0127742477499	32.8387503164634	31.9265022199749	27.3102481563673	18.4195494006003	16.6267122200543	19.1350173124302	26.5166298960526	13.5918810056634	25.5686965428118	42.750619790733	32.7064476293806	28.9451564463981	15.4203503143803	8.39063622722501	16.3024120527137	18.4285976432873	19.4626443721098	28.6718210771814	34.5256518602662	35.2533518472304	29.662856016233	29.2290298386658	32.5803866977855	21.6339821556343	10.7764364547697	28.4783118221961	27.6973573185384	26.1508885156655	37.8583427802177	44.988774992128	21.2406642004934	24.2034396617028	54.4786461557992	42.2166050252979	16.672919206117	25.2372321517136	26.3501204327472	25.5929890465497	28.1616390577506	25.1436634655337	28.2814519462676	19.0683025348914	20.1576883355038	27.6308606302942	23.1679623088045	22.5838301933319
ENSG00000264918	AC005229.1	33.5716549880994	24.7446121969445	71.7961920904938	39.6469772528405	27.3093514005847	11.3158772587532	40.7149496584077	18.8794776526261	27.7260366595736	37.9092625851248	32.4652139787769	13.1568985818367	0	9.39587528883022	6.07107884695585	0	0	0	0	49.2693308028689	0	10.6590516876542	0	6.33164874596666	12.2711767561412	0	3.36202828060728	18.2128231308438	12.5943462827053	0	0	15.1768060405401	0	4.12086760723396	0	6.66284298676119	10.8461220758617	0	5.45341240536504	0	0	14.2265489456761	6.24825581773463	6.02014919186557	6.8805385939299	12.5710380607677	3.89817386095944	4.80101496353919
ENSG00000268030	AC005253.2	3.85570755028719	3.7383987310299	3.93156702467254	4.25976369864461	1.91925830537523	1.26401111188622	0.619329591236313	1.03352379767529	2.34425780415702	0.282560567273141	1.76605052451523	2.15512206057172	1.15536695484762	1.8172702053214	0.992725635276018	12.2202907288474	0.33574007110328	0	2.38999456314124	3.53916934422879	0.593985857645193	1.44502031265104	1.67219642654909	1.45846255025383	1.16180623979589	1.2501782962847	0.658321325460838	1.28122295923524	3.41310178978444	1.89380871049926	2.01863430462871	2.32181980976003	2.11553603842094	3.31001509985629	2.63634357942082	4.60989361826245	3.43051532528533	1.45621023995001	4.20172176498934	1.13133200799608	1.51560912058906	1.70540805366427	2.93420127154105	1.68762200464394	3.78964337889349	4.52052098549231	1.62733249590344	2.79465394694668
ENSG00000267073	AC005256.1	2.32738474473617	2.56659943870664	1.01210649345045	2.05291477663276	0.610264605113074	13.2304862596557	0.40841647160101	5.55553128878333	2.29309285921745	8.10647780092408	53.3904138723348	161.219367092565	31.6624297641462	71.3049735339318	15.1761678685084	200.864908975518	41.4786571264172	76.5092073038622	32.0645616899479	26.3548009045919	42.6016143556159	45.6710879146902	55.6084478776903	43.6621769515997	54.5475527082621	17.6234721808868	20.8484662206746	144.696925491976	128.870897551721	24.7845639556976	133.346778741406	184.283068904817	7.71632191975082	2.88300328950324	0	0.463885029366531	0.471435899679856	5.82548040680861	1.33822915700693	14.8071042455042	19.5627940599502	1.22354174648327	3.88843913896305	0.760504502436842	0	1.30943671451081	2.39648047474357	1.13136846685156
ENSG00000197462	AC005276.1	3.40810731793688	1.76496087484575	4.1830320667365	7.12850391773591	2.81107339853384	2.25163100216207	3.32006005271691	1.76472548650142	23.969047681914	6.36791312846556	1.21232933031463	2.83266466308435	2.70763585173892	1.37550413258127	1.47015713599465	0	3.7108684814547	0.844838680324438	0.843150076660178	1.07222492135819	3.81077499659912	1.5215890305802	4.3960357439172	1.38511962063591	2.41402236526797	0.804713926036328	0.233334007173148	1.32626171134451	1.25263705320073	1.2655316158721	2.00114046681416	1.54056253416158	1.49113505952501	0.613228747267798	2.27824408854789	1.73995016854666	0.64630934146447	1.15418794945674	1.12164572325635	1.16322851875924	1.34441742277662	1.74434377692622	1.47854984565073	1.69310082412261	0.773592922929946	0.528102698295582	2.03588851906278	2.74263417531462
ENSG00000267283	AC005306.3	6.8956227380703	4.63121789592133	5.96253332770188	9.76458148326418	4.42095371137492	5.15202449923182	6.32912409152123	4.12865261453032	5.94291068462161	5.90700383600353	1.9298270105409	33.5485069255001	15.2295981668951	19.2498508126812	12.7228932241829	18.1515609506874	17.2225870681037	4.08579427555513	8.10445735823126	6.52674648793108	15.0607978842342	8.42836532647417	13.9398076426274	12.8225431481779	14.1428019677346	4.9820241997242	7.23146546297873	10.7203109391113	9.49686363717941	8.10983532824379	5.18304712208444	13.522792326704	14.166161732144	8.0165123307828	15.7069194966494	20.6257275836926	7.21982983360561	11.0765775381643	16.3273873372922	6.07329979699425	5.73117612481757	12.3000988507319	3.13231766255928	3.34248791520453	1.89871084992689	1.4166974621504	4.78288861579912	4.54618906468662
ENSG00000267056	AC005336.4	10.6976864922182	2.83622801276212	3.63255312415323	1.61223680240283	1.17834893401094	1.12011352345539	0.114033281325091	0.406208446374991	0.84228508655246	0	3.01542176088036	0.852199489574178	5.88284497682733	1.94890354125006	0.109109816394925	0	0	0.678875497879421	4.1161720712988	5.01214753052528	0.141974694330354	3.76766075687326	0.445215340863492	0.460640667987778	0.38323788486682	0.793440912581236	0.228565483953248	0.923754486557549	1.39876727878296	1.16647229069909	0.487031837958369	1.87378376486138	1.98671189867311	0.997797839346763	0.28090425811078	3.62051018908886	1.39576406069563	1.17906382819252	1.65585965801614	1.54668018645983	1.13742143267271	1.16245840876722	1.64084510917532	0.668866336712863	1.16990298750924	1.62194601983714	0.906073885416405	1.15136225376511
ENSG00000268565	AC005339.2	4.41351569350523	3.68565880737386	3.06421874843881	20.8530987289911	11.1077296341747	12.5898470277612	8.93742718042506	8.14197296910403	14.7645799457911	21.9165785735856	5.52764846760289	14.3944689750084	15.2722009970254	5.3731416125299	18.6552678905613	0	0	0	16.6314193058048	4.57490811406758	28.0968844678409	0	19.6380977891348	15.0510964303034	2.76020788055023	8.74260285407584	9.71400107063714	20.4888059902485	8.03984887381636	4.34913998934023	16.043300812054	12.0622576474748	10.8769914883795	9.71960961870742	1.48354642551003	8.17743798074964	4.34266303102129	40.7353808878665	10.890548632101	8.86113687250182	5.5295234688338	9.86217493657386	10.0373654139277	13.1855003291482	7.99441827793406	4.37626593272743	15.0507894335263	10.3918583895387
ENSG00000251169	AC005355.2	2.14816724926493	1.68673176145592	1.30169922263606	2.93691287833422	2.5458450768204	1.64726621246266	0.930450838879711	2.01878866972403	2.64983602703752	1.01074633554623	0.477266382212952	0.365980959641604	0.924122383206238	1.02886292047371	4.03030275021192	5.9626956262353	0.345488722800757	1.41856084162156	1.48654002439494	1.93914094019783	0.352099495759377	0.514613936541022	0.283209115100499	0.310100284942749	0.203146346304162	12.0434648545993	6.66293243113739	1.68213884551369	1.88360669503848	5.52062447827783	1.51815219373857	0.805754505764313	1.06071019133913	4.84879272928481	5.46771287013979	7.24328166991515	2.69083500981678	4.12446795786639	5.65728466864435	5.03714068986761	3.74613262433398	3.01831997420596	8.95133500416152	6.24524469547763	6.47024339678793	6.65754331957585	8.70599029781183	9.15487138886105
ENSG00000268938	AC005387.3	3.28470338802396	0.858256249220401	1.41276961508379	2.10357519313439	2.63715837666311	1.48651079817611	2.38449902705516	1.69511152033914	1.87376614219404	1.48783957525522	0.848107984038515	5.06859309512897	3.401013741671	0.825548573715573	3.06139941417455	0	3.44014416628591	2.68688393539436	3.1816600441276	3.01507138751622	4.4583933429761	3.33169786784998	3.04430283627357	2.42382018212016	0.495224595649529	2.68780218456461	0	3.39497226902579	0	1.57026613034279	3.20604739740962	2.96322779754897	5.24717707927329	3.1304383062434	6.04289521227475	3.42484015975496	2.75696532132527	1.58930383674848	3.7568220478614	2.55001441181699	2.33280683843715	4.99816477026158	1.58967559388909	1.34803847508414	2.95450854134238	4.01334856330384	2.29425110710845	2.17005453356335
ENSG00000252177	AC005513.1	35.5556976033863	60.897646615276	53.010824375124	53.465949267324	0	24.5449585750359	0	0	21.7512413927125	0	7.3735579771274	49.9499695448505	8.86714277396888	83.0112133127583	9.89243653207997	0	0	0	15.1218898354699	31.9722391449509	10.3913529228629	16.2104863704398	0	36.6510722718988	13.6524282727101	0	0	15.4146304619264	30.3026670361816	4.7898191210057	23.9446905086651	33.6278699207933	10.2386815311715	60.1389586362999	0	106.58424075172	0	35.4910466036775	86.1540137877049	14.7704453323781	26.9910857320107	17.5604786869578	64.3673526966955	48.1362374783375	124.165793924412	93.8609437890744	33.5936424987985	21.9220385988621
ENSG00000223878	AC005517.3	1.25956070018234	1.71213819408018	2.00743798590547	2.16134517174017	0.824499231286623	1.59274245262432	1.07546661992569	0.965572523001663	1.58820223432714	0.151232524794548	9.1496355793756	4.10871617769685	7.34805856462531	6.17903240054716	1.92515442492067	0	0	0	6.04356476897574	9.12798777145492	5.41100945068544	3.28747231161975	2.90948095153588	5.41595697097024	5.3688400589672	4.23821877390826	0.779209240034045	5.32871593123577	7.5531642076417	4.76299901649443	5.0190914054807	6.9402571786468	2.53389005953257	1.32057866708466	3.53730876882958	2.28089971679588	2.79172742217719	2.27248693555719	3.59269516271818	3.0344268178412	2.4891678188013	1.8736397636074	1.96540932376284	0.751969666530799	2.27725777411922	1.41800876235484	1.77434519406299	1.16654663823315
ENSG00000269604	AC005523.2	7.07922071142521	5.70313526826969	6.13483641157658	5.53883391210175	5.31596167349563	10.3712456464508	9.56340066504285	7.60149360180429	5.60580074119076	8.08832271314442	3.00854718578999	6.72495640109981	4.21192607605227	5.85486418323297	8.75326375009622	0	0	0	5.87555002179645	3.07862179007602	7.05223193034552	7.55083951131748	9.82609042754466	6.0046995451538	11.2684102459559	2.89254557716019	0.0815309593735622	9.87461501772429	3.01340166207773	2.87359233835792	14.941057071909	5.56418573627797	9.35212894809323	0.205361978536666	2.27415297272425	0.264853415335713	3.32869861942491	4.3194819192045	1.77736920705227	0.795103583186432	4.88369609685587	4.49948030097005	1.38338918352514	4.54552391333228	3.51585310295179	3.72479033666565	3.33196653838872	3.42280246755638
ENSG00000230825	AC005532.5	1.85254858410128	1.4170333167551	0.948997197231948	1.64370905963842	0.988721693878799	1.02401375265764	0.664806187566191	1.34259476637221	0.529314128993062	1.03086963844967	1.0307319322917	3.94439063519606	6.16920395467121	3.13872151197819	0.249152939326197	4.73027922033799	1.46644065867441	4.77603827307578	1.2574643881986	2.77471554458498	2.24371562085106	3.00027440842695	2.95530054192992	4.50820658479315	5.15779838776202	5.60526579554711	1.52232361163095	1.07644184908187	1.81858605781399	1.66550979425929	1.93851893681831	4.23564338258576	4.85462468747427	1.20159478670322	2.69559657359984	1.50714988064863	0.443882710444572	1.67548200583652	0.4079844689339	2.96940953640437	0.982862747631961	1.19340045440219	1.02637644121737	1.33950753327105	0.747569130004761	1.11242348301623	1.99767027780463	1.69269816300288
ENSG00000265501	AC005549.2	1.48150218368536	1.08805973768348	0.898926920273101	1.24758646859876	1.21916811220739	0.863472218580322	0.507616224114243	1.47977744102489	0	0	0.702038496049074	1.6409768327239	4.7125974849244	1.84561159947718	0	0	0	0	0	3.3022686197014	0.696328367784611	2.14972161411937	6.43207153251159	1.01627712830989	6.17862248908636	0.615602960685446	1.98120437889383	1.60281532296561	1.31940796424558	0.701770639568332	1.64775740251292	1.98744377338319	1.6748280946386	1.73467673802263	13.323781101228	1.97151251304185	0	1.8229278864848	0	0	1.50023367299753	3.54739167177225	1.37106508429471	0.48471637397597	0.405078117166781	2.28670304182273	2.62460196523307	1.12015473663146
ENSG00000214719	AC005562.1	8.66757107496595	12.753141311819	15.479183852074	11.0495078315389	7.29250156191115	3.00678896193677	3.71917669999594	2.61690277695628	7.17707351853629	1.49784739918275	9.51279328715507	11.4165705444412	9.43491844874216	14.3930012404625	3.86685074806006	3.24532063741745	0.589400424941362	1.03749513616772	8.60253700208478	15.4738110058656	5.61307440509832	7.52480582300889	10.9248493555722	10.1959827026846	4.70910872805937	7.61110035125056	3.63904804911824	4.3155505324305	9.87085237814508	3.34858726686137	3.2225515515116	3.87841932847827	2.47111894306708	4.64207812896443	3.68406042340147	3.76215052235266	3.78799739008277	2.04274109717532	2.48839687066494	2.54976267912629	2.40106240398247	2.54669716828383	8.38348922256768	6.13276822250351	9.23540587206531	13.7358329491047	6.78188299584336	5.3541773672243
ENSG00000231185	AC005592.2	5.53220513763414	3.22197545168138	3.78763943580617	4.24911850152636	3.77757134819983	3.01265639406389	1.5483335739221	2.68334373265525	1.77797125079958	1.4248098847516	2.85868807172473	4.99373815175469	3.8293709335758	2.6536536832054	1.1425854903845	0	2.35688665308439	0.622817207697793	0.868921910437085	4.75683552718265	2.48321284469807	2.04221269115677	3.62384648394415	3.84893892844938	0.665318832066438	0.972552093012706	1.08521203050923	1.54997845897629	5.04184690775503	1.7070962528893	3.8255780908067	3.12519687941644	0.544698911139457	1.99155269453167	0.344305453450515	0.61634055948167	2.40387653907007	2.24489410208606	0.990228706777309	0.801005705772921	0.450879875472412	1.84277669137339	1.45805737160343	2.97850535365862	2.08299958839762	2.08253215635905	1.80062121384795	1.4434928911047
ENSG00000260107	AC005606.15	4.17329902002771	0	0	0	8.0435250338312	13.2048086775827	30.1671793409275	20.1234717074143	7.8335153866261	17.5999621823259	0	8.11824188708337	4.62966782236063	0	9.36749898021858	22.2382263584857	26.982914222457	7.05128849702979	0.158688550366978	1.31611935187874	19.3617343859901	0	14.3108092496439	6.78112032111277	3.42269411179825	6.98928674407296	0.000187815454427973	13.0085745800533	0	6.14100510867436	15.3336693134647	5.1479345128579	8.08159869080216	5.72847465319555	5.64507384102115	6.86390065748293	0	13.3573877105995	9.84339530316369	1.80471879417145	5.55069765665985	9.43121057600895	8.77338053689097	19.8619057688895	0	0	5.54489198473853	11.9162071863358
ENSG00000255729	AC005618.1	6.25726019937775	12.1141039167534	21.2658085535804	8.10486250666481	4.27409550148471	1.0160146926171	1.17890968157779	2.70310801722396	8.24440165204293	0.240684508695837	1.93505380693909	5.97564810052112	2.83106865641685	9.66300915473741	0.917498353772651	1.00739378991328	1.18757791143342	5.96414866416438	3.7134092531085	3.13856784144586	3.85977783715358	4.33683084441872	2.24226552394325	3.19694806479895	2.35635904729081	4.20053165089809	2.81613476353158	2.42137919937676	8.01111181992849	4.82012345962648	0	9.29174139389729	3.42361143365927	4.22094752125984	4.02178885316915	2.54317920542912	4.32455265525548	0.935578741027754	3.48140460368365	3.94864525434142	1.99611382274949	1.13669438022283	9.46337550808313	2.22361173124412	4.4912413076509	5.97872290365463	4.09263255201788	7.29650090053173
ENSG00000221454	AC005631.1	22.011969597196	0	5.78935654585866	19.9256646491201	1.98932251178054	5.06540376180223	0	8.60666008987214	0	0	3.46530243211194	10.5713934611747	0	0	4.14823790111191	0	0	0	12.9921056251221	12.4677669372244	0	0	0	2.78712493056942	0	5.18547577784941	0	11.7873744015718	17.4513154301788	1.02400450740074	0	0	4.06362587504968	3.16930170688485	0	21.4975997247926	0.80516217731845	0	7.83337474881317	13.5182716696855	0	6.37056553384886	0	3.00530856477319	2.94741369096814	12.3962381344335	1.20670413021371	9.71166112499301
ENSG00000263422	AC005702.1	89.076540142277	100.072616000144	135.967092868761	237.881863517043	75.9696377485664	34.8529085332906	37.3438853225958	33.4063657769795	63.182708351659	13.023042905047	12.7771064562493	47.3586683546547	36.8926404154475	103.354547047187	11.3133570823005	0	36.1729561692511	0	18.9350947646411	23.4161417623028	35.4495288778789	63.9543395998044	129.670701584849	122.715434827589	40.8912513655606	22.7337264486148	18.4911921117696	57.7984103680527	151.132752385084	31.2607183931791	78.9064455916039	45.530400273001	22.8805695448378	28.7009581585207	39.1835339379865	27.6011144767675	15.3341735860173	24.3608458734354	36.5711732780798	27.6130100711474	4.55069318859018	12.4159042437614	11.3404242965309	105.862102128234	10.2079642956927	18.9172498391458	34.3040070852177	18.5396669813824
ENSG00000263820	AC005702.2	12.3733079839884	25.7921989790924	13.7260411974262	36.0426717825132	0	5.43161570356736	13.609133263402	41.7579163487689	19.6721803197195	7.23506284158954	17.4232727983923	76.5391895590854	5.63638007129137	37.5834470686908	0	0	0	0	33.1362560116068	8.78103419059411	21.2696729601899	49.1955891654659	21.6117657142165	42.6835859003938	51.1142435157466	0	3.08185925722334	23.1194010264449	75.5661048322599	3.12607183931791	0	75.8841194457978	28.6006635082012	10.7628593094452	0	22.0808308755955	23.0011881685963	4.0601409789059	6.09520138010242	4.60216834519123	18.2027727543607	0	15.1205712104707	13.2327712314487	0	18.9172498391458	12.9939128698648	4.63490225919365
ENSG00000265638	AC005702.3	0	0	15.2809774692736	0	2.48267581588927	8.14743102845409	15.9488896939028	3.79616826844001	13.3712702796641	7.23506284158954	5.80777084527353	4.78368938856047	5.63638007129137	18.7917235343454	6.91372112151767	0	0	0	4.73375451197847	0	7.08988359230708	9.83911783309317	43.2234777786578	10.6708964750984	0	0	0	23.1194010264449	12.5943462827053	3.12607183931791	0	15.1768060405401	5.7201133325018	3.58761976981508	0	5.52022289535349	15.3341735860173	4.0601409789059	6.09520138010242	0	18.2027727543607	0	7.56027738259107	4.41092374381623	0	0	0	13.9047212637329
ENSG00000225157	AC005779.1	3.23250610483066	1.68390619728784	2.3951876054521	3.1655420998956	2.87736671659599	2.98983906745149	5.24513019301559	2.20052395574093	4.19366237532603	7.56645316445131	2.85445868477607	3.73077659211679	3.10466922463554	5.41443675458703	1.35024833910265	0	3.59333882392386	14.9959902643679	2.97360427975958	6.6120115255546	2.08333724314326	2.79188376431339	7.91586336147709	2.12644016005157	6.251087150469	2.98261927330774	0.266060923244082	2.98944832372907	1.23713016987285	3.77957818815072	5.68229259961182	7.80181003846904	3.41642548329895	5.99036792015419	5.59255533091306	6.75054771797351	4.19662465801979	2.38930764856405	7.28661765574861	3.37837809960554	2.57680787007302	7.19592940337334	1.63624865102893	1.01825451509867	4.27675215608717	3.98878273745563	2.24720270632882	2.46857066667999
ENSG00000268189	AC005785.2	14.9913326600842	7.23406494860004	8.27609662336614	12.3391096422889	6.83865739635878	9.25669360628376	15.7348375989367	7.79140174401764	5.30757474446723	19.1404298641161	6.89011772314255	21.6946484294728	14.7156554475083	11.0463463835183	6.15325310094102	111.393553083495	51.1498763642188	122.897175657494	15.7097292009853	7.1699777366065	24.2856436225991	14.0367464918939	26.5356615949956	15.3809875053158	26.0006121797301	6.4624730258309	1.06903050041103	16.0778848629985	5.00263534697319	15.6334695128922	12.9646869745866	14.1623440580724	35.5329750006757	10.7635015502459	21.965819281597	19.9045121075423	22.0482415700865	23.5093909042179	21.778647086774	12.8352536214008	25.2521811825424	30.6257179278806	13.7624206112649	11.5782219275762	6.2629697080548	3.75253576475269	5.02158846631026	7.06050699920678
ENSG00000267436	AC005786.7	5.88418267644406	0	1.19332252716449	6.42292136198046	4.98232062932279	17.9941859052033	10.2602694525979	18.544650497388	0.694604000925625	51.4111949309599	0	8.98115912585389	25.3123000207197	17.4363125848345	16.4262242648843	82.3187551941164	22.431560221949	74.1103763647787	0	0	10.7006764215914	4.07050486901295e-06	18.2373826368571	0	18.6807967900244	2.87767314902698	12.5967635129008	27.2683137079546	0	3.87878538082009	27.2125318719757	19.9904537601183	13.9681122916205	10.8769275413965	14.6638593890406	12.1822615300202	8.7482791146448	27.0091643130273	19.9365686938475	9.12203573962073	12.0972850187482	56.8229481342551	4.86499326293123	13.3946639133245	0	0.520167527517188	4.19241612570722	5.23067423020778
ENSG00000227694	AC005884.1	1.91956361840113	2.25429184102454	1.70063463730069	2.12411250987692	2.95395428458765	1.42820564819547	2.45043377312252	1.43403135396085	1.79754801731853	0.762975901355731	0.618669371542786	0.711884812444488	0.9866145481405	1.4915064324202	1.35423484259645	0	0	0	1.16586026855182	0.881129809374349	2.21455793247407	0.362216295058834	1.00462154546353	1.51367450859765	1.67608777427356	0.965541147214051	1.43080380286988	1.40478679869656	1.74481947869332	0.769531344679559	2.2040162023316	0.83819258671399	1.37494347186611	0.76962064797887	0	1.71682125171544	0	1.10618424549233	0.733182342929574	0.129811785143151	1.26838510227234	1.31558165559726	1.49380120624095	1.49750053501544	1.81431878720044	1.23694106164895	0.912628131261249	1.5206113695955
ENSG00000267469	AC005944.2	79.1203007056774	41.1844302285845	48.5411824579	69.4157476690035	69.4469642805254	58.9568045664325	72.7477863060414	74.0443768457775	59.3756130141275	91.5062060474177	45.1809261083521	114.435525427757	90.3521398418219	74.6444172909221	29.6942228274562	276.289887866528	150.502042922187	244.704110890704	43.8854202536514	33.4692463391804	44.7855793422282	48.5176899363454	57.1745652864927	63.8486992466749	61.8828125622545	74.7318351491056	27.3133257528811	19.9203127548221	3.53056008794652	66.5862632723622	34.7388408670824	45.4065308541659	114.815991447061	35.402349302583	73.132025325524	47.0603645823997	19.0964813936342	59.8465058311168	40.1937606054199	67.1123001225747	81.713035874436	36.6510044063877	36.4212160723971	38.1529683015903	34.831103684747	35.6911855092822	35.3593129557139	33.4262161654456
ENSG00000244563	AC006011.4	6.9492665342096	0.699292846510969	0.978684469753569	14.1486667885417	10.2218874079538	20.1476352795205	7.83432944552803	9.50811026982892	6.49895013452356	9.20087913004866	0	4.35177266058663	10.9755981897547	8.93444872606027	8.54805684894031	9.46283746963905	7.23327030792033	2.51684468325596	11.3429005666631	0	8.52234598522845	0	4.98363490531376	8.18009850935573	8.87418357175516	6.94024563917935	6.97714666247936	2.81141387066251	12.9482136587438	5.38339664315491	24.5939230241103	9.20447949351049	3.69107986634275	6.69498440046604	6.64579565696676	15.6495047039657	3.1162555352821	30.8925885507046	14.343146149738	7.55969535893474	7.08345406213432	16.4128766274867	16.0803182495529	15.4588210034991	5.82478938399197	4.29824958570214	27.7768697939593	15.6734369576788
ENSG00000205505	AC006014.10	0.229321428797382	0.605315055178477	1.30080091345717	1.88702073952729	2.11479400457119	0.819087964957527	0	0	0.710107332104006	0	2.95700774132638	6.43128688627762	3.73433520720562	4.67769572311206	0.820049909679783	0	0	0.908198460623641	4.72585268906921	1.61584960872794	0.237103649154472	0.435591518141244	6.07055252323785	4.00611390642215	0.385310694547412	2.99029287208471	0.115866154978324	2.93114227084492	4.29180708767877	2.38411693289534	2.20320560424321	6.30875517464077	1.06359038222479	1.08007828455004	0	3.20554039058761	1.56781840730521	4.41760575772149	2.29788139960918	3.34996337150347	3.7547135884184	0.683943044836086	1.88966232475645	1.21953510066781	7.9946902471984	2.34541079409466	1.95494840217736	3.03641333674548
ENSG00000261875	AC006014.8	3.21341486321304	2.07431759045106	2.53425189609121	2.00304445329855	1.81868541029512	2.01731873134623	2.37843104619422	1.92861389658077	1.75986238890786	0.49429639942492	1.20138299340773	0.833430979877625	2.23476367107526	1.88806554758352	0.817018859974175	0	0.200837508408539	0.213312636144203	1.73623826763353	1.86740929277913	1.26876317988945	1.51171380724469	0.948176617117916	0.88571140247199	2.41121558491617	0.82884417385469	0.258452861465706	1.2382402238548	0.527601726330308	0.921477944382169	1.47355798820614	1.59478128540007	1.86289661812522	1.28594778996329	0.0165988303173167	2.82146985367977	1.71798577267629	1.18345828874873	2.54405422605667	0.847948715257233	1.59832024266143	3.89253047836816	0.928448530389477	0.415304167061073	0.633563043568746	0.97737339677816	1.79999109058015	0.735406886835847
ENSG00000234286	AC006026.13	0	3.94094084537093	5.99963472735066	9.63101872229844	2.37102173877942	0	4.24363442128649	1.29623232267963	1.4145095964164	0	2.63460473997858	19.0802227144359	0	0	1.80357260361161	0	0	0	0	1.72540923805641	0	0	0	2.13417929501969	0	27.2804717383377	6.43171025077367	2.68799754809653	0	32.5075643164658	10.7156920039085	13.3555864598962	33.896960722552	14.2069774213497	0	18.4006923963296	3.37351241208943	12.5052376902856	16.4101683318249	12.1497150380063	23.6635460075353	10.1166596252354	6.39716790544693	11.4357319871174	9.16100087546815	26.635514721338	4.57386359528035	7.84368631792461
ENSG00000227719	AC006042.6	12.7917186767961	10.4432615203263	10.9330749041974	10.8757537076403	9.96810937493199	4.60842351041586	2.08390554486056	8.8792303209331	7.10938674243852	4.42246353693231	3.26783390523877	14.1878420837932	24.4506265264352	10.2208316139465	5.11231822144695	5.21170977327733	0	0.823896601334236	11.7853259328542	10.3222168188816	10.8594864422022	3.06694874499891	3.8403045489091	4.58756865588412	4.4322504483883	8.58914928045192	1.43873366682874	9.65684320097482	5.07276841191483	12.3406983167641	6.61989067222202	8.79842340150808	12.9443952177832	20.9591369174793	15.4103453135118	39.2182351898842	18.7767336109747	11.4224349636721	25.2671047011969	12.0811596141171	15.3479182186992	20.7177450972641	25.7301339937923	10.9500370106511	14.2618317272733	16.7349575723165	11.294471621422	10.6374276372988
ENSG00000268621	AC006262.5	217.567910671713	63.9612675201252	77.8133499996354	431.003034496507	145.531483381079	228.434464527063	21.1708109864156	75.3188650221452	37.402764600446	180.969786269679	6.04742462599602	11.0242138832232	202.679534320499	4.17862757014609	2.78816054355898	347.021149346067	217.153247075541	433.982170377314	5.27292094987467	63.427538448184	2.49066642298069	2.58445691606036	8.06748299078755	1.22844141823819	6.42634356758064	1.12601541965186	2.69092080373664	20.2418018567258	65.5799243341682	3.55513946337881	79.5839811761167	38.4434488609937	6.72970701166467	1.76978694608298	0	1.11650596595397	0.545975837829842	97.1846430775901	5.80187418900182	0.268336011242818	2.07476143367268	6.82119644176808	0.559440594622031	0.830499976752976	1.18537259926522	5.10166517554341	4.36608641160377	102.949025745753
ENSG00000267530	AC006273.5	7.50886234908732	5.37885744581697	6.64314404517267	4.44549303109993	3.91162230008949	3.686974958389	1.8953523386178	4.59238005004391	1.99558670033996	0.709681386667957	2.84312292107215	2.98475870627001	0.898338054085691	0.494109761154454	0.858584367386017	0	0.209259775804512	0.428522874504266	1.02583434070645	0.99788043549794	0	0	0.17289686185226	0.0897097792839767	0	3.7402776611364	0.190113780228362	1.37683787891271	0.183514174863268	6.13039943997029	0.870916011725064	2.45889720697227	4.60261089035007	3.39491933369619	0.716577964955875	1.77699741190406	1.7155970516622	0.673504512293044	2.63183533266926	3.33737165480238	8.13347998636843	2.99885879108669	0.446441399113415	0.834790251338556	1.44014347331369	4.43789704233584	6.1554489009763	7.08529280518352
ENSG00000266927	AC006273.7	3.67734977477443	1.58425481497518	3.07048230148068	1.34703864829492	2.28299764446232	4.07222836672049	2.25521553014114	8.10043020536088	0.784356488753561	2.12038319434476	1.04053648042636	0.840653161365443	1.08558358320669	1.06732527528101	0.474404372164001	0	5.3395919864996	0	1.68312663803544	0.283098389305643	0	0.743123450819701	0.53843450752723	0.33176484829518	0.747174970943076	0.857446455185714	0.573751346745329	2.7500468422	0	2.77831128266073	0	3.58769744550009	2.24255884829409	1.61362217931359	0.900600477533009	2.08343886581758	1.54195263139088	0.456464381713903	4.26470882615702	0.524787934275016	3.22711608677762	2.01083309038417	0.443363334457743	0.278138128904749	0.380244958381899	0.748479329441735	2.94236240624765	4.28123734562497
ENSG00000269094	AC006449.1	50.4293987389931	51.4593164983595	69.6214224852105	37.3393691149396	41.3510936507002	29.1241771987401	13.6438408973703	9.63429171436638	29.1545619222866	0	15.2235412275694	6.72481498497029	12.76600696962	34.1352891852633	17.9320769452774	0	0	0	30.5677799824618	22.8945858216926	4.13172252812554	37.2020781083483	3.05897604975377	13.1093591674391	8.29176469483588	13.5981506883465	3.71260981518691	5.43230967099009	10.4218494312076	14.6054164954188	0	8.60921018694468	13.0612104916998	16.2331844896174	13.3125543182701	25.774931693106	23.2246072380517	12.2042458130426	25.4006393710245	9.3674513196361	13.2975071010264	11.8802709084413	16.4995579902542	15.6838995762723	31.3410285381549	53.5359361445259	47.3123778503285	49.9168169543036
ENSG00000265600	AC006480.1	16.1167470247772	40.9964533655199	22.7499875955835	24.5482840596085	12.5200787047185	23.7401053767643	15.0129383293398	15.1421657200677	25.6777451258823	0	45.9510374681862	62.152787278789	13.980684501072	27.8167538441125	35.1396558949452	0	21.8393269021414	0	30.4084649121555	42.4770890709701	23.1324907658575	31.5190720273542	37.847770317171	29.3647519177918	30.440178426991	54.3629388655479	0	18.9865308073037	37.2208617514255	25.8688236180497	24.939841045551	45.2583873129079	0	42.6842634727525	43.3735976792194	46.815113075843	43.2959294324772	4.88322048711789	42.9845126959444	32.6470353169972	32.8716819208511	17.8768731791593	27.969324481137	13.4093768123571	55.2726683354846	25.8417570379565	13.1735522182961	9.71728175194741
ENSG00000224058	AC006509.7	1.60592958973933	1.60140918153535	1.74428261891071	1.43059195805044	1.39663244832521	1.76321887935573	2.34117140901781	1.16676963741677	1.23856428948157	3.69029219154175	0.938402017710975	5.10127814703605	2.5364231235777	3.26833336010805	3.03861752699526	4.81018266292753	9.1165722649083	27.0696731163118	1.58024950676055	4.09927287230211	1.22887544444311	3.85381290673062	3.50354491082773	3.07290460778299	6.31659463057075	2.51018689584677	2.40020544525593	1.91725864915545	1.90797484838249	2.2706498747729	6.58233924449941	6.33813400222038	2.90112892430763	3.72999359022223	38.0277144326184	5.41738723889135	3.343039610761	2.22303405005703	2.60555367950018	1.33364174098323	2.1472325076491	2.58685472526289	3.37629996331021	1.52136624557517	1.98963253994776	2.45990294130201	2.68474680945635	2.58854497708287
ENSG00000236540	AC006547.13	3.33110179186557	3.79012949084751	3.70373169986385	2.99837089441644	3.45698666085605	2.98199724149908	3.62009892838934	2.812453116413	2.08220295347395	5.02276095853914	6.57068268608947	4.86855206261321	5.26206820779762	3.39651596903835	3.39686302965208	9.63405095204031	5.52947727227041	13.9553597629035	4.67718615451061	7.58130250035071	4.89508429726255	10.8071829896309	4.71796667792152	6.48601548500724	6.90002528725568	4.54861860472415	1.32165435419842	3.92813889594006	6.04739598490719	3.86985537122929	1.71488246467892	4.10138071265742	2.9239285420879	8.85221642426191	11.197927905703	9.74183147526188	12.5077042819085	4.93405148517919	11.060258246514	2.90360287346871	3.37670996657465	9.43269320560829	4.49699441006848	4.30807296070059	8.31234207062868	7.83835110825333	5.39504553911077	7.1104626390483
ENSG00000234409	AC006547.14	1.60355171350496	1.14125718993075	1.26422619371053	1.84178758659243	0.859846630299285	0.888149152155186	0.305048550187397	0.562966084382631	1.09313869577235	0.183801336373343	2.26133292949824	2.33182251029365	5.02561705100216	10.3204132128967	1.46566741812541	0	0	0.227433414012566	10.7011269125108	2.6850569925636	1.65534723233833	1.65857478045773	0.539647260692568	0.571806739303014	0.430616050311216	0.203262038395228	0.298239312871008	2.06592617628169	0.963529808515767	0.565261236522532	1.29101506892445	0.926080973642739	1.6227289860694	2.80209974591881	2.18382335532366	4.42242494500177	2.6616446657196	5.27361331161964	4.55786205466022	0.405787209538565	1.39409578681052	3.8543310610221	2.91404592590878	4.47449904400903	1.38495499720265	5.73871767238412	2.79065330178237	5.52882241506505
ENSG00000243762	AC006547.8	2.03669022798232	0	0.976399318869728	0	1.8080583863505	6.55588427231745	12.1942035387788	1.97041203142572	2.17532174181722	0	0	0.0905716531602904	3.64428904480066e-07	0	5.26333481609379	0	0	2.23975449231941	1.91179362979783	0	6.61522819197043	0	0	2.84213463506201	0	1.5966072375213	0	2.04336715506143	0	4.29755632825551	0	0	7.15856239856296	4.42720080471247	8.53703287422896	5.17306149606607	0.0024843131809084	4.17671842402907	3.50737648442075	3.59663139132499	5.49266632446439	12.296726202319	4.07501093742755	3.87387753286665	0	0	6.2181479733597	0.360696491722455
ENSG00000225480	AC006548.19	11.6416317139297	11.1653764131555	27.8421700793852	52.0491424566209	14.8120218872212	22.6022507066729	26.4531046956532	24.6714315728497	3.51708537238022	10.9834478035355	6.38855985102936	0	0	0	3.77111467059907	0	0	0	4.73375451197847	35.0963895816369	0	0	0	0	0	0	63.8241600767224	0	0	12.5042703610077	0	0	4.90903066043137	13.6045085571535	65.5238184566036	64.3147793617597	0	28.4209868523413	16.0689636237046	1.95028361064139	4.13699114539409	67.7727020063178	3.46513741199291	7.35153957302705	8.13059210611686	0	0	0
ENSG00000235859	AC006978.6	11.3120860428617	10.3027990605734	10.9512379774583	9.8890562582009	8.95583229028533	5.78410104965389	4.61377491079699	6.21603180413158	5.7234829374453	1.98783876683574	4.47752069657357	3.84485359777957	3.68873671531778	4.21866249372263	4.07657233174644	4.3395173724268	3.67572038913916	1.32900609725929	6.14463905715969	5.12493210565529	3.44333133388116	2.99097982051812	2.16831467399401	2.75501838532804	2.54459742122554	6.42179375135518	3.65749936335753	3.81961255999772	3.25028155004382	4.87950840586372	1.66928349453925	6.33684890162151	3.07261940220559	3.56349031300408	13.8712136267298	11.5021590694183	4.79069986306497	5.57250439692418	6.00435230132459	5.85169622879333	6.78287138336162	4.53295300165425	5.60889588995121	4.89094858232391	11.2677693950945	8.84168824907929	6.24923244813856	5.1121340488474
ENSG00000205580	AC006995.8	4.62418802237792	4.1997932615218	3.25544785309621	5.1641204207341	4.12200759243245	4.39785836969365	2.63160632130771	4.06392699404265	2.13943853091518	5.98294218592329	7.38974435624191	5.98251972934985	5.95051583792981	5.48346481621166	2.52080078530902	0.98374456976889	2.31405481105186	3.84250858457008	6.4684731491059	4.14931644303427	3.49673533494535	3.36253196691713	6.00650810425431	7.25089751431344	5.11749694279577	7.36908387874429	1.3520244349816	7.53514457448649	2.84373364561511	6.17124146223934	5.23475950990003	4.62725458688453	9.01315740395386	6.33998188182953	8.28931422540388	10.5321559727864	7.13958960413604	2.90539872619987	10.9431574417343	7.95967766652676	8.31984505446119	6.77850572529789	4.30990063814578	4.83069849889752	5.69340457981177	2.99803768767537	4.79829832248212	5.00159022336027
ENSG00000237815	AC007000.11	4.9726065934867	8.15837319366583	32.2915077480452	8.84751179195433	7.48881910113184	1.84238893304644	0	11.173254105815	1.17347542228464	0	14.9481608496721	21.3657862161652	14.8123212370178	4.17517684314774	0	0	0	0	7.82710081689209	14.9113905755537	11.6994337281931	48.3676678895531	19.3490059761985	11.1314167936871	18.2490690251786	4.03693862181586	0	2.43010113581389	0	4.98490223861046	0	6.91714321648666	1.96693600832842	12.1540312056032	5.72751458197888	12.7141810877743	8.44111038883694	0	4.05068582781873	1.87834659927557	3.41703947274156	9.20609464258663	5.66934877061719	2.21018557597038	5.85458775556375	0	2.09803337212842	7.49809019098892
ENSG00000244239	AC007009.1	27.2587176866488	14.6546289547374	14.8480662786786	14.8472418943955	16.4761672100517	26.5580630741113	10.9940903228034	28.5458133720836	10.3103362701962	32.0718431108591	4.73138987996848	7.92306771058276	10.3887914877597	15.2286315620228	12.9422946918774	0	23.0267956461426	18.1943308479266	0.384678128347494	5.79840196378752	12.2167919207739	8.06887241788363	3.81009972554765	10.9795926837187	4.81726229494255	20.3510464254914	14.780575275996	7.49313913853769	10.9165934977644	33.1765372654921	19.1376553333309	15.9694453807482	35.0480686198928	10.4620243197963	4.15240327580212	13.4776326371143	9.28891860172068	19.7768101307102	24.0768435091954	17.0615178142733	37.5975087791505	18.0996015446457	13.883145474423	20.0327379337218	3.17764158561204	5.95372398783064	20.0506910569676	20.9721816158729
ENSG00000230751	AC007036.4	0.769573544609358	0.465757012408302	0.407395518232961	0.702557481754213	1.03124437776546	0.441268799538214	1.1930236856817	0.730603316078	0.383711681005193	0.504693887821065	51.5322917265226	39.2497479814607	32.286790428141	30.442524517352	34.182502941337	0	0	0	30.9927906515617	30.5584481992474	44.1081023161833	31.009763389128	43.906439415232	54.6531693978416	21.7427694201528	16.0536470912312	15.985431894472	40.7517267345038	42.4438687835955	30.0318885096781	38.360329210351	44.0462875675065	15.1654543224117	12.5975376394449	8.70237421024862	18.9587306324738	14.9127535183567	24.7834369399722	25.346385442261	12.7553792727635	27.0399942986352	18.6544189048492	21.9347258520891	22.3302527769077	30.4772305050919	16.9267201893686	18.2605626605944	14.0673283193079
ENSG00000229127	AC007038.7	1.79404450446338	2.17502235254353	2.45100583059534	1.65361777249561	0.449550444916663	0.937547110612897	0.692789746037113	0.485667769611706	1.50372714592345	1.24304720734891	1.13383598825682	1.08125378386513	0.822854911029172	1.8288312224985	0.791541835023021	1.03751934613111	4.75513684623792	8.6797030033294	0.607861152721891	0.885613116380806	1.45805079336482	1.09299755882661	0.755788523735761	1.03959649589957	1.16375951027921	2.94570503074993	0.229625968411661	1.25806096270526	0.66681769192138	3.62516713017553	0.754385938627628	1.02699349816859	2.15948461353564	2.2558943087375	0.882597982205195	1.92598314920088	1.51855645217189	0.338903439289501	1.83499037965257	2.11026714037966	3.19352439461098	1.29861823585706	0.422537021053121	0.425922342697801	0.684532448657245	0.969769058620151	1.05581792095284	1.08298037351194
ENSG00000269145	AC007192.6	5.15640926206983	1.19018910430421	0.813175310504433	3.81285688005771	4.96982440079872	10.0588265950459	5.29449179990124	6.61401344266889	4.14544735410849	12.8139931833688	2.68781315642945	14.387497757356	18.4685993401095	12.789148764396	19.1333868997513	0	0	0	3.85640923274787	1.58052696706635	5.30960972946569	7.28474932694793	15.908258127084	10.5151442944658	9.69367258469231	17.2692040236334	15.3480075981063	3.54938557922563	2.15365087989697	8.32075896384887	16.7469188038946	6.1352487451746	21.1005457224313	6.33334017208669	35.041675592505	3.86523051973409	3.35530094172206	23.2857755902679	7.85988916883791	17.0076629026088	5.73614019789712	15.5629191385948	10.1023736395187	16.590461346931	0.523404849233198	0.221111681077263	7.92398684044881	9.46474466510204
ENSG00000267922	AC007193.6	8.1390916640457	4.68341398714335	4.47129086831949	23.7472138304218	4.53710808223739	7.30968123056504	0.284109795677767	3.05119419701757	2.59018828708865	12.1665416804048	1.38920724644026	2.87078726476025	7.73602000303969	0.314616518444134	0.610111486344351	26.6106980316221	11.3177697845284	28.8043936141206	1.3695853736652	4.01434929952817	1.33383558028892	3.25477104228457	0.788941402237017	0.989970755496025	1.94525657554129	0	0	0.549718022571699	4.31584960868411	0	3.10743719740109	2.9705278828953	0	0.790687712679671	3.20191655648165	1.62456358411902	1.48470420273404	4.49635504692975	1.46456205532281	0.261440547335075	0	0	0.204294885921988	0	0.931857750227989	0.427604169416649	0.428410327805882	2.73526072397496
ENSG00000231312	AC007246.3	16.7557637694191	17.5501853028693	15.9485385846643	13.2911699944143	11.2381595698893	14.9527496945292	8.62236529893246	11.4520935175863	9.41251160062569	6.58899564212813	6.68591131793225	8.93081259361344	9.77288663605371	9.04794681492703	7.17250022508357	1.88758569694824	7.83872871630447	6.51884245565557	6.79635085188553	11.6441473966263	10.5279841114292	16.6108006021752	6.18346652232785	7.66229020528921	6.24491295093021	20.22987441219	12.0485354672794	12.012974755561	10.5804608729709	14.4484804724714	7.5403319650135	11.4646537414878	17.7217752000946	11.5947525653153	12.6414877175817	11.1638318843615	4.63791097025449	9.74764522872747	11.0091144679701	16.3772692438791	19.0347190408371	3.70046800205753	11.6342021087107	17.8938863841936	7.43512432910356	15.8060014693803	7.0902237566578	14.4014207032616
ENSG00000223813	AC007255.8	4.45670229275276	4.38613862728431	4.06889757859639	6.68457111704895	3.06360318493984	2.30229116772459	0.308516060760056	2.71970059924794	1.14787318956026	0.460239373818527	3.90054913309335	3.47770346534885	4.85539229817925	5.42798545541913	0.786542367526707	0	0.678939552850328	0	6.09442795915863	7.16318638015384	6.0638408652065	6.42965313411126	3.75695694085728	5.77853795150563	1.88463824860772	5.28497493513261	2.88278804016434	5.2931440758851	6.97954927505552	4.44448053196124	3.75108412648369	6.69353571228419	2.15921344559751	5.52565187548273	1.39599020406895	12.8574619957818	5.66490820904272	4.72370104763895	7.82689927989624	5.30052721555149	4.42532178892885	3.32403385655726	3.82729555617848	2.71052403502968	3.79432598014049	10.3544595041894	6.83033140281264	8.8784176651556
ENSG00000234431	AC007283.5	4.87364327382193	1.28416571339228	2.33391799720955	4.3741931856532	7.31026616184634	1.51421508579573	2.06386814793037	0.972468523689134	0.413298427924459	4.01284192863649	2.46144227339601	6.74774033216411	8.01032580998138	0	3.17200201274661	0	3.2912889140788	0	2.04686621428552	5.26111334640433	2.41684494140662	0	2.49812398371574	1.85744253793085	1.8555591434808	14.0090286583519	1.27795508082587	1.45113660721319	2.22140954236913	9.58883322080772	8.8475084747086	7.118761221553	11.6844521315621	4.06948834318561	32.360091883453	6.61673691764489	4.55267984472658	5.32935640954111	5.47808919231876	16.2261404635703	6.5894628959436	10.5827529573882	6.99316160735543	3.83034834597033	1.75884888202455	3.03069146882121	7.41152674345502	4.83156625798977
ENSG00000267980	AC007292.6	1.14625233892468	1.35011130723971	1.12400874480904	1.68127741536763	0.732003744185965	1.57313303022631	1.0423317264469	0.807441897469761	0.737646069778932	0.695820214106308	1.41119529008189	1.43524026559177	2.83259133093242	3.56609378029141	2.99692262160116	3.62362169405595	0.654851758930414	0	1.81263725979574	2.38637136521717	1.41241759132563	0	1.93907991509739	2.21404449345956	2.74834959218145	1.94416237598847	1.01784566949926	0.929841402451622	2.19727204526501	1.68614665794597	1.25295089078313	1.69715561185713	2.01952321918624	3.15474947020774	11.7505250685062	4.43377086247095	3.25367198297883	3.34316102054069	2.25316566154766	1.61170216454594	1.31272642879797	5.97860368166298	1.69948900810211	2.13975328600978	1.98897035391284	3.08853304114158	2.92131412041871	1.66088077887237
ENSG00000214696	AC007347.1	4.08204588729214	2.42479513153506	2.76513101428835	4.31170051767841	4.45763041734038	9.36469489153373	6.2465121158985	9.68989460279239	5.47319531837495	5.97128618660823	7.24223902251105	19.926329359782	12.9803835132594	13.8227848299732	6.41840133003968	0	3.59473616705631	3.48195409670146	6.56407497741095	6.58302495387956	9.96680952651559	15.8735999274465	16.3288991884791	16.2933028110605	7.26760066833993	5.74191289971538	3.07015735975119	8.68756500051455	9.13927862527439	7.76669775538071	13.7665758463057	16.4620672769797	11.0003341619495	7.17757353668602	5.9179100381588	4.48823915807936	5.39783071379779	10.5506845024433	8.6833587998636	5.93811457541778	9.63364044294886	8.49202817068828	7.19553732810503	13.8889766868076	5.2030558209472	3.81507756633795	9.65092218635102	10.2695952671286
ENSG00000180672	AC007362.1	1.04111950508169	0.356490436213225	0.309647173964261	1.39094689540139	1.01905917871788	1.64488976569339	0.959911667450608	1.931583198726	2.94760894935207	1.415470809304	3.83668843670478	3.49728063629307	0.957880878624059	1.4708318180766	2.23463780107161	3.6437034894667	1.7455490326379	4.68766135077852	4.71774628822055	1.00137602380989	0.557725086631019	1.80720566013637	0.579299541194042	1.30535805640079	2.33079678534746	3.52943219335031	0.770787530697059	2.79839550464853	1.49402830585885	8.26759465021691	0.632438054120814	2.27928654966149	1.0869224463866	1.80292657139417	1.00923545968867	0.494368456103524	2.43796852713449	0.0700302207310029	3.13671714336207	2.71203315624026	6.34472970013671	1.91347708595003	0.0463299957752456	0.0228275115163652	0.0373660937234609	0	0.0158277808205374	0.115553571414027
ENSG00000268688	AC007382.1	7.74330661712935	9.71093203569283	9.85957082421041	9.08576508860823	10.1145822385682	1.63245452222149	9.85617110509183	2.44914292789449	6.90522096904515	2.0035482127553	4.4832031488159	10.8870302787076	0	3.50354259261745	2.10926553381763	0	0	4.26379641020146	7.1822583657876	7.40164266677375	2.68927766428994	5.32952584382708	1.74288537017439	6.22468821754123	7.75524886966674	7.21706565453188	0	5.48089804839355	2.23447553995838	3.94602260100169	2.2255630305881	8.07798172688896	0	7.11643534535044	2.28052750203085	14.437513038519	4.01608414171324	7.20347480926676	5.62634242798182	1.65979585310215	0	0	4.62017225246486	2.06762791215589	5.94114493012941	20.4679525579677	5.071817604044	9.71124102658662
ENSG00000227946	AC007383.3	33.0079243296118	13.313538172436	16.5520111237755	42.1694039369048	19.9536006183947	19.0751702610993	9.02842493677604	13.7085398208652	23.7910077879918	4.01656889960512	10.1628207879251	20.0470310139909	26.4732191276957	21.9172681910732	8.86411468823019	0	5.99097222108533	0.883866871468559	24.2977730068147	16.8844250637834	30.1391649172774	29.9562195654362	23.1861451883788	39.8528677430493	9.7059110077084	17.3183739419358	10.4381656820151	19.6622688256441	18.4070463441834	17.8449893853871	27.159654485047	14.719006800814	20.2660070237131	8.76011752701427	7.08127749365113	19.1026034222113	7.26680993916079	18.2311381265306	15.2720434152383	17.2427458542234	28.6803349074001	10.8191221830398	13.3337577202314	8.39298933746371	15.3379549825359	18.3378476332195	21.9962538754811	16.5729400765095
ENSG00000232046	AC007392.3	3.47391683380607	1.63737305684619	1.54280294512978	2.20421953279559	2.34057938470978	3.20084960511536	0.569982622059456	1.87709204108887	0.601530378878577	1.0476942502509	1.05010644527615	2.88517187444172	0.176338585068395	0	1.13237559746928	0	0	0	0.306459031830695	0.0801654497978072	0.86403166081658	0	0	0.786413453424707	6.35565501959098	2.25152957112463	0	1.88245941354414	2.71037363491451	1.3993845028627	5.02896373615255	3.52463827305858	2.2512943297294	2.77688881825723	5.32366753625636	0.432491015352718	4.34956127002984	2.28769117828826	0.958868816497448	0.13123377398806	2.09120730528225	2.48295377935418	0.859614472872954	1.68317935250797	0.875998810756581	0	2.27020280801597	1.96739068463372
ENSG00000239467	AC007405.6	57.6343978449785	36.4108819267239	33.5881493669481	39.1216099706014	36.3713328214935	28.5034313671595	31.7053260453746	24.3909974813556	28.3972925082457	3.5244156547576	5.86701935082113	24.3707992973799	35.18782197151	43.859524405238	4.50403007030714	13.238810532015	8.49467815376588	1.23132740070498	13.3393511050082	17.2474274925742	6.46171997257848	17.4008774167754	13.0526951994882	18.9149306027113	4.93969912235025	6.12191245545756	4.2069564738978	11.6866388016647	27.046832097962	8.41427240809538	20.9565997414407	13.1743158809786	1.31477130639617	9.24593353164704	0.342302709541501	6.99211134605911	2.90683084710025	28.7350283139169	1.96809451830348	4.34173914299962	7.48612971291477	2.1371654874946	22.8531623263637	27.0342154809735	17.3338901145661	36.9413719060236	37.9611316876885	24.8722593315389
ENSG00000212032	AC007486.1	15.3084738003227	9.71093203569283	7.27143132937427	24.7793129179304	2.73093514005847	0	3.39490753702919	0	15.6007210046105	0	6.93387657915128	5.2620742616283	0	0	3.77111467059907	0	0	0	72.1949155075808	64.3942001436384	7.79888304317213	0	0	21.3417929501969	10.2228247953099	17.0503132383766	0	28.8992973820859	12.5943462827053	10.8828777690804	26.3022113675958	60.7072598593994	11.440246034142	10.7628593094452	0	11.040445790707	30.6682027511753	8.12028195781179	19.2200668088226	5.06237735196156	27.3041591315411	6.20794377374107	12.4744585035397	8.82184748763246	58.7746864802066	94.586489801271	16.1328424102276	20.3936047072167
ENSG00000228878	AC007551.3	2.96177346673175	1.76845677160098	1.75427981562337	1.65366155310247	3.04219747577491	1.69867040016465	1.65334872549894	0.775128134172496	1.62580656340461	0.392100164089	0.452411945412253	2.71205861414604	1.79115088333973	0.355495193449734	0.480425953015117	0	0.0988822225957366	0.797855660156591	1.06318771521633	2.47550254374865	1.05177731528474	1.50064931287026	0.575984521592792	0.932645996590724	1.48096513796828	0.779472754577281	0.647629265172107	1.08012884948484	0.766626310286981	1.07115146374426	0.849927176571272	1.29405310939779	1.26434898414151	0.530698924660965	0.324832534981902	0.983458085998779	0.193017900873238	1.90073225372767	0.868522443496237	1.04180667132252	0.975832507261777	1.50844521938735	1.6750695636048	1.28056975917035	0.995544911107316	1.38827966187598	2.11983708298396	2.57389324842182
ENSG00000244055	AC007566.10	4.7203265478934	6.20548274553238	4.51047191524543	3.21612848505036	3.75529558224272	2.91057335804176	3.93206265749458	1.99777532291605	3.44832109782819	0.43507910183049	3.73968010223596	5.19652489793164	2.58700637098493	2.95637519953177	0.672385899118705	0	0	2.53049533898385	3.22418668328001	3.62538289532335	3.83345738884309	1.35244580444476	4.60276978715167	2.60566478107942	3.98970916775784	1.72243033497346	1.43466177219273	4.08221107331941	3.27454522967918	4.18234715307831	1.99173375876517	3.91448781861974	3.25808277657237	2.54653176762563	3.50044432671023	6.85575090135539	2.13960080849704	1.74937410422122	4.95116453540736	2.57811602996752	4.73061521197792	2.90369333849302	2.58432940242228	2.12178289356646	1.3289151390467	4.19855949144465	3.20932744196469	2.97720698513384
ENSG00000266112	AC007567.1	59.7340250324608	35.5887491558113	26.4415460966243	34.6910891412038	16.3521682904461	0	2.65043366764406	3.03693788454845	15.5350887304122	0	0	52.620742616283	0	0	4.14822483060865	0	0	0	0	6.3809662908551	0	10.6590516876542	29.4706261896873	16.0063530702448	10.2228247953099	0	6.72407484542936	0	12.5943462827053	3.12607183931791	24.0649606436402	0	10.4002201457403	17.8801405329233	0	39.8694568573563	7.66705790883678	8.12028195781179	16.6232987655287	4.60216834519123	8.27399693407159	0	18.900734569699	4.00993375453093	17.3644097959259	11.3503859943188	18.1915262107949	9.26981900453924
ENSG00000220993	AC007611.1	13.2742399150789	16.1849261343021	16.0327268903496	14.8676643349101	9.37561198460369	4.97898479815494	5.92659685809264	6.0738757690969	21.0609027838863	0	51.1084258249972	28.1880189883856	18.0677352386947	0	12.4446875623292	0	0	0	36.4499071850099	77.2731160534437	31.1954434396137	11.6280496879228	53.4228365162154	26.6772829757319	10.2228247953099	11.3668816262229	0	19.0735657755558	37.7831202562005	17.1934206106444	12.6562638275135	30.3535406866025	22.8805695448378	25.1133383887056	35.9182526573527	44.1618135157372	15.3341735860173	40.1954999488328	18.2856741453766	5.06237735196156	13.6520795657705	31.0397188687053	24.9239859496557	46.5598070653011	47.6371903627336	82.6689363928416	17.1520035426089	10.1968023536084
ENSG00000233251	AC007743.1	19.7733256924279	24.2227394801582	23.9480995873441	22.8437199564441	7.83473617596929	3.18672768228552	4.35011562071989	3.90518328167865	8.55681664072476	0.496844430597347	6.13012086338364	9.21608916073752	6.42772203110937	5.7998310371385	1.72160747767857	0	0.649136843853562	0.0399177991431421	4.65667977331018	7.95065491065901	6.9901697995084	6.55923504545162	6.96921308045976	3.51159488259554	12.9314156504806	1.37552478412458	0.118383159987724	7.15722472823075	5.06472257954679	2.43864094764321	5.87838193252879	8.06643367011861	1.3012353776905	3.68727674477716	0.717590912548178	4.75683205183188	3.16862253889201	0.854424575026375	4.20133061166423	1.35707175865681	2.28287324197323	2.64415635572387	1.53792391538861	0.755359220485153	5.43813020788174	3.35620670672566	2.85325357854826	3.30889785481818
ENSG00000267213	AC007773.2	4.24742598533646	2.42504340286364	2.47039946437527	5.35981845696563	10.1981335638651	3.84941032624075	2.45071026317757	2.57851242395887	2.82081868717491	2.65675106966307	0.535422108483187	0.578662851331929	0.272132389422626	0.6687108681751	0.462021377377051	0	0.275625387038428	3.3516889896817	0.0857814479078669	0.302821146080172	0.693475599430015	0.462246221091466	1.15296585600629	0.897074391567725	0.554456267894819	0.509249089866465	0.234595617994364	0.747766830413864	0.230977801827645	0.71854425245944	0.603213165366615	1.10454931931008	0.536707204620144	1.23097667675448	0.654968614918742	1.55809071291119	1.56189715207078	3.01141313228736	1.54594994897498	0.400895023100761	0.299815370721461	4.06437526314572	1.79893366789187	2.06388619675173	0.83148335455851	0.872221556715051	1.74747760539754	2.39235902130091
ENSG00000231859	AC007875.2	3.96456447264873	0.915067822665087	1.72299392193148	0.20838292459618	2.6082986947083	0.789808347215388	0.763154838633517	0.839754025868807	1.68912067744934	0.23733842596906	3.58319013597371	7.01280594507053	3.11842137973405	4.79645644108447	2.13574637341902	0	0.586048984772129	0	3.21720546109805	8.42180052199489	2.41449351492461	4.59158832211015	1.37454210951241	1.72539250283772	1.61644966875756	3.17359435270205	1.21512686192931	3.46543002616379	3.05802686049001	2.41374142095816	1.90175737095392	1.52610515242435	2.85144708421543	5.60317503943861	1.8429049652062	4.50015267495109	1.97472417859846	0.564058291417683	1.27100853926897	2.13791474910045	2.14874076584141	1.11856222093361	2.30796468401102	0.954484510258139	2.08086049100979	1.31113178055489	0.721030898636909	0.677856302391444
ENSG00000233762	AC007969.5	1.21933945247412	1.20033276144317	1.36795260589103	1.01331044223508	1.76472069513653	1.55113221485295	2.07785529189138	1.42501341887502	1.51987409682301	3.01754760302454	0.87145239856503	1.64500221297401	1.41297142657643	1.03475295448815	2.76217899718206	0	0.700538329315567	0.964060447127766	1.44733777675775	2.11211185677701	2.68019583408487	0.458281984295087	0.373853092561129	2.09419655021681	1.07857587830748	0.782326155599721	1.8836763771494	1.39014943475619	1.55296775915862	1.97170258817679	3.31199068245032	2.48592001678729	3.09662163855734	1.97115293368711	0	3.03423919442687	1.95794247473892	2.33799550138135	4.57369370109875	1.08530484512002	3.0122844757154	1.43106481043684	2.47274647516256	1.40930439648699	2.28179374845848	1.16267094291413	2.60055366614059	1.60733431168689
ENSG00000231646	AC008174.3	1.72654284137433	1.8627998764598	2.28318075644939	4.34949479665581	1.78210806861374	1.79165553107405	1.41552173862331	1.2572301907687	2.45773388907584	0.899433355840908	1.74578973442232	3.62929757264001	10.1257374440804	11.154001764172	0.601473190740915	0	0.810497225421769	0	2.001617409927	2.7278311560537	4.01618762809126	3.57340283799289	2.67081187969412	3.72628818142379	1.96143740128322	1.75689473051646	0.260614055655093	1.77624171701391	3.52883695015438	1.07854041953338	4.62340643163652	4.8555919752356	1.07882614651973	1.31432543470414	0	2.07039015014076	1.56421655107236	0.78821331254387	1.21307059372977	1.35631904233331	1.08245171817481	1.43777003619242	0.92551551317871	0.397124678756939	1.22617106335222	0.538661672510555	0.380368669622854	0.516234305148642
ENSG00000265665	AC008391.1	18.8765845549763	19.3151546898749	3.48429519282038	9.01067432764097	3.18900173718955	15.5113221485295	11.6204053539598	11.7132282895651	17.8070945750807	14.0206658561621	12.7771064562493	0	43.2016419188008	0	0.437342960174982	0	7.53604618118967	23.0955806666833	0	15.604564220191	7.79888304317213	0	25.7468221273312	15.7800460544061	12.193930526868	5.16676102975305	0	22.2604839033128	12.5943462827053	9.37819852168977	0	0	0	15.4573889313068	0	26.0573655134662	0	4.0601409789059	31.1743074675002	4.60216834519123	0	4.01032940714275	12.6675261909767	0	14.440621956704	27.2164568027337	11.2263508383214	6.06887195401015
ENSG00000221167	AC008397.1	16.5927316621059	6.47395863127663	14.5428872699589	29.7352010295671	10.9237405602339	9.95796959630987	6.78979880993749	9.11083000262754	14.0406065607468	0	19.1656265698504	42.0611404718231	27.0545602295874	10.3354547047187	8.29646273172055	0	18.0864780846255	0	41.657055048756	90.1519054947863	54.5921369356675	42.6361772767371	54.0293472233223	74.6963589016606	81.7827418095156	51.1508845093833	0	63.5783067236937	25.188746837467	44.702723625036	92.0575512754018	83.4724599958998	97.2421784513303	23.6783218095991	78.367067875973	44.1618135157372	69.0035645057889	22.3307753839824	60.9520138010242	106.309908735695	72.8110910174429	12.4159042437614	45.7397743696139	30.8764323450358	81.6637380150425	68.1023159659127	77.1839557005097	56.082412944846
ENSG00000268397	AC008443.1	10.716409282425	8.94449479949073	9.35344128273301	11.4230368213567	9.33980230770984	4.57966700988708	2.42153243031007	3.94540177786447	12.0547856605182	0	5.3163778073113	8.83303070962417	8.01511822766723	5.27628597973515	1.32713968934191	0	2.48519659454721	0	6.827277282568	7.68591847746811	11.8858397350646	6.70356863349523	14.4107051308144	8.10464612221517	7.33853522799756	1.91679872759192	0.776691503656054	12.7520611386645	7.32811155757649	5.83599015584852	13.392946680913	12.0938854011024	4.85349934053105	9.52422743563576	3.59548824153085	10.9824413811736	8.35923820365641	11.386135920169	12.3682331376777	4.29239301463725	6.77429041927721	8.3524138834171	13.4037488682494	5.36690663331993	8.22567492588222	9.12925999299488	7.44810521842736	14.0406303412745
ENSG00000254336	AC008694.2	0	0.186948310417618	0	0	0	0	0.183473921290398	0	0.193859389174093	0	0	1.20550677552384	0	0	0	0	0	3.40998614847238	0	0	0	24.0707279320918	7.88968227124549	0.991211022914242	0	1.2571507820799	2.11488027329832	0	0	7.93259828778531	12.712459011269	25.3359367928128	9.47116005144706	10.2530767578631	0	13.7865038414115	2.94377370292876	5.9005841530169	4.50690886491763	3.16043791783761	13.1660397024772	0	7.52386751376777	14.3143640149951	12.1818580925602	8.3501912779585	6.43264289757986	2.02160044843793
ENSG00000256439	AC008731.1	0.736558933568958	0	1.06342948101767e-09	0.492067216577429	0.630389313230631	0.310964785551734	0.54743404486464	0.328653779563337	1.03523268112156	0	0.889429611113478	0.980346404235839	3.90181337576549	3.00548585963376	2.58803806817056	0	0.545094822573825	0	1.24345540235346	0.965612007213098	3.39199925011339	1.85592598299447	4.57544059173369	2.47538655658374	2.83250518705669	1.28006484730073	1.79747910331667	2.61685752531758	1.24750970066805	7.27299028019486e-07	3.11011405620461	4.43914798672571	7.94675074900026e-05	1.61868178366957	4.66850229406547	3.25380151625904	3.76544174026535	1.27927281999835	2.21389281762983	1.87327421806066	1.9132767684397	0	2.23455291597703	1.18664694604077	1.22331775102672	0.972001878050821	1.1657316599112	0.944937485788911
ENSG00000230259	AC008738.1	2.4926556719921	6.01932653887737	6.08130702899874	4.28559808589563	9.91140842612235	31.0351991101796	14.4093280109387	28.0015557549999	6.87216488599729	5.19281731959328	0.000627203646553813	1.23194561641443e-06	2.20132253308279	1.29927714049455	1.363724027962	0	1.43321009230585	0	1.11782408976899	0	0	0	0	2.59367998675514e-06	2.14835367169618	7.63972085047796	7.04618785756503e-07	1.9641874614863	1.9855838890995	5.45590270516066	0	9.69065803812822e-09	13.145117599411	8.71433045725411	6.72005416627721	4.62778665825195	2.59816014435489	24.4105420268192	16.0262605313875	10.1285589898343	5.82878825209865	5.75624263432052	2.73527906138445	24.2373424743025	1.60622682572414	8.37385483302385e-05	8.82853300826756	3.1253872819875
ENSG00000264355	AC008738.2	0	1.53594830790085	5.33402454260685	2.4260838209365	1.29072140663727	4.79977978706344	3.29592409732372	1.47879813699175	0	3.26783973970716	25.5542129124986	0	8.5464034083787	4.96312439163985	12.1426151615257	0	0	0	5.01213394301463	2.02851620286252	0	0	0	12.9905141358552	0	2.7802350062834	0	2.74215468829917	0	0	6.45024945832856	0	40.0408514349279	1.74742756757609	6.54096477824555	2.72010631331514	0	0	2.98067584373134	2.45717731118602	11.2910258336152	3.10711078737364	0	4.42038808277969	1.68435295309509	3.78346199810626	2.80192805042503	4.93107163569531
ENSG00000223200	AC008836.1	0	6.47395863127663	3.63571566468714	0	2.73093514005847	4.97898479815494	10.1847063469667	0	3.90016613668506	0	6.38855985102936	26.3103713081415	0	10.3354547047187	0	0	0	0	15.621443591238	21.4647333812128	31.1954434396137	0	0	32.0127730012669	40.8912513655606	0	0	17.3395415500277	12.5943462827053	3.43866712586493	0	30.3535406866025	5.7201133325018	14.3504790792603	0	5.52022289535349	0	4.0601409789059	18.2856741453766	5.06237735196156	9.10138637718036	0	4.15815831627608	0	10.2079642956927	11.3503859943188	1.4286930634697	0
ENSG00000213702	AC008865.1	13.4133371458212	5.85481722758532	7.31841412999087	10.4023360084604	15.6926757013786	8.61861017563169	9.33893953271044	10.500068415186	11.6401167177927	3.71140194233422	11.1165720495951	16.2018268635523	2.61367882005187	0.774758523749961	12.0349664966901	7.45042053803035	10.4771259726984	0	14.426452702728	12.8102435345019	20.7075932979134	12.204838773326	6.62354757971765	18.1789438818017	7.12487086680435	13.1824330145561	8.70164066557795	16.2855886516408	7.93035499993765	12.5985316408679	8.77979525765056	8.32570271593957	13.7902067550721	17.107885131221	14.4636008551773	16.7013847732383	14.1452866295441	19.4404054001118	20.2666425959377	12.4475608794067	16.1036580760314	18.0832391909593	16.3836022607722	25.0801596363791	6.20021339154458	7.95971254368758	13.7189763164507	12.419340215666
ENSG00000268280	AC008914.1	5.49264164392591	6.55217592222224	0	0	2.71175040155346	4.54064246577033	7.50174443755283	5.03999883340632	0	30.0569384606625	13.8862443082566	78.4018989157888	23.6955402482405	87.5885648154362	4.0395958780286	0	0	134.650229169517	17.7690005100711	41.2369393246986	0	0	68.2983096484157	8.15081348891482	0	8.13394109592919	0	3.64446021827391	0	17.967260508235	12.0073140788433	34.7675042713144	0	20.7027105295307	61.3737144513225	14.1497978119532	0	0	52.7568703549626	0	27.0357477464432	0	7.46721349475408	6.37752534005989	22.837259127104	13.2399214678003	11.495376124111	12.0796978971794
ENSG00000264465	AC008938.1	22.648571756926	9.12561464490893	9.20149166984307	0	9.36494615078634	5.99599939195986	2.47928632357232	11.3121714074779	0	31.2379845512853	17.3448576066101	25.5309891746106	0	0	0	0	18.8214478220641	1.95644298483431	16.4749171821651	21.9264697389159	0	0	18.5912297282966	17.6699662148921	56.5590148728171	0	0	20.7869745149597	28.7920043450222	0	16.8325782856072	0	7.6302783960699	12.2604082123569	135.026484907266	12.4344183234261	9.54201615777797	7.60745588270074	0	6.811816584189	8.44448868293653	54.5505845253567	4.30187369281035	9.28417790637144	8.76288517146862	10.4328006686966	0	0
ENSG00000267751	AC009005.2	8.72958144739958	7.21752653138362	9.10249307608704	21.4555862522236	18.3686714755031	10.7877426040055	12.1717151388313	10.3448299246034	14.7576073988117	15.4525950160701	13.7830329612352	20.3912697416632	26.8213682373814	16.6161970131093	23.3909726311225	29.5624986350679	40.3469019814508	59.1120405231361	27.5455500837315	18.8057213038794	13.0730816208148	11.6420217805126	7.29407051594302	9.40791812236538	7.9277893562165	16.8400584720791	7.65648020758862	21.4399764918055	30.4716023798822	21.7433476637706	20.9757901849228	20.585226875064	12.4975918061346	7.31860961649874	1.44044858172296	7.26258764843544	2.82043106797827	13.4819929958846	5.91907212581532	13.9613833075521	23.6057928977248	7.86551698729149	12.8944037471192	8.50259958871489	7.98512284146875	8.75132522866124	12.629184751319	6.47410611988543
ENSG00000238393	AC009009.1	3.31855997876972	12.9479409074417	21.8142693769124	9.91173793119747	2.73093514005847	0	0	0	3.51015516880358	0	6.38855985102936	42.0965940930264	13.5273121710993	10.3354547047187	0	0	0	0	52.071350776248	25.7577053511479	0	21.3181623230674	9.82354206322909	16.0063530702448	10.2228247953099	0	0	0	25.188746837467	3.12607183931791	0	15.1768060405401	5.20011007287016	14.3504790792603	0	5.01838307064366	7.66705790883678	0	0	0	4.13699114539409	0	0	0	27.8399563734828	22.7007719886376	0	4.63490225919365
ENSG00000269746	AC009060.1	155.923178501058	150.674687068264	146.228737036959	130.803178691196	169.339035103936	97.3693015435556	197.05934146555	120.990315712695	140.020317208792	62.8278372878973	66.990681155156	63.0096495170843	85.9873532725592	94.9301487643283	26.1327720996241	0	30.2090301794989	99.3003662675874	66.9400754117126	85.2405027417319	78.2437161890643	80.2971636893204	56.7365148730891	88.9510766139923	81.3167780185729	46.4694371979638	19.9188236033717	88.2470039434739	75.5532152188541	38.9243338077101	76.4331788660986	87.2365553472135	30.6776162228546	58.7183533141826	140.66667478056	68.8118663928788	84.5584131649335	93.4565704054929	86.3538782607627	27.8143397699862	43.9472757687839	66.4759019952734	66.8170428773277	69.4203337175853	61.2768037121865	49.4156865388679	46.6747846699807	58.5463625290557
ENSG00000167970	AC009065.1	1.16586760032652	3.01705229707487	10.9967687166624	12.235441505029	5.75650877843383	10.8299910447771	1.14022547005307	2.17665444174447	14.2165151700659	0	29.2489989928583	3.16730302816106	20.2493271156863	33.0651852093625	32.5177129413225	33.312875568135	26.3477235180699	29.935404802194	16.1839050633711	26.9546028831398	5.85953296049554	17.1847454582041	24.913802069901	51.7413825480666	25.7482649343016	0.00107085714999701	4.84730990147445	15.1275810232017	39.4256640445223	0	0.919289866483595	17.1908978027303	1.70080017236944	4.08322603055463	0	0.907392633123302	2.52560310460414	2.19323373430413	0	0	1.13198584586702	2.64293752733702	3.78350175280157	9.36114550016011	14.6703768613229	5.45026892126759	10.6558663884071	0
ENSG00000239763	AC009120.3	1.42452867850052	1.98560315128437	2.23052630240058	1.29852258804733	1.57685063392284	1.83826378016394	1.87320385879676	1.59613478216477	1.27450819259416	1.13329756617234	0.961163616622892	1.94023726410326	2.24863764013502	1.68130993898728	0.779473839364597	3.99507478401875	0.349862515972755	0.601832847915514	0.893607946800635	1.69456357997813	0.915785226689618	1.39923853558179	1.8669504750116	0.539785441552646	2.32402369443037	1.83070720596557	0	2.29799975603462	1.35803610042064	1.67017016983406	1.68624384570493	2.41009908145427	5.30414171541799	4.73920451852803	6.22423629971321	6.07624266303408	1.32224084539565	1.7956297546785	3.90868054459714	0.786192473965665	1.76048874923015	2.92405278143711	0.718497945286358	1.17579258520093	1.21021592733563	0.970148012348955	1.44878953786161	1.15191997061497
ENSG00000259972	AC009120.6	9.22666470421713	6.79223065206665	9.25056396222099	5.45988841548736	6.2573212850316	7.90097735657819	9.25768398476951	9.04039858735579	6.78256624586586	5.59879386837033	7.03789592054751	15.2012539692423	13.3639868969287	7.44743148393574	6.07417655622808	4.42768372655831	3.78976378472196	0	5.81075507394054	6.84287970440617	9.59197883532111	9.12089833677979	12.7220784606518	7.67399585586842	10.3530794862188	8.80412045770035	2.1668147570169	8.56669334439324	4.77054089758418	9.77541820643806	7.0044157840121	4.57393540606525	14.2993051897634	17.2423512442876	15.3575889478326	15.0133684323796	14.0045051758239	8.06900456318391	19.9045763771444	4.53431741869298	9.3620075354985	13.1459991437607	6.81810151086759	5.47165773379739	4.44110436500631	5.19955794640142	7.93229892539065	7.36583596958284
ENSG00000261690	AC009133.12	11.8219272709361	9.16565962796379	11.115169558122	11.2795589655211	7.92967448307328	6.7707509311541	6.33631771218862	4.85826354738942	3.99845505449905	2.50282716865884	7.14078406981905	1.74389949178765	1.81677348839857	4.53256506864986	7.78901351321882	9.62128151840303	2.94640388717823	2.36362714625127	6.10657093847404	4.91190989159021	7.08717723352589	11.100339033014	4.38810630716264	6.17446240166176	4.75295498838135	9.983186391602	10.619033134819	5.60410047146128	8.77424477362222	8.68046789406208	2.68216350821885	6.79714694806766	5.27686996849799	10.1553465053028	30.5090839717899	13.3537168851938	10.6544178271254	7.59648276351825	11.199901033657	9.99270058186204	10.0306344997622	4.81305312197461	10.5381902310663	7.01635806158979	9.74244869561296	9.48320638478134	12.0570304145038	12.748264230329
ENSG00000238045	AC009133.14	5.98684415656513	3.90753061801115	4.13006874199741	5.78193753837788	2.09929758021205	7.3317268845567	1.78691131261778	6.87312846138801	3.1025956833929	7.90109654203608	6.25636667299111	3.44295094946373	8.62101445964162	6.3802887510312	14.52957660757	0.882992020509685	4.1979790224035	2.60582561686862	7.23535912718266	7.09313549860584	21.356786656368	8.48090251673101	5.11197053224612	7.59576874647148	5.62480456050494	27.5076433855841	4.9941138621055	10.2107507033742	4.95803728458913	20.9621551823958	10.1710831952206	7.80329147388162	24.6194145789262	15.185940374388	166.169549118377	26.5654732139314	28.5853362330757	11.3708621723283	21.3975744916462	53.2405899395932	26.299717748595	36.5992459406449	13.7570923377786	8.82863675404453	7.99991678697409	12.2636765110146	5.33503563524312	10.0856066512837
ENSG00000259952	AC009133.15	13.4170080135804	30.9971482704641	31.2239964977859	17.9292434485609	8.5489479331113	4.80386010132766	3.9035028612207	3.08292757144711	12.3064183883479	1.27392197312825	18.2661036519568	3.77218562497165	13.3426838790483	19.3405676129632	13.8147377138682	0	0	1.15638973017521	14.1424729506008	17.4878060998288	10.2535060911719	0	10.6215824673171	10.4001604727689	6.38356048887915	8.83820080526619	3.74436949629491	7.27632618160795	23.976987497181	8.68791225767167	7.04715126927673	5.01558699979426	3.85345135386433	17.0170315545501	6.45676390606138	16.5194190824206	28.6224812781073	5.24513359294966	15.6644393303371	5.48567069544558	6.34238677478943	8.51782392216328	14.1849658549623	7.52646900088112	47.0587235622211	42.3683502108161	12.4489707015517	13.9216266030519
ENSG00000261962	AC009133.20	0.761870180854427	1.71090865988152	1.50807652728273	2.04418418331276	0.222926936675532	0.41385596293747	0.117033848987145	0.863670951913618	1.22438771825473	0	1.82859723660908	0.36397125718126	0	0.364685864064085	3.35700191586513	5.36324802071101	0.638209183888081	0	1.82461785537175	1.19472986253944	4.25395233865294	1.4186411904744	0.494846747775882	1.49179933379684	0.580037656109737	4.57352007682247	3.00501070241797	3.6969024745682	4.19810638222568	2.57155173172312	0.257100977407046	0	1.1673334246099	1.2147546139958	27.0576569211806	2.59568973839237	1.6030282128212	0	1.48664165420282	4.87546636639104	2.83086883741877	1.66967801602252	1.16844597327475	1.90519344343426	1.86758928876031	4.10737720915576	0	0
ENSG00000227403	AC009299.3	3.77947904730217	4.56489398385892	5.48651560212516	1.58487200851574	3.70989353609636	0	0.869959694072526	0	1.48393160515718	0	5.30514536092087	1.79929517738486	3.11930933939892	3.92677182506743	2.50820866246993	0	0.968076592974946	0	1.75070256725505	2.81044541469681	4.52837711906537	7.59400400788474	2.30448048559707	5.20454319326671	1.73930966492358	8.59575556812802	1.86373195564531	6.31097561848618	7.278221969689	14.4212109867413	5.53968388941024	2.78971958322086	6.76261847062352	3.60491327820209	0.508500325617273	3.46567241089301	2.12665347845394	3.46463683826487	4.3863688860923	6.49163034774639	11.3515025941419	3.01322760902804	2.75782719649901	3.33398186172467	3.01606819308948	2.21085334770403	5.59141026269247	6.36491095514432
ENSG00000216093	AC009305.2	0	8.38534047776104	0	6.68711115808795	2.73093514005847	2.54261868864584	0	0	7.86589397523062	0	22.7348423768832	36.6156235971148	13.2705411633158	38.2287005654053	11.385584683306	0	0	0	10.4142701552496	10.9554949995343	0	33.0064713576831	0	34.5282425938194	30.4724540102529	0	6.4106102668942	18.723028752998	12.0868211468556	6.87735124799381	37.4718760032392	14.4275031483048	5.7201133325018	10.4118668797101	0	20.8120792698937	29.9742605218712	3.47014685583061	15.3367981044076	9.61388450699397	13.4019722849483	12.1548412210668	4.15815831627608	12.8115319587997	13.2860533058036	9.25117482117596	12.8222253638188	2.4786385422813
ENSG00000216895	AC009403.2	15.1683517288045	10.6816031780035	11.7920479855386	16.611648853878	14.9439465535305	16.6072198288681	12.2016108699947	11.4380144280841	5.8479633670047	15.5704591565189	5.43712660600836	5.04876097679632	4.98528444843374	5.88912806338122	7.37463281316809	16.5143191412676	2.73445149665795	2.95947424203124	2.95974028852899	2.82243968370929	5.78096869607378	17.0241971100775	5.00390915531073	7.59712936328876	8.77312752517045	6.41778765434379	9.5211208887095	7.93274317458093	8.88846710041875	6.31415284802675	4.26777254380612	5.87353622335386	3.14053302492624	11.1048118083017	6.0483421048539	12.5940032966251	11.0457463645263	16.5305121259979	13.3648463067817	4.03298768198717	5.19881223442342	7.48083471286814	8.29912308338559	17.9554966912198	12.899482105838	10.24532804846	7.52238386007819	12.5922121585087
ENSG00000236255	AC009404.2	3.93993963669519	5.52394839248112	5.22647355324355	3.17594350413021	3.80561079312817	3.49532872534316	3.18007964349689	2.55439931012779	3.91878876519631	6.17039361351875	6.57480917732153	6.51936324187367	6.5102510154127	9.83799292466579	3.05140701443355	1.23434613645146	8.09591681571483	37.0664399065096	8.46714847254193	8.81796045236408	5.34947971829708	3.49082144864022	3.95332048257173	3.61769457851372	5.866151809001	1.37796671831572	2.83066212071681	4.02503352468463	3.88787034756579	1.23726342967239	4.58506514205568	2.82929711194201	1.90940385642751	2.00268539055581	5.55718874461037	4.37413194877565	3.68570553959499	5.41679383745284	2.7323013578521	1.24550755182436	1.62374830432114	1.80013606374102	3.37972222785498	1.83195909963027	2.61971319445782	6.32831072604599	3.33544607184459	2.47276875351346
ENSG00000224152	AC009506.1	2.63611973426951	1.62252406690851	1.33258629166374	1.96069469368385	0.948500903365413	1.13869315225338	1.65898912262182	0.82815115320902	1.52945782030272	0.69730632183948	3.55245985811311	4.74277829982364	2.77266206763015	7.38177031503285	2.12014019252856	1.56717598431404	0.595797636469606	0.704133237718106	3.87768533844529	2.38958366417243	2.18854139494475	2.41609180034443	1.86101412740069	3.34862173801858	1.77600819848424	1.27396645249332	1.53864227334016	2.21741865195374	2.97036392131648	2.30059729185075	3.99161120065092	1.26124948872221	2.01923268210968	2.04975067615327	1.37808285096959	2.26762031900893	0.465995565907144	2.10703002208829	1.66565861760152	1.6293459103151	2.53757851378948	1.10491301262887	2.31964083887305	1.84500431102802	2.35750053185181	2.76460579981498	2.15068420731586	1.88141795607273
ENSG00000266713	AC009695.1	10.854974305574	7.2415071772352	0	0	0	6.41090607318588	6.78979880993749	0	7.88410163839533	20.6465415435079	17.1771656593191	91.784246676502	9.70522282733847	15.9143148147133	4.68239015777042	0	0	0	20.2573075592144	37.7548831382728	7.79888304317213	0	0	24.8289167883144	16.8987781607016	6.09158609866031	6.72407484542936	12.7156613447387	0	6.91265248821555	25.8422440802304	16.69449199918	15.6273501667308	33.1079832034483	13.0611726936495	62.5863329458102	54.8251910573616	50.8733961781723	33.039767553597	28.259582121073	18.4582980500485	43.4938075031614	0	51.4521422833336	52.2682356970088	43.1495964060085	63.0525679221673	53.4365172922155
ENSG00000223960	AC009948.5	1.53294891770855	0.623467354255079	0.70177414338919	1.39106981296524	0.4353004780657	0.138238805340806	0.842470564876505	0.521525992247623	0.779737811530781	0.716730217977472	1.25073065378617	2.05305706045685	1.53012760661964	1.03620518050548	1.6917463445245	0	0.520717734958521	0.25988090187548	1.91048509815296	5.24549322656321	0.729151175815929	2.15426648634243	1.18172696392074	2.1843576397473	1.68187108063728	1.76252774088005	1.6285548996203	0.682230052508379	1.8800274529159	1.50282512495644	1.86300701210522	2.61411237124793	1.91235900587892	4.59046938131294	4.70245189544567	3.45796884253112	5.12350184720355	0.7186204527152	6.04377758128098	0.945715732075169	0.961225539184155	9.43146769870973	0.746385043324805	0.866731464144078	0.937726019220025	1.01978493568378	1.14941833477532	0.514333142567469
ENSG00000226266	AC009961.3	0.482755955477782	0.726842688271936	0.578418819167873	0.742203820805787	0.30684571715042	0.720232861065964	0.555785670939033	0.286497928988079	0.213992265715282	0.779437762450432	3.88047908265612	2.10499303032203	3.33152528804151	7.7646847255957	1.40868394507003	1.96746623472408	0.399589918861627	0.54829227823355	6.43756270107495	4.03551253209405	1.59804496546579	0.642757522560461	2.26042329031391	2.00796620578156	1.45186810196177	2.99953063368193	2.10932004357757	0.662267881834503	4.50053741676801	2.2540054334878	5.68136889481342	2.68763440439854	1.91897995847101	3.24438435579843	1.922443868196	2.52750344545867	1.63870738613016	1.49573605816758	3.7156275647893	1.82964547741337	2.37042982652945	2.96457131197403	4.86574152355971	1.68342654275639	2.34681568718821	4.15461168615274	3.75855758104281	3.25921325087954
ENSG00000222805	AC010319.1	66.3711995753944	84.1613794494866	82.6299238439898	22.5267177291657	59.5840269082155	24.8949987218052	24.6902366329396	12.147767887176	54.2478269461143	5.91956495683955	6.38855985102936	28.7020964958334	40.582000625909	0	11.3133570823005	0	30.1441301410426	0	10.4142701552496	7.80536794058797	0	63.9543395998044	0	19.4016603459868	0	15.5002830892592	0	6.35783067236937	25.188746837467	9.37819852168977	24.1103918388267	0	0	14.3504790792603	0	30.1102377180435	15.3341735860173	12.1804229367177	22.1643050139457	0	4.13699114539409	5.69062625678216	22.6808485930618	8.01986750906185	24.7466016103167	30.2676959848501	15.5927195403298	4.63490225919365
ENSG00000256989	AC010335.1	7.81039206658771	3.01086915874891	1.44476418857859	6.58672209893319	5.77449619107805	10.4920274325335	7.34209582694672	7.73426205126584	4.81502358113981	8.62428103121344	0.395329129705254	3.27121400671027	2.90215351406476	1.77221604247453	1.56123240269875	5.34432291839207	6.05720956058639	3.83755569178385	1.22069866381964	0.582579503283121	2.2035794327953	0.925373711180788	3.35370108907192	2.47256168874441	5.23493225018986	4.77202153966949	1.40609268656737	5.36651713566731	0	3.20484952272077	3.50832507990564	6.13915759282948	8.20881519205968	2.12222990016294	9.31889585064802	4.73163913717321	1.16203334188072	10.9458905557867	1.27286017335386	5.41075913954015	7.13745849138914	6.09791529333959	4.74911975989193	5.07808345196466	0	0	1.59456126667921	3.74674179733531e-05
ENSG00000269636	AC010441.1	98.8671129075128	44.0029009301313	53.8663100479542	91.4218208052992	55.5194496700022	29.9323185623529	38.9556597022887	36.0575167288057	121.888025300909	7.99912114424699	71.8827559492309	34.3726841118884	55.9603721070517	78.4400817725383	21.6763840136936	10.5785882069597	44.8384486042157	18.4318079634286	127.381604717228	67.0249971069199	9.74679586756626	52.8208763472841	26.2220518348547	46.5809006070158	26.1891254938185	40.1792944307099	22.3380080635902	46.6173672855627	112.422801084936	40.6972141002134	76.1306184168275	69.2312250399527	53.048196352633	18.4777377656808	11.3900470219218	11.4431530138804	22.2480333869479	66.6345486001384	22.7362464307169	24.6804222650438	49.6739710488748	22.4023996757934	77.7681249677195	68.7227831535524	52.3783241253157	84.436905916178	89.559552583688	140.817420404925
ENSG00000214784	AC010468.1	1.32047527082762	1.10270774606945	1.01220986053405	0.437804792130034	1.49149643865163	0.936711617692129	4.19920084302896	2.1953413283869	2.22938015260855	0.614669370566535	1.01485153137486	0.8382650213754	0.400070707851355	0.467420713547265	0.551752996346196	0	0	0	0.66266630407456	0.978526966634803	0.954528305471127	0.187596822107281	0.142552280826768	1.58590253475472	0	1.63344787241698	1.19624292488363	1.92553803490655	1.19592682461946	2.42890208840053	1.79434369868311	1.62356396909075	4.68998507384165	2.06538375710456	0.617474648387765	2.48708702917704	0.639137401587833	1.63137006672294	1.70373087457961	0.982186779230298	3.16365209643315	0.537506657854425	0.962381574306063	2.22877563711863	1.18725226162436	1.65091492710575	1.55886231366768	1.83814782021504
ENSG00000264577	AC010761.8	9.16174902417779	7.05576475612781	5.34305685681654	6.74997398279708	5.48883075553395	7.02573320715251	6.17151825449826	4.60303958643137	6.63591692781836	3.12067996921601	10.6628898310592	6.97328909986417	7.3633333942394	5.16571938621808	2.41531136761162	0	0.616768700199565	0	3.86194562323284	5.87772298365917	7.75768871319947	7.65091806925133	7.59436708440164	7.52934256426134	9.26792177970982	4.55666392219487	1.81225640571822	8.59378113430052	5.35533587379812	6.04189989358869	7.44583357093612	7.34443916560919	5.85168788990776	6.93327140190003	3.44785921704221	7.94189940514566	7.30272740688772	5.55316286254251	9.36960099365235	3.74675195758982	4.72941446273744	4.69350776238818	5.06107043817074	2.1866347790148	6.95009177709864	8.36194485868999	4.99551606188334	4.97618151284993
ENSG00000265474	AC010761.9	2.02368525781677	1.74381052213993	1.99471399013869	3.30234692329303	0.657695224039662	0.745117696367624	0.244748996724236	0.19179154496157	0.303805445753767	0	2.70043641280926	1.89344047589138	3.23388819247262	9.06018661931148	0.700639098961929	0	0	0	2.63929835454042	5.98930610839253	2.4859680066704	2.22035576640578	4.02708624079699	1.08826947022712	1.11416030654961	2.20245166239996	0.41546672764121	2.17653803233193	1.71929804414985	5.68732383508803	3.76096776782654	3.05509464174837	1.74791947544636	5.79739805618723	3.71934756594339	9.35359803685352	9.34202215171341	1.7324131198443	8.50384830072582	2.54625709239854	5.1275946255078	2.18783034694502	2.44557885849766	0.7412558316541	4.478730721491	7.42056364495428	3.20899009107562	5.45838205262058
ENSG00000234936	AC010883.5	6.54087226123558	5.16918639761255	4.22731993981642	4.57342685689882	5.75250392986499	12.7285478203325	8.19009082576419	5.7290103387946	4.16527818104369	4.70572503218354	1.57251600304059	5.92338388589334	3.07700463291055	3.03532815777393	0.830885356880946	0	9.19757449961746	0	2.84837700860543	2.39478151799374	5.14106125389632	4.27971046589544	1.54005971305339	4.56281345310274	1.29854234598054	1.13739111579563	0.947665367831534	6.32410462217167	1.14674684387	2.72936204248808	4.83337018764778	1.91269375521589	3.21186801226049	0.921050063674541	8.7218466530061	2.72431019124313	4.05486114245583	7.94500744760798	5.71145109107113	2.01190364910404	5.03004107136039	2.76111379202315	2.52142452923527	9.80209226932691	1.89062390297532	7.00868304771374	6.883897904699	8.50481980651153
ENSG00000263685	AC010884.2	29.8749956301305	30.1389570446869	41.7590712133131	32.4199861157228	25.6724555628618	6.57761605598109	13.5796138839959	16.461626676642	36.8110960000583	10.9691718079885	51.4197023464299	31.08207020234	20.6622123316976	46.6429576051264	13.0766463948699	0	46.0895619612026	25.1952246675421	11.6343729858207	96.6976601926771	35.4495288778789	3.37635079533335	61.8673111114054	37.3480958748587	8.27165820185574	0	4.57500309045461	15.2255322417091	40.5600857043736	28.1345955650693	65.755339907806	106.2376601324	11.440246034142	35.7485327585185	0	47.0313775540876	67.9959401699191	15.940614615025	42.5896841046849	13.8064893800761	21.2780087055009	49.5572282835254	7.56027738259107	39.6982459709903	62.0630313811579	64.2640560555936	22.7791368548049	50.8004722229072
ENSG00000226853	AC010894.3	6.52584271879956	2.52734774165879	2.0510219783685	4.47002165856054	7.93450232114183	4.24364490981534	3.73136665859916	3.55181327433126	2.87863154633973	2.98436468960451	3.22359687550988	2.94099539362513	3.12818092197121	5.38876183129362	0.446969385824748	0	0	0	1.32505514931881	4.64477182229063	0.654974318277317	4.19282294274389	1.47494363981294	6.23019804704348	3.05711455715156	2.06732087607155	1.05002405912619	2.58197899937502	6.05199369915463	3.81923557082255	2.95515409327017	3.1498565320191	2.56805915665017	0.736211281531431	0.567209423390285	1.42954310704259	0.826523466628826	1.84690714930638	1.24614273862795	1.58519427604874	2.29548989496834	1.75723998303579	1.0102493690125	2.23316749673781	2.16684534764526	1.99195162853094	2.07672122971124	0.832275784887529
ENSG00000237732	AC010980.2	1.84987458210344	0.828593736677695	0.99310011706586	1.89896516380779	0.745503249207173	0.362454465552585	0.949649169813449	0.94436642169367	1.24513655016065	0.826942307796681	3.33024418549557	8.66993010965371	1.96021423621108	4.63749177881656	1.58305491493887	0	0	5.05063389727976	2.62823580246746	2.21367867925616	3.97585179061722	6.67908026069024	6.55048463354573	4.78877446441912	4.22577517451868	1.51725210511385	0.515545194508126	1.60486525462252	1.86162922578089	1.11500250458282	1.99549078664927	0.432957531205306	1.71470527685373	1.84783643420716	2.53462702297777	2.21126103715565	0.22169035176869	3.18894812241905	1.78691439826118	1.26837397158517	1.40285364175866	1.01376635445593	1.9628438587509	2.67795079400679	2.80242841336306	1.21652929048507	1.83194641258266	1.01737824095536
ENSG00000215781	AC011043.1	30.8956060379805	42.9368711350035	48.2903942241215	66.9571411115475	51.2283438838746	31.7665169744587	27.7867626082145	26.7318937981744	49.3040935352079	6.36960986564123	32.965375742577	28.5485305298349	35.2930307664595	42.6236449081779	17.2202573378283	2.9045365203775	20.2158980175593	4.27608804046971	35.0903589164965	42.7884544263974	30.7677500191113	34.8037885312382	38.6570771740226	47.2376405916751	26.9603923945786	16.1497050903099	13.6003840632854	22.0392085602989	28.4080295456706	46.9559183367334	9.56811132416871	16.5502930028157	32.7222224763174	31.0006501569774	10.2452164439405	36.6175979272878	28.8349243622501	29.9209071181084	40.5135087597777	15.7395675988805	42.8143249305394	18.2633920443026	35.9528542548326	13.4488425979096	25.600585100362	39.7773894307333	26.1458987277523	28.5212051170981
ENSG00000235586	AC011247.3	2.0484943194757	1.57901747218665	0.44885433267963	1.22367179075612	1.12838879217386	1.77820992407006	2.0207682275854	1.07186216090933	1.71226840426338	0.739947082309405	4.97809308046571	6.07161189094667	1.77991033978426	2.58386705659406	5.18529084113825	0	0	0	4.00548261996313	7.15491534268636	4.93599911804962	0	7.81148772408864	3.95219068956007	5.76671432314727	1.35319958020078	2.31139901397121	2.44531381564609	3.33826062394615	0.838701040072144	0	0	1.30002751821754	1.443799613665	0	1.26901719365754	3.01205588524196	1.0761823649215	2.10179720029752	0.617363588096455	0	0	0.978389418169028	1.55679741220991	0.810156234333562	0	1.36127107863928	2.42780663510867
ENSG00000236015	AC011290.5	2.10134662739926	2.48058524579932	1.95062300674181	2.33790993401455	1.88552674577998	0.571660996140662	0.636130428110408	0.916278706802532	1.32084034383792	0	0.918298852750188	1.21803305775685	2.42698289629023	0.868908472875555	0.063779219814486	0	0	0	0.713539723154419	1.73404703406603	0.816350943076542	0.840730623955215	1.73715289170873	1.05728117148546	0.857351858279178	0.327020440924667	0.512687554576998	1.15648820441714	1.29433834457201	1.19619875634561	1.08925343450058	1.80158609927238	0.717367032654421	4.13827076648936	0.655028871663431	8.89523875461182	7.60654556875804	2.4157195902226	4.50003086685181	0.862859011149465	1.81149130538377	2.70473045692213	2.4842088412736	3.39751144865235	3.50730380825084	4.57044663547766	1.58859738489025	2.52657321906506
ENSG00000216127	AC011407.1	1.65584793272522	2.28880155569658	0	0	6.86797123639872	6.1180650571462	6.78979880993749	0	3.51015516880358	6.28968769384935	5.69706237011885	10.0911960715173	6.65825495276663	39.5956049238057	4.14822483060865	0	0	0	4.75848287040323	8.5859059993314	7.79888304317213	3.14365451646786	0	0	0	0	3.27971274557664	12.6014832677436	11.8232489047282	0	13.1510868326795	14.669084212272	5.7201133325018	12.418853717189	0	31.0188520557632	0	0	36.884620976194	0	9.05104276878067	3.23969594107138	11.5588341736051	0	3.57682151716771	9.7953283151849	7.35489998707493	10.0714536808341
ENSG00000265023	AC011450.1	454.569422553404	119.768453393836	123.614726378729	500.083024479424	262.170323940262	370.934942891477	431.152086186003	233.844396949035	666.928352915275	839.990216677579	6.38855985102936	21.0482970465132	30.7439204400489	0	0	0	90.4326633417083	0	5.2071350776248	4.29294667624256	7.79888304317213	10.6590516876542	0	21.3417929501969	0	5.6834316121537	6.72407484542936	0	0	0	0	0	5.7201133325018	14.3504790792603	0	154.566119658261	38.3353617546136	254.571152150393	24.3808405229444	5.06237735196156	4.55069318859018	12.4159042437614	4.15815831627608	8.82184748763246	23.8185951813668	7.56692399621252	5.71732648203893	5.09840117680418
ENSG00000265569	AC011453.1	0.612727872946505	5.79277304032979	1.1364337143697	13.7640867056004	10.1833114954505	9.97636837601409	6.57916218035723	14.2504431845136	5.36009608974024	10.9315510492314	12.580604873464	25.1581286190344	42.8052657001688	0	0	0	0	75.8063394698498	11.6258574290933	5.00407884259829	14.1806323320934	0	0	20.6997623365352	56.4574065551411	5.49273256149238	20.1709629254669	0	0	6.25214367863581	14.8656337474521	30.1463182150356	0	68.5784726885344	16.8048132419255	30.0847412742926	34.076390611601	12.1804229367177	53.2239791803489	13.5616373979735	0	45.7558194189113	11.6509113441298	8.33166583884898	7.06583243620365	15.1422691863985	5.41231308533289	12.2875886637324
ENSG00000221504	AC011456.1	0	0	2.59693800254721	0	0	1.914997602261	2.62624891988822	2.33610606503727	0	0	13.4541660048891	0	5.20281853817388	0	0	0	0	0	4.00548261996313	3.06639228972272	0	0	14.407861692736	3.95750612135243	0	0	0	4.8906460709041	0	0	0	0	0	2.10592324959149	25.8380921227465	7.84540750671203	10.3944025119039	0	8.12694100722567	0	3.25050141040017	12.4133163204743	0	2.94061582921082	3.51288509054524	2.77454280870363	4.98176901315362	13.5957316427605
ENSG00000263995	AC011499.1	19.7069648640774	9.18916028258013	15.6356250108583	25.2504330925524	9.82013641337829	21.4910002834324	20.7938411925455	10.8383288566838	15.7597910541192	27.8779768780322	16.3612237988826	39.3172692038647	32.9742379015387	22.7146268131972	19.0316983844014	0	0	0	21.3355611610553	25.4742895260006	2.96237588523421	17.6295063002662	9.06598041442744	5.04847342394208	10.2228247953099	0	0	0	25.188746837467	3.83139979693073	12.6124915307404	15.1768060405401	0	31.4917294032932	17.3866079689382	48.1001034879814	7.74914672530638	12.5712849207094	24.2851085905778	6.89543259674718	12.4109880794657	6.17353274216179	15.5674554812044	4.72763201689388	16.3701847634832	19.5098612893333	3.35371362248788	5.14930551473653
ENSG00000267020	AC011558.5	255.877223070361	115.993546955061	110.224259034842	243.204462076171	176.97026717067	328.297900761309	151.022771453605	284.137135959936	212.88569145783	504.309489088508	137.373614103458	464.131720633511	929.376411692593	510.75086506071	304.03951154384	216.550698017049	161.06781284985	530.921919488372	231.031145574562	114.85372564997	448.481361599573	189.490518866889	321.437262322879	197.822653205527	265.74519865804	169.631249625845	145.763405966774	263.472550926595	68.0781892044797	147.127139097278	289.758654809983	325.540969759641	255.777220722601	95.3508287160695	106.788112930938	125.41897975	78.6900159650293	388.637820483648	169.014464074119	189.184163818685	161.516880456507	147.758899262784	152.251468002843	102.504378151074	53.1477606484014	39.8985343211797	194.17555727654	246.909216814999
ENSG00000204196	AC011737.2	4.36004929989704	4.58249760329937	4.10588822779846	2.83928084864892	4.27957292323865	2.86157072673529	3.88097705379512	5.00120269867098	4.2854205289956	0.682263869154494	8.9281391542097	6.56758415026309	6.58335539475339	5.67622956577498	2.16234484754974	0	1.87689928708812	1.16884243012757	8.15850429259604	5.96794558502467	1.13120694901841	1.74825790108242	0.291693827026987	1.84265293400042	1.10260325695794	1.83305529038749	2.09442023693686	1.89846868461119	0.398873835647321	2.54688845310696	3.98072072107781	1.89704051597694	2.73143590245666	1.8598510365014	0.218259443487276	1.89063718640567	2.08428184252147	2.0875338388377	2.48836519337105	0.653920740488257	3.03227255758439	0.233335511707843	3.22607389704372	2.60833118431497	2.1752692999896	1.5420770101377	2.19666031419808	1.52762266713655
ENSG00000236008	AC011747.4	4.73421853071452	2.81421935060608	2.7309091262541	3.91088459452798	2.50312531584953	1.22806100236342	1.09100373460703	0.856635984877537	1.08189228801294	0.915567571136169	17.5831497181239	15.2341242563613	14.1946923971971	14.2147371164205	3.28865625432728	28.4558554242944	1.70196939369464	2.46844022312589	11.2578728606007	5.78762685075648	27.3078477835125	8.89309472191579	18.8066952724228	13.9420432874643	4.10481824237313	10.3704639049372	10.9161168853146	18.8502731389981	7.35995568669586	5.18432960128054	26.9041068397908	12.8447232746086	4.02616015057002	2.48135529145113	2.39329324260535	2.34257379305487	3.01485476149668	2.46174587381811	3.54938652655104	7.32347738374579	6.26002123420577	1.03294870971136	4.87092507850692	3.12869543966403	2.11375931219512	1.40055523633105	4.77815485993066	3.04032025192486
ENSG00000265629	AC011897.1	4.96043405058254	2.54168363751742	3.31931394403391	5.09169734105906	2.42805298437824	2.43475191925073	2.44610751696714	3.55121146829687	2.87532876092846	0.580748669015982	0.728600317684355	2.44763435326362	2.28883624734606	2.21173752006683	1.16379761012246	2.85071020818446	3.18050580385931	0.243850441564949	1.35452332287701	2.16732798763792	1.31436754367933	2.34762397820326	0.951985751147513	0.969451182954212	0.499960738645207	5.56643223319928	0.910533784415225	0.958478119759998	1.10007423212831	5.70692052742104	1.03038139194149	1.37392068372768	6.56274833108693	15.9159801917579	1.94370815625607	16.3451933834558	12.1516433183674	9.60720476807857	14.5586917583351	6.06655227753861	7.26466469446306	5.03175768415653	5.8864594698969	7.92055120788183	9.29164072035905	17.8363294412703	10.9970365714741	13.0265272744122
ENSG00000257073	AC011933.1	37.8076180406561	16.563362573717	15.6229502375123	35.6838750307217	40.4442913407324	64.8279732450782	52.4992810867663	54.5993878992215	29.2959888873334	21.1120911196045	8.05237921842042	20.8419490040041	23.626779472748	19.2568685529325	34.8928847934277	15.8575751442749	16.6045301922039	5.0480849695288	15.9708882839727	7.75924489220278	20.5566583376905	23.5024715348116	19.2165178566761	37.8087666301963	22.6781397309196	31.8237206641096	11.5449457723027	19.9555324135852	8.4620312009056	23.4524647724435	20.3226366318466	22.8280272768894	30.2203108643452	31.8659521527185	56.002935654942	37.749002618736	30.9134293703965	68.4873810600405	33.3407893518977	40.9065627286142	39.0660836733929	44.9912967910534	33.8448971700217	84.9958589938485	24.0055444887279	11.3857189181759	65.1204083897237	45.549097281571
ENSG00000228007	AC011933.2	0.368541476676587	0.179660955801706	0.414038083914689	0.275414479975352	0	0.52752783878028	0	0.762063662504981	0.819442232237919	0.277724866322483	2.36162185358677	1.44379295376295	0	0	0.272142255392191	0	0	0	1.26718516471153	0	0.856349594866372	0	0.586848064545651	0.664659643726093	0	7.4389191481894	0.480947986105277	0	15.0621238253086	7.12355912755668	5.06461685625887	6.06838781679478	8.28090712532406	14.4108340501074	0.771378302843125	12.0877122177771	11.3482011934841	16.7802015867736	15.73325431353	1.99656126147869	6.17251004382816	8.13142193097493	19.6264651528844	19.5871182530095	7.75275584943701	3.90253768089059	10.7098907236429	10.3330880711005
ENSG00000221202	AC012050.1	8.78777084223997	7.17754775401638	0	3.20712729439353	0	0	0	5.15980417488993	0	0	0	0	8.41151047445202	0	4.53503330403591	0	0	0	1.79492848191658	20.3662283132836	0	0	12.0174154900639	0	0	13.3862710329075	0	0	0	0	13.1510868326795	0	26.0005503643508	28.006241585184	22.712669917944	31.4190551639254	48.8168500447216	23.9111478141437	62.401293749703	0	6.07891017620429	37.0199921782955	4.75263905163908	19.5307385593632	20.7024186494969	15.0582978522063	26.1990314927813	18.8974749344071
ENSG00000234327	AC012146.7	3.47378719349487	1.85642521453751	1.94502764806178	3.11819394796494	2.46099733662594	1.78326174173052	0.852485522593796	0.921510381103126	0.433827921004352	0.454041017391272	12.4972794601288	17.6727796812887	6.60894434069136	10.3691871837266	7.17312225033363	0	0	0	4.34677616042486	7.95260252498622	3.8219952939067	13.1801147099339	10.3176833164629	23.9642899319521	6.33146530671064	4.51458242175559	8.2243147824246	3.17088119727209	9.00277897610841	4.08091514945804	9.45091392148223	9.73915809170177	2.01456084591855	1.91824795612708	7.02068616545848	1.46018740419849	0.570469615580095	1.08120584671985	2.4011318764263	1.84165480960461	2.73824421247071	2.60910251739262	1.12530011426625	1.10012527984229	0.592788938468022	0.735036697804718	2.91261287712984	3.1076692695444
ENSG00000263441	AC012181.1	28.0450202899422	31.4607063082479	14.3859908037825	56.413290354346	14.820554554275	0	5.36532204635496	11.9633677170622	6.62260698490029	6.47235022703693	44.719839482349	55.5568203137985	25.6557833351266	20.6709634960675	0	0	16.2053048925659	0	34.736950526186	93.0839503364707	15.5977660863443	0	36.7297090048218	26.6772829757319	30.668498293769	5.6834316121537	0	6.35783067236937	50.1574204860476	15.3915956806363	26.3022113675958	45.530400273001	5.20011007287016	32.1035812489421	0	25.5466778157166	15.3341735860173	18.4037366900137	18.0327808322694	4.02894230141331	5.43864725192615	12.4159042437614	25.1517531959081	0	15.4666555683245	17.8268255223574	19.0387588722093	7.47676657532688
ENSG00000240401	AC012358.8	2.48888382125364	1.71061321700051	2.9979789062599	1.35844202851728	2.11662852798778	1.44392322798812	2.23134955915465	2.15587325048357	1.28767374450899	1.03843299068067	0.783174509544794	1.84263301863067	0.351491620669674	1.97984515014637	1.29874728863899	3.86681927971027	0.790519585325035	0	1.13184662890262	1.82503261966763	0.893498114716542	1.50907589502702	1.75272071518814	1.97391601774517	1.27971826950867	2.18169006923894	1.27412270940374	2.15294657724039	1.02777028492885	1.53242972739044	0.53119435288094	1.91481970427604	0.96497686877208	1.02144470106907	0.935091121052369	2.29906562943934	0.955946219759065	1.34235739512425	0.770294830406575	0.894843662363984	1.98674080346486	0.457278531511309	1.27970575061469	1.28752037647744	1.11262472322046	1.20061768507781	0.844240118063474	2.0157277624397
ENSG00000224789	AC012363.4	1.98175002873102	5.51727462272012	4.93408006831662	3.45435370084855	1.27391893372423	0.20126860053047	0	0.0849970504838936	0	0.653916656685122	10.5984887056461	5.7240867320955	15.7192582347967	16.762528390759	1.66383585327671	0	0.951738049231353	0	14.4366815996979	15.518059791632	4.42309976247717	7.82524132971364	3.61907970142965	9.26810722255153	2.93255949516831	0	1.13505480005466	4.58722225679635	9.96801292719656	0	9.71492383375892	7.93928010530871	0.754567399937489	2.46529613855406	0	3.20860603441957	5.23075022158513	3.11574030183864	1.53328253167207	0	0	1.29792367063935	5.66046831480663	2.82582474124619	11.9977467253489	5.3602463576916	4.78446693603014	5.33819044993854
ENSG00000214184	AC012487.2	2.92760983314367	5.04347834824364	5.19951197227159	3.39610124208561	4.46232338422001	1.54964805658761	2.88529245245819	1.96348496767209	1.81938451009536	1.13659742743812	3.08968704057045	1.43493950734449	6.03998819246469	1.08110519645666	0.629478051022231	0	0.633198398749064	0	1.82406549493538	1.47946601843842	0.298125384689643	1.7562158485547	0.391718467657687	1.34681173830345	1.35653081057427	1.58478216660023	0.518245955876268	1.40392566881999	0.888064514028355	0.69017408867604	1.76861757749183	2.21809969739804	1.26561436995563	1.00658870611016	1.22368128551864	2.41398052965759	1.88882265144133	2.11593883951483	0.90249660371328	0.190807638917409	0.523487131984641	0	1.97467953291176	2.42234761172165	1.40275242936642	1.93907976368261	2.91353095347796	1.91560672327652
ENSG00000198683	AC012615.1	43.7495111251066	27.0279990731893	20.9222360566669	35.0401852337509	35.3076257742979	64.7208089473696	50.993386134034	36.4109817237396	26.5730258038181	37.1362525311613	17.230281355104	30.0686543333379	56.4716701812272	35.5312651073254	64.3595501591563	44.192032192862	29.0006558722271	15.8095935062023	23.1761233095789	17.0533869300917	28.2881042440199	30.5728131251406	31.872794868211	36.9171781654029	28.9392442661195	33.1757093982683	14.5021249688032	23.2318826591436	13.7015233702209	38.7205486029635	23.8543936518422	32.9369498627093	58.1122575971182	27.4620599897451	43.5727620774554	35.7281059223813	24.3711644406416	66.4663462348392	33.7784960481476	49.4889065002667	42.2044321760754	55.2536648454942	27.4087045948739	48.4379450281207	13.7208493862379	14.2739237849666	46.1446618442948	35.6633126102072
ENSG00000221625	AC013283.1	36.0844936095929	43.4380245454001	25.102327083763	22.3478937344094	17.9308493190757	49.010104409519	26.8424677496375	48.1966360044035	29.7139182720674	26.0461443182725	12.499659732082	31.6078991909731	6.76365608554964	20.6709634960675	17.2169897120137	0	106.948058325502	50.3903486665316	6.84380973729562	14.1798969866863	22.6812830805349	0	21.6117657142165	16.0063530702448	30.668498293769	17.4654972566166	10.0861031260366	18.2876879552302	0	5.01748407660038	39.6382465222565	0	28.6006635082012	10.7628593094452	22.7315397932546	26.980549247615	10.2927879952466	11.958354111457	15.299065372016	28.2946504356453	19.789079647304	24.5310083201612	0	14.223394617409	2.98876484389931	15.4676881820861	0.939619816860892	14.54395169058
ENSG00000272888	AC013394.2	192.508274760759	212.191333217901	213.701846968046	130.967301081587	170.32279381331	132.085544957545	165.354077223835	101.984296937923	174.14756131497	57.2826311699848	103.701339977355	199.524280052511	108.775897218855	100.055232865376	89.7966303453018	117.821468380774	93.2453185659504	33.8775651869487	157.94992171678	120.316897659399	102.510475195021	69.1723421782773	91.0997832670915	84.988779917949	79.7634689538112	134.545542847966	98.877406051433	96.6638238101215	82.2855376383822	122.69005186063	66.9962053466248	61.3080925806411	71.7680231622955	51.9114012791156	131.820293293319	52.0916795100197	55.9439068066809	38.2596975019403	48.2864831347365	114.055827803857	128.734422990193	50.0035031321826	49.6915508928525	43.5487042595199	119.877997451242	135.936717660699	135.997791629549	130.303342351432
ENSG00000263921	AC013737.1	1.48150218368536	1.08805973768348	0.898926920273101	1.24758646859876	1.21916811220739	0.863472218580322	0.507616224114243	1.47977744102489	0	0	0.702038496049074	1.6409768327239	4.7125974849244	1.84561159947718	0	0	0	0	0	3.3022686197014	0.696328367784611	2.14972161411937	6.43207153251159	1.01627712830989	6.17862248908636	0.615602960685446	1.98120437889383	1.60281532296561	1.31940796424558	0.701770639568332	1.64775740251292	1.98744377338319	1.6748280946386	1.73467673802263	13.323781101228	1.97151251304185	0	1.8229278864848	0	0	1.50023367299753	3.54739167177225	1.36930543842113	0.48471637397597	0.405078117166781	2.28670304182273	2.62460196523307	1.11956225301694
ENSG00000203318	AC015815.5	5.06514248298571	1.73872687112623	1.91353391269822	0	3.03436779038734	2.71831134130477	3.57358516907063	3.08292757144711	0	0	2.15484152268946	0	4.31206997471837	0	0	0	16.442252804205	0	2.8457686398781	7.37432547880774	0	0	4.46156894415878	0	0	2.84171580607685	0	3.34623637472699	6.92689181228931	0	0	0	2.56224647820508	1.97319870560318	15.6852270685613	5.32479568929342	4.15877195077721	0	8.70744054372765	2.62966958348822	2.91253442905492	3.57547481350749	0	0	1.67426644081305	1.99671321220906	0	2.54124769098466
ENSG00000213135	AC015815.6	0	8.63194484170217	9.08928916171784	13.8256093076507	3.88279014286712	5.15696422034656	11.3327743761104	1.71885024247808	6.58153388427293	84.8093599395862	6.24988947218342	0	9.01820811406619	0	5.53097951131479	0	0	0	0	5.3661833453032	0	0	0	6.66931238633581	0	3.53311257645677	0	0	8.14928847563863	0	17.4673519932897	0	0	5.13557674336932	7.98183040006991	9.20037655107402	0	0	6.77244792247683	3.16399171578757	2.6779197420916	11.2578670097454	0	2.83581393621656	0	2.44812530001631	3.45191887594621	0
ENSG00000270977	AC015849.16	0.965720973015308	0.952877536191673	0.866729673460813	1.45388541078067	0.356673877895486	0.762106749912869	1.12313561975085	0.704953888390583	0.959482027411957	0.781115191927206	2.5350399642912	2.2946240929008	1.05791241993907	2.7531960693488	0.849194648550259	0	2.83427037582216	0.34558104736002	2.04221590200058	2.36524227913624	1.27212594159141	1.76050665593624	1.82261617864023	1.45517801457082	0.160517712245538	1.04601088364529	0.18259185538591	1.3554879430459	1.83595881444247	1.40379061432879	0.165575593202231	1.11391663175864	2.79781142189399	2.5837942655885	1.10019602863432	2.90902737328234	2.42580785751241	3.69092166971283	2.97113240264917	0.714385559784707	1.41759283868557	0.544786736505328	1.87061736500627	1.68400794776534	2.79336911716771	1.25162642091091	1.98359792643188	2.35116330240165
ENSG00000266999	AC015849.16	0.965720973015308	0.952877536191673	0.866729673460813	1.45391030063005	0.356673877895486	0.762106749912869	1.12313561975085	0.704953888390583	0.959482027411957	0.781115191927206	2.53509427210983	2.2946240929008	1.05805507049895	2.75319742151455	0.849233337239904	0	2.83427037582216	0.34558104736002	2.04223635979452	2.36526124940566	1.27216587147507	1.76050665593624	1.82290749691883	1.45518302912912	0.160517712245538	1.04601272383684	0.18259185538591	1.35551744642497	1.83596261348642	1.40379061432879	0.165578043847614	1.11391663175864	2.79826291651097	2.58379739847046	1.10019602863432	2.90906531441888	2.42580785751241	3.69107805620949	2.97117090543733	0.714385559784707	1.4176045533123	0.544786736505328	1.87061736500627	1.68436180229904	2.7934980069495	1.25162642091091	1.98359792643188	2.35117778855359
ENSG00000270871	AC015849.19	6.71280260658258	6.48170233223935	6.6799254990865	9.26358072536412	4.3411182249563	3.48372150168898	3.97809011959883	2.78766495310732	2.79404354219549	5.78221700787804	7.78596625350225	6.99848507223617	4.99998226454719	7.46656462932239	0.954359787061817	7.21295488200425	4.48242022543106	4.33240202877485	7.67378243743431	13.9275924033892	6.19021894698048	2.07176320277052	5.72982280180169	6.28828953191203	3.51822983825322	3.1905425169073	0.299303454172382	3.26991482099913	6.43784631165927	3.2584557392154	5.93487873417772	3.28362836491315	1.00124499942215	5.2038579055604	3.62355519892558	8.40916726624558	6.17166656250888	1.31390374087038	7.86100924994786	2.95732349227501	1.46970242706577	4.72013832782678	1.86011014125352	1.26446616102777	5.39343430598915	5.94199446765336	3.58795562196485	4.09882772034206
ENSG00000267025	AC015849.19	6.71280260658258	6.48242350133664	6.68013469437474	9.26426998273149	4.3413797099144	3.48373644789508	3.97852925086272	2.78826986544833	2.79404354219549	5.78362120416135	7.78694644339953	6.99862449658922	5.0003028276031	7.46732184214334	0.954359787061817	7.21295488200425	4.48242022543106	4.33240202877485	7.67447288797978	13.9284776826288	6.19108409445972	2.07176320277052	5.72995692623935	6.28845668385519	3.51822983825322	3.19085534947135	0.299303454172382	3.26997013983488	6.43810410392738	3.25920357482915	5.93783835975626	3.28366406215201	1.00168467886468	5.20412420052651	3.62355519892558	8.40953150115631	6.17195540422764	1.31390374087038	7.86100924994786	2.95732349227501	1.46977564348288	4.72072269760129	1.86019236769621	1.26446616102777	5.39343430598915	5.94199446765336	3.58796767021088	4.09903052646928
ENSG00000236338	AC015987.2	26.30920475473	0	0	28.8087880717218	47.4390139699798	55.7314132909074	79.2578259726378	62.4889162343397	24.9999683931931	44.5600042483209	7.94797574855093	26.2926444975398	15.1552916505353	0	36.6430251797193	20.6415890575511	22.0624651336044	17.15069996348	8.56057666024086	3.15074675441404	26.9952633442854	17.5829375706135	30.0886715984331	50.5688116668282	11.468088521069	32.7458406514336	33.9205096130926	27.7234033300865	0.350620550261662	30.3918693801145	34.2854714711343	12.2504177934919	43.0415183616659	46.1645820356374	56.4911738573056	35.4675261966648	24.2946213851721	102.630376062488	38.9922986023188	40.4522401889327	42.6775566633919	32.0343162249293	44.640242377958	111.409152887799	21.416751834676	4.59531321825349	74.8199693453314	38.013835624693
ENSG00000269600	AC016629.3	0.829362291499493	2.01326885299868	1.09023231968268	1.05158592496711	1.27116233177118	1.16040251660788	0.498392678519211	0.258745531721645	0.904434615878029	0	0.742965398003241	6.61570546982891	2.29541740688388	3.1568337722223	1.17295611175557	33.9956680645071	2.39147635398412	2.914928407521	9.33407306298442	5.11638283756963	4.62759622497207	2.81151926285426	1.17463231766618	4.45408111407985	2.14685943173036	1.38792399481025	0.449266927120917	3.27840995020967	8.11984588501697	1.94768176833789	1.6627855140493	4.91572397409081	3.85943254381383	2.59419543367634	0	3.24477456105484	3.13773236127998	1.17953472531025	4.23559546793184	2.66017588606656	0.63312842373	0.501486271916135	2.09297049336615	1.09495290854831	3.10882153698197	2.26440732926422	1.03801904708043	0.96740405883936
ENSG00000267858	AC016629.8	3.31074335032185	3.58527443351969	4.69174578530387	2.2838874732432	3.08762401893313	3.42395012889031	2.46119248908788	4.13038233684595	1.32715656807529	1.91499901004783	3.23539491796265	1.81340093836024	2.34068732163941	4.06671286737458	1.74516836685205	0.77016863443102	4.97223811869898	1.01573562853069	1.62589851671302	1.74261438714187	3.34094002055061	2.36595673126904	2.62208715398033	4.52034850194399	2.791916848017	2.94463403926595	0.656730598773218	2.49965350800672	4.66352589988361	2.42606541194746	3.27846773871582	3.24009736698855	2.13584070624498	1.89809256007494	4.16929102135319	2.19918513221956	0.859003717902598	3.16285955328304	2.66835347710729	2.60092608993705	2.75657906764152	1.24247031829377	1.19039221082881	0.826900480395855	1.33591066151569	1.69734096948128	1.28251771840982	1.2355340396376
ENSG00000224739	AC016735.1	26.8117997717258	26.8368301501859	39.2410982792721	56.6413834868438	51.4716625185722	15.0970133155473	21.5021436570827	14.1236568276351	38.5878251777117	4.45096287066571	6.46702802604926	3.45597119226182	0.696530627586947	1.06424504169862	1.75186569272162	15.8395376034868	8.54835578018973	0	7.90568431786344	6.75865170817766	34.0883635105537	4.98291302058982	9.18312469828129	4.76677225414151	9.18414871026582	33.2782080677833	3.7751418298037	107.445405891713	21.5940371788019	30.7127588434685	15.5392030566673	6.3665311557314	19.9031455842249	4.42652723509232	0	2.94881548434297	0.712770376740935	7.47855865689605	3.15568851716195	33.6247211406741	39.3138480288678	2.91672311483677	5.35417481578491	3.84443480396245	14.1059815140526	14.0885372147801	12.0343785071272	11.6855876473822
ENSG00000218175	AC016739.2	0.932476830392343	1.17532947416673	0.692244436617711	1.81435514337114	1.11959739263512	2.02902220856767	1.4049126525701	1.64967769883491	2.73905357654457	3.85109021843458	0.318133876970873	0.242927017419091	1.69279732934088	0.508417026973264	1.3279892720537	0	1.62453693401916	0	0.748885676633951	0.632725513470158	0	0	0.502585727828971	0.570812185241236	0	2.79580302682374	0.980116192258984	0	0	3.71740585462587	0.742134596821942	0.879315805877662	2.87261755252762	0.591243748154427	0	1.93513455133291	2.54306358650276	1.80960028171368	0.581680872047635	1.31078941117024	2.85751961324409	1.00415931536291	1.64870595709652	2.55425408476349	1.60930126088631	1.73844722332102	2.03206922506863	3.6305483725899
ENSG00000221774	AC016821.1	16.1175658056901	20.3377961147231	8.98593438372443	38.9333405971071	6.77908011301001	6.99095338556703	0	5.55616889908871	0	21.3434324572802	7.87005065171736	8.05538142162404	34.9275888827228	37.7155536626326	3.77111467059907	0	0	0	8.95331515940065	27.7342809563362	0	10.1370987551109	62.2093284274431	15.662454662396	14.6504849385232	5.52134754014512	0	0	0	4.06341579609632	15.4624036005719	18.0756538678099	8.18561096421155	13.3936029439989	0	49.9007898278919	23.0011881685963	4.48307957099085	12.2358010476927	4.99106656049882	9.34181444766162	27.5615499707942	22.2381414256167	0	16.8644593395549	30.822171456615	6.9765609649797	6.51598703377166
ENSG00000263619	AC016831.7	1.41698224775388	2.15988962394462	3.67910522858816	1.60635258672955	2.29656733755122	1.43226503777115	2.89772962569887	2.20127600892164	1.16615565940308	0.627506064923151	0.391723620380403	0.475636221536333	0.289030870914891	0.346629042615793	0.428887651617163	1.18211743501394	0.331675221764471	0.0931360281197913	0.276767101151282	0.789886607514013	0.281885013675647	0.705410148270957	0.611097762874913	1.04161569137289	0.531456926340845	3.59428054368617	0.0856666659192264	0.572395057308235	1.00221493035009	1.95518221961852	1.29421598881767	1.15000618327104	0.976622950640398	3.46409023436225	0.992271600354844	1.87849602271474	1.45427472766342	2.91549608100105	1.81556397290177	2.79561785780329	1.65247989072051	1.63151366086293	11.9822345723065	5.58986885122645	1.72875489168717	1.2736093462647	4.63798436069627	2.36174978224256
ENSG00000233559	AC016831.7	1.41699589410243	2.15999602594258	3.67889603329993	1.60655681113469	2.2967187235796	1.43233528493981	2.89798985163303	2.2011779150285	1.16585078690358	0.627675738640718	0.391723620380403	0.475640205089277	0.289030870914891	0.346637155610303	0.428887651617163	1.18211743501394	0.331804039334494	0.0931360281197913	0.276767101151282	0.789889136883269	0.281938253520523	0.705526570095088	0.611323091930185	1.04163574960607	0.531456926340845	3.59463018008128	0.0856666659192264	0.572424560687304	1.00228684082488	1.95530119346616	1.29421598881767	1.15022036670418	0.976808894369398	3.46409023436225	0.992271600354844	1.87882990471624	1.45437582226498	2.91577410143956	1.81565147923848	2.79589965675967	1.65255310713761	1.63164556146918	11.9828266026938	5.5882434906889	1.72887313919341	1.27369355820443	4.63658676415583	2.36192361606589
ENSG00000252664	AC017020.1	3.58688813025461	3.94896828499488	0	3.81220591476631	1.82062342670565	1.77820992407006	10.4458430718945	0	0	0	0	8.77011049087068	4.21019503555036	15.4118500213791	0	0	0	0	3.34648593267653	21.0031234919725	5.57061806896941	0	19.2109919298444	20.3893611780948	18.3495058587214	0	0	0	9.87496348642082	12.9405304640464	13.1510868326795	0	10.1197550211653	5.80797153278255	0	13.8005572383837	14.0562800539104	3.43549855868117	4.66011495923879	3.89413281177868	10.9658277954127	0	3.46513741199291	7.89351265810609	8.50664282545252	0	0	0
ENSG00000227359	AC017074.2	3.29155385499468	1.88000507953011	1.07846569999971	1.89379843697308	1.41739985894506	2.71988069294485	1.78316568557798	0.661105427689261	1.12934089364146	0.368096598789341	0.613655832676305	0.35473140612721	0.151505793736134	0.230256249360898	0.29889104031038	0	0	0.654937522764869	0.489716114107282	0.149113905755537	0	0	0	0.125904693903003	0.166678762472626	1.39761260333801	1.06276998526343	0.148137203887484	0	1.18343456212003	0	0.391893212485748	0.899235494927198	2.12617733142519	0.976192563745662	2.22945153565558	4.50227696480419	2.01464035511558	2.89649474781122	1.6290014893684	1.57831166019566	0.904824801835059	1.02053211457671	2.68338559330423	2.73163564158643	1.81588611704527	2.1862265331289	2.80294002585884
ENSG00000269633	AC017081.1	97.5296342863953	64.8284910932848	86.0113810942348	90.613985642692	108.993811720317	56.7274284651474	121.997008116379	59.3541623893523	126.594635656647	53.1271812973463	35.9797245928941	40.7230650378695	29.6312460729873	35.65769260511	24.5558158815056	0	84.056193625587	0	45.7138355870232	28.7742311259864	11.6540467604365	29.8647031695049	26.9370155622549	40.2409945550572	41.5924682967227	10.9004114693944	13.962777200626	35.7322799743537	38.1277478146292	12.5924809709021	17.2224194127677	46.9284826328492	11.2841307783358	32.269623992513	24.7647292153742	43.4389589824886	19.868988570439	20.4060051356156	47.7858103788397	6.56566519578752	7.86820226392257	27.948903649901	15.7017312621178	16.4678312805405	18.4673042866006	15.3351145283901	16.2218789484508	18.0707502429447
ENSG00000216115	AC017083.1	47.7083168386683	36.4602997435547	30.6349271773258	34.5691926993821	8.19566799234833	7.22695397982347	7.26591468472187	10.3020495429085	10.8696785055095	0	37.17860280374	46.4326914727776	22.225277792312	10.3354547047187	10.4346010072358	361.183144120431	0	24.6646007269693	23.4517920829181	56.4618452195473	64.6757635551482	0	18.2141791091416	36.5549599045842	35.6556736037055	26.197887047572	0	0	89.603436551737	94.6272094230734	23.8014220093218	0	59.5029617369309	81.6570016944027	19.9107312898943	76.0826022691901	77.7249957826756	25.2732742000739	100.732044446454	64.7564608472039	61.8472254220086	46.8699621347216	27.0648336115427	24.5194102509235	43.5617900602672	44.905415349469	26.948552878825	34.8194942594505
ENSG00000239775	AC017116.11	2.09183239319211	1.37106895410478	1.80379252561104	2.16281558745723	1.99304110313209	2.64206028166461	0.920446778123413	0.964083294214034	0.438155416761173	1.13458708642585	0.925490002685756	4.23725348054705	2.33709701541322	2.68848412080362	1.70435702747821	4.28109864508708	0.374141898736219	0	1.22159369230451	1.35235256647254	9.66919879365975	1.83718059561531	1.17126579428087	3.6894244918802	2.31831450236894	4.6004788830773	1.01003830977956	0.931178274315663	0.303618235777071	3.25170822242772	1.56400771914575	2.16349006139406	6.79757976550322	1.47408674995692	5.9860318737338	5.29785292941779	1.3092819616838	3.2723526901074	2.73989340762552	5.42357942650587	3.11279158012872	1.39587406261557	3.80137449238476	1.71290821259014	0.22038260727459	1.00021408088953	2.73099038740062	1.34703395115304
ENSG00000221429	AC018635.1	21.8318377963721	0	16.220141257398	19.3368601610324	8.23323925211782	14.2942974247474	12.7630899590907	7.65635915113355	0	9.19953344194382	28.911098394486	45.9574536065357	45.9113614304032	0	0	0	9.23758436352704	0	28.6796534630281	19.2115712478687	0	10.1138291272244	0	6.33599469648872	8.06129312250708	0	0	12.6241455507906	19.0097375310102	4.37646998176996	0	70.6046763049894	0	8.19977026069184	46.9536411656641	0	6.8629225638285	5.78117437467639	6.38559990912582	4.6861287786961	0	0	5.06384969193368	4.52620582610992	24.1224912723965	0	8.4329890908296	9.14859888506915
ENSG00000229413	AC018638.1	4.32855352744995	4.16290723556196	1.57995356719933	1.49517792617798	4.23662057827873	1.3082683227572	0.717439647650258	1.27871275336552	0.758431034721834	0.560033848428198	0	1.68408285913299	1.37229678322736	0.999725100690182	0.905993696804662	0	3.58148324078449	0	1.12134538755088	1.37295427906356	6.70023447762216	0	4.2541589137585	2.92826803137023	4.8598899726876	0.598257315104692	0.406399585521775	2.84657821058979	4.38206151754757	2.61638787602016	3.01378484151458	0	1.16737216288677	1.28686415793488	3.08974386913121	1.68986786832159	1.77552448726048	1.92093009105995	1.25674325625764	0.544341650748555	0.484115735851931	1.42265489456761	0.880857345436246	2.78585103052576	1.432698610321	2.7440460562427	0.912340178180933	3.26084728881886
ENSG00000213356	AC018696.6	0.131842968318039	2.81955836641489	0.0157264403771628	3.69547890319983	1.57445598220127	5.76780071728555	2.99015862468772	0.0157910568231633	0.00174912127908745	0.14057643024956	2.13138319420191	1.7749955044253	0.941035290036019	1.11082985617643	0.357390691743726	5.53307576188347	0.485452833490497	0.255927647816233	1.25708029311738	1.79105901709878	0.228556435725033	0.87942835408016	1.98664580566979	1.31451296832744	1.33287400343533	2.09419319332338	0.108340189324401	0.582453865609406	1.07165874017488	1.3410409177176	5.45704058663116	2.17779929959003	1.23870869975209	1.71694462616204	11.8996922256882	1.28638816360834	3.92463685355605	0.388948855849233	2.78620176101525	0.843444628604361	0.202201779112036	0.921314047243935	0.634779914925562	0.907794335733055	2.52960977718011	3.47151691277614	0.487010586887049	0.446666009051229
ENSG00000235388	AC018696.7	0	1.43272654743438	0.959394203057241	1.06524343206128	1.6881606518773	1.7120281234768	3.57478871401611	1.06115521247352	3.63889322750534	0	1.09143217855203	5.78282422025759	5.5785665241581	6.40907635988504	0	0	0	0	0	4.82225513362272	1.69195783349987	0	0	12.1121306745712	6.83780943848985	0	0	0	5.65622015473175	0	43.4638924770892	0	1.00156846403406	3.46802200121473	0	7.22569215901792	5.72465511856678	5.53629049718037	4.35335274524962	1.86333297709933	4.35457569373936	0	4.23837843376482	8.36762694074232	1.35428868893508	3.59244525823462	1.59159739815379	1.19386462356975
ENSG00000237039	AC018738.2	0	0.0130995046423151	0.0014399280857388	0	0	0.0170117717785107	0.422057189787171	1.17697140230293	0.0579230931565463	0	0.0078892968128085	0.0417388710386381	0	0.000381609570612448	3.36318426390632	0	0.00594875171667325	0.0166110158531763	0.171441427664216	0.0006958901872184	0.0140851777268848	0	0	1.38371220127453	1.94053477724929	6.52371828110553	4.23217406295027	0	1.12251030026286	10.6933694260508	1.11362416028361	4.07102021100924	17.3559295574473	17.2581068209233	8.61649249202838	21.123500118566	10.9952510552539	20.0857603430056	17.1161344539093	9.282833355233	15.872001332319	18.2455270254817	12.7972301816766	9.51074639297066	11.5886458280199	9.39646447777186	15.4933215105137	10.1135649245363
ENSG00000269388	AC018755.16	5.8671752322496	2.42548118797302	5.17865643259505	9.75165152561334	13.1441469631461	15.7541966524315	6.86864726798746	11.8874920907214	4.40863983087767	11.0921559991353	0.203896718185994	1.69382264608153	0.708769725061568	1.61896157617608	2.2753001367083	0	0	0	0.336546053655571	0.426861414399877	0.611927685368345	1.64252035827939	0.417022384066972	1.1513927300405	0	10.4817678910344	1.51400977916129	0	0.525498684143046	7.61713063263093	0.603213165366615	0	8.36804887915439	3.26967924469638	4.99698083781221	3.2592043341015	2.32139200944579	9.21533495999723	5.63124278283788	4.38356437032605	6.72833979590366	6.37627566135983	3.02529172475346	9.35269531844874	1.14934447607483	4.47688717043283	3.40643674715156	1.00954717207578
ENSG00000267896	AC018766.4	5.45504595367819	6.0893035862031	8.3345863953962	8.13855953351397	3.7176967977408	3.39504566092119	2.41878379388052	3.76852213955781	4.31322603010759	1.59038685966197	14.4632317667081	9.12169887372493	19.1515589307245	14.2560187368201	8.67455317947451	10.7848460543206	2.24288310361434	1.39525607170265	7.92766366022754	11.9517503152852	10.5419329507867	7.93936419124209	9.9724738388088	10.1630220110137	15.7332231716794	10.694254809686	2.7621963298709	11.4329466208993	13.744669655095	16.6905691454541	12.9839339664063	14.531310718902	19.5645730443373	16.609913544606	21.52228206957	24.9790784131658	21.5041215402996	8.40061344121798	26.7797392376577	14.4853587215029	17.0162274987972	19.4102594674857	10.8272655129887	4.32747163871628	5.56991870904823	5.60610913088449	5.43722885814013	5.46352463656082
ENSG00000269352	AC018766.5	11.5646663081231	11.5530461815046	11.2360758207984	15.8612926500992	6.14174080484034	12.9093819678885	3.82775922384766	10.3370167460151	7.18203955280596	1.61667867982164	21.0904016286775	12.3999836869111	32.9278524273486	26.2556108754794	14.1230055332161	5.93309115452912	5.63394340902433	3.84951108908653	10.4847216831299	12.7174409764952	22.4665934060732	18.7499116196649	10.9832463309835	19.3262748196235	18.0715533172386	14.1526188052505	5.14390180659195	16.1904586937568	20.4764941285052	23.7665727264819	14.059409118516	16.6843182861056	32.0436247111595	20.4076870359067	27.6520421364257	32.9743382327331	25.7838604028906	12.0124638393022	29.3695067740144	21.6498466996066	24.3925472293417	26.0510709776287	13.3915135735771	4.50954926676779	7.83924207549893	8.0206098063926	9.35806546989764	6.6979186160404
ENSG00000227632	AC018804.6	1.86987726334054	2.780662524938	2.77273587829596	2.20358133152951	2.26451478663432	3.64182246977287	3.47492701178287	3.15388215414892	3.17712430650033	0.686055199119438	0.431886239130883	0.316543075827729	0	0	0	0	1.74184279831394	2.92890120261709	0.625360238213168	0	0	0	0	0	0	0.481057355270968	0.325958182508159	0.238348579688564	0.796514338811919	1.91447616746105	0	0	3.06650262828703	1.54716435441983	0	1.37618876320281	2.2861822039298	1.5752394778153	1.24656626929765	1.14115113607631	1.13674491297868	0.905135352629515	0.939047354399383	0.343878883397061	2.00253334287825	0.527181179069346	1.32616248968362	2.08013898844494
ENSG00000268846	AC018867.2	1.58026080812192	1.54142209957373	1.51179282005021	2.35994064171971	1.36546757002924	1.18547328271337	1.43438974526188	1.39640417145205	4.78656881451962	0	18.2529903006284	5.011488863674	6.44157035512465	0	1.97534515743269	0	0	11.5477903333417	12.3979345723823	30.6639228972272	7.42751294189458	0	5.66761588761412	2.33123472080613	4.61065074638804	2.47106442342508	0	15.1377043701445	6.0233841845994	0	15.9386205519417	0	0	16.9202255021663	11.9727456001049	15.3432438498621	0	2.14564011048651	17.7776123544076	0	5.84486657729437	3.24677516348264	1.7070867314067	0	10.0485548325342	9.04740598757312	1.18829320544255	11.3429177231392
ENSG00000264849	AC019198.1	9.19900355571183	2.9357611706326	9.88408358974951	4.9558753476114	7.88364762550072	0	0	6.0738757690969	7.02029622313959	0	17.8852866310551	9.66029514954419	20.1126069723409	0	4.14822483060865	0	0	25.1952246675421	10.4142701552496	51.1953190229349	7.79888304317213	10.6590516876542	0	32.0127730012669	51.1142435157466	15.2014175790989	2.77382509048385	6.35783067236937	36.8523544881608	18.7563970433795	39.4533170513936	28.818380929542	10.4002201457403	39.4638174679659	0	29.6469005586886	23.0011881685963	12.1804229367177	6.1477051821316	0	0	5.63738182218424	15.1205712104707	16.0397180872848	36.9631062222044	26.4841738353583	4.66490014234587	23.1745112959682
ENSG00000269367	AC020629.1	0.5935124495571	2.40565459434628	0	1.74325952232955	6.77504773970874	6.04086790266017	7.77982837644275	5.7955179983409	2.47295351945607	44.7393903235141	8.57402568510403	58.3735906006355	24.4719439696531	18.602825978832	1.5809819331221	125.198284299982	82.2287308101808	183.468437050633	22.962595085332	31.1084595439888	22.4483587592032	12.9211129935906	23.6577535360854	8.29518262221853	30.7084243856559	2.63712330918864	0	21.6455228458535	24.4369431755563	7.76608588987855	10.4578841095639	13.0769695106146	10.5000874235241	11.5288332828295	43.6889941665533	38.20687625443	8.719048332707	1.90850605271399	12.3179519966011	8.79208047269014	1.87646355392055	14.444268427381	5.20942338607275	0	6.2966205833798	15.6316608590259	4.31163352025637	6.93893921209003
ENSG00000256599	AC020663.1	9.23497533048242	5.35955139440914	5.87598800639844	7.56306792383677	9.24313544740913	23.4138296976878	24.3504791476541	22.2107462635295	13.7466163157408	9.0690602039527	13.0523146386241	12.6797884457111	20.9035963127974	8.77086371341878	12.3093817125989	15.392893736353	8.65299276397508	3.74448761493705	15.7119693294218	7.46262575953859	20.0086428677687	12.7333054332447	24.7629657273065	25.6934266383165	26.8994274039729	17.8251810976111	6.84156920973564	19.0235944272585	8.744612230803	21.8995161354381	24.6783760342495	11.7447485564581	20.61438034765	13.9027589191902	27.0245157116015	9.11652663933356	8.60091206973703	23.3054107837378	13.1320759508656	25.6181865698997	29.1383768127935	21.1453368094161	20.4191280604198	29.7439285288183	6.13528368586971	1.61601509322443	17.5883910141167	13.0563108028098
ENSG00000256383	AC020910.2	2.09460533121691	2.76298797083224	2.61047416825655	1.86382850551785	2.5655390228754	1.58362526690573	1.12855108408189	1.48992198447339	1.43901231211712	0.666472511785075	2.04521920390744	2.16619633775657	1.67011749313529	2.38424682666958	0.692918352687229	1.52789422881997	1.5343155096588	0.228611236077583	0.88177694884281	2.05082523970143	1.75604973342288	2.42347500716594	2.52725849406465	2.97264687227811	1.79817076565735	1.70855345047055	0.668416040452046	1.34752995973053	2.32722648442367	1.39107791878298	2.25180378730993	1.8734267924728	1.95694153289467	0.490134682406597	0.474180938109135	1.33252003269747	0.589179337912319	1.15435302409211	0.869487463377533	1.21081810029348	2.22591086946747	1.1237881563457	0.416871619151752	0.847876096749746	0.896109164142348	0.52613574798893	1.12733630943629	1.11481803825517
ENSG00000204876	AC021218.2	6.03253213150138	3.01095191585843	4.2423327781486	4.06231699094402	2.88050453609322	4.42283646932135	3.30212072738087	5.05441863569733	0.910096634543549	1.56253111589176	1.4921801688921	0.0395716190593513	0	0.141734014093908	1.9513085019406	2.66167105452182	3.25538374562079	1.25091750103422	4.36391595591007	0.0897602326654774	0.698801802244467	0.213697416122396	0.163393072448417	0.0214977457131613	0.0434787968295798	6.00920072282217	1.03916140711337	1.42932623423679	1.28850952570977	4.15075959652939	0.173119056715022	1.10744971996724	4.82301231663042	10.9491874636694	3.96812863631958	22.850277124508	11.1058485493644	9.2417816542106	13.1784543093247	7.38626375677792	3.57871596498735	6.24333988579738	25.5676545430361	10.8250535576489	9.18921473045635	18.5700560418983	10.3236841968846	17.9435618288735
ENSG00000224512	AC021593.1	6.22203897377726	5.59789186984196	5.28258711291136	4.32811505424205	5.22233629612865	6.14924284306254	6.14421079553252	4.80666615959981	2.97175880336355	6.82000582351373	3.30464400962437	7.87331313430982	3.6947616979536	4.51521948638697	2.20252357456587	0	9.93510967171326	9.51628887571452	2.62043882575215	2.5732917532438	4.32664691017714	3.61928924733446	4.06831609293424	6.05935823056577	4.4831263307447	0.890656392146872	1.12558906205258	3.04408489384158	2.26368747434015	2.30748077875003	2.31097744776237	3.60352917093333	1.55579505437092	2.15008122073549	7.15265002203173	2.47153116319804	1.69350788122057	2.77636422780367	3.04464297587023	1.96000567463664	1.20381993701465	2.80168575065374	1.53842056310246	3.22285291422121	0.611731006492165	0.332329186856664	1.62609152656149	2.36080818236618
ENSG00000206567	AC022007.5	1.87189405719234	1.21942352614178	2.13664684040371	2.75207830405395	2.59402546945843	3.22462139644905	3.32045803575496	2.01360408049214	1.96538315118791	6.08713823079936	2.26282930858872	3.58770131279678	2.25673185729673	1.8582273059406	1.79137978464706	1.29123024127334	3.4847718125785	6.77263794352847	2.12666567538417	1.47235469677486	3.91067246686262	2.4397092200094	3.33427718800973	2.81972925429751	2.08279837591552	2.39577114583308	0.904913216785634	4.83843298579465	2.85220822722907	2.69982576503515	5.87366349760963	4.28107704334146	3.92117167258337	2.14801116898427	0.937542619138937	1.72255795155941	1.29642417257351	3.61912932068999	2.44386122064438	3.12366127536978	3.7178637656907	4.07499409676261	1.58962083107826	1.90452061189507	0.800440427983579	1.46526248779518	2.08456343305758	2.57056911113516
ENSG00000268093	AC022154.7	3.39842100327454	2.76475719960945	5.35887325116764	5.05169233289595	2.30423270028617	1.94852463285151	3.49448477978816	0.672303336060218	2.65591216418153	1.18023282694206	8.07986427297246	5.3896256351248	1.99808731873302	4.12671522260657	2.51826118652592	0	0	5.68332366992765	8.94654465249626	10.2482517384098	4.30337222465892	2.21763090624351	6.28729224952189	3.55852947671427	3.09604130134926	1.7412205309235	0.320107233772085	5.41462479238807	4.89641136449531	2.4502043558208	7.02654699693697	4.33594369946521	2.19890177871288	2.43969187756314	0.976149749742857	3.29078380439069	2.60589821400028	3.46405820822722	3.00620651751873	2.11196701430656	2.09457526046896	1.20376466976019	2.84752374705494	2.38892444258434	6.03995845871656	5.34712613748099	4.90631807716326	3.39807460618742
ENSG00000224005	AC022400.1	4.78967729121061	3.00338555155898	1.51488152695297	3.06548490539919	3.06847093387042	1.74263795356148	1.69745376851459	0.601374421260444	0.716357218343797	0	13.3387950048176	6.29160360228958	1.50303521994946	0	2.20651007805966	0	0	0	13.9977340584766	14.932004934991	5.8701143796646	11.6280496879228	3.30793783094169	10.1092826612891	11.1215443881949	3.4445073531687	0.743763461222318	6.15274530861936	11.309211122105	4.60853696972739	1.43229666039527	3.44215980267866	0.970775407746116	14.6463797798315	19.0587326340646	14.4704914743944	18.5141764886282	1.55853392471626	10.7562439065104	10.4314928679472	4.01641834970965	6.31578504155793	5.40559923304349	2.09869600159765	17.5287738295957	13.0056919725678	6.35258230265524	2.0599597787865
ENSG00000267964	AC022400.2	2.0070640052862	0.609365424567529	0.38377860075172	2.59539861682817	0.2423704076654	1.26583604365055	0.994121619319894	1.15469264427349	1.97286381899976	1.89799945879297	1.3421978687992	1.78156039967732	3.90418554237922	0.54376263972288	2.13257024112724	0	0	2.04695408044596	0.833843059029679	2.53454181624017	3.27240924856108	2.82066500767148	2.09740308380219	0.681667353942202	1.59911887593794	3.58397547098807	2.93726768658311	0.656641956238376	3.32930573463265	0.875761393612585	5.03568038961519	3.8436287994879	0.695946702456387	0.81429084532237	1.67038039093806	0	1.11060218543956	1.96098241048295	0.401167550291105	3.01149151389106	2.47610600999021	0.408906906018878	6.79203572853474	0	1.40713349947251	0.558402154211989	1.49546444301406	1.24134588379766
ENSG00000249214	AC022558.1	15.6557733708506	2.11511802769144	16.5943547112353	3.69361535550287	0	3.91657857643634	7.71821988653077	0	5.48649114682545	0	23.3171281591038	30.3174272147026	19.2834706282312	6.97180718077287	6.18246567572341	74.3581871929714	0	0	10.3276186117932	6.92851150057182	11.8039391070306	0	24.6204987496221	11.6666540308665	38.3845143988931	0	0	21.339794080256	0	3.63551785492037	0	0	3.65023035337805	0	22.6368732759402	21.5875961006516	31.854186848375	4.46005600342665	12.7414301625011	0	5.64725546753466	15.7980194470216	0	0	8.25303739882552	6.04288037145508	2.27387752305766	0
ENSG00000263525	AC022909.1	30.9900387699276	12.9479409074417	23.8042087922373	21.6753572402117	15.742220219756	23.9384415316587	6.78979880993749	7.08164338023107	15.5578130231991	11.8391299136791	25.3270472808998	35.1853289125033	26.8828987131479	65.7710999784965	4.14822483060865	0	0	0	43.0371889724214	29.8328986281318	10.4266021368244	21.3181623230674	9.82354206322909	13.6197074802825	20.4456495906197	14.1579369588393	0	19.0735657755558	50.1918832418905	3.12607183931791	29.8170023810902	15.1768060405401	5.20011007287016	7.90999434434111	11.9727456001049	11.0924403242134	17.1717846007237	0	17.1902348198398	0	9.56869748097892	24.8318752726399	8.63278976517894	20.0496687726546	55.9147522943528	48.1229129611751	13.7309040800287	9.26981900453924
ENSG00000266482	AC023157.1	6.63711995753944	37.2719105391134	4.31670785591883	4.9558753476114	8.19280542017541	4.79233657642761	0	0	3.51015516880358	18.874270309432	44.1191420250309	5.2620742616283	13.5273121710993	18.7917235343454	8.29646273172055	0	13.5522633709765	0	26.0356114575179	20.5129317301381	23.3966934960538	63.9543395998044	19.6470573015706	26.6772829757319	30.668498293769	20.6670073151811	3.36202828060728	19.0735657755558	100.754851669727	31.2607183931791	12.0551582171767	15.1768060405401	15.6003302186105	21.5257186188905	47.8909506863433	34.9090326668822	69.0035645057889	8.12028195781179	22.1643050139457	18.4086733807649	0	35.1745524303782	18.900734569699	16.0397180872848	77.3330413466099	52.9684679734877	12.9939128698648	36.1229582114006
ENSG00000206176	AC023490.1	9.40484507719878	12.7556382120378	9.63699688201226	5.34504409765582	22.6215316459166	24.4061232666098	26.9026075894336	37.6105165198519	2.79372032088815	29.5201376248235	56.7674621254254	60.9495112929139	55.5280928261578	40.9049205428409	14.0148980937161	76.5123849213779	2.56625887134409	0	24.6970273133443	37.9448084169757	17.9652044517061	83.6776997755466	34.233575427761	57.9075558848672	40.079651939643	18.1155062787728	12.6515064520127	8.44965343962844	30.4190249683992	2.89733102021526	43.9017285515296	32.5751761955094	14.65722749895	2.65572836813815	3.95938189411679	8.06044269213295	6.22988910986222	23.3452458996932	11.0449098100668	12.0410110905811	8.9150945255047	3.42524002299149	22.53305478497	21.4332061377293	4.29449874182325	6.77785812090198	10.1395906118929	9.86664991326051
ENSG00000236833	AC024560.2	9.59051729553288	10.1832977944189	13.990488652966	11.8636254474094	8.28932089444774	7.71406578269946	5.07458462141659	8.36819383565817	7.01178519919516	2.66814846282929	0.348412472730155	1.37902635821983	5.81785081724169	1.14675825236503	0.549870843876995	17.3643683134745	19.6715346167814	3.70456246698957	0.120092492736468	5.36508306967679	0.357780630873001	1.03475717288131	0.30664601933753	0.455988829409751	1.04380192582281	4.08491241560859	0.057774644767918	0.941755235711725	1.6224224233947	7.46258360454415	1.78488986283829	3.63890513464097	9.20568664002264	4.12385950950019	3.28462686708667	12.9147986413122	6.11668554134425	19.1217244724685	7.01435043969262	4.17992392004486	9.56141976911893	6.08068473313105	13.0527077391156	17.4804139645967	11.5754375815732	16.0764202035941	11.3173512406488	12.8623991728831
ENSG00000214135	AC024560.3	24.2464363546739	16.846037214967	20.6103751043289	28.5902424301645	13.2511768852074	16.9911116378242	9.86305245463823	10.4587071251451	20.1128198827729	5.31675577913094	16.7529156293204	17.8229257670847	18.98439811959	18.6249920319997	10.2951796481446	9.13531008614783	2.94075774758368	5.98851045388523	17.975873558227	30.5326865733739	31.9765163304794	24.6836652570408	33.0730208110718	29.4842154115653	16.6301664120931	22.0059122873964	9.16402468839655	24.7840185527143	24.3753308234765	18.6188649751319	28.3789071166952	32.8815191902116	12.725566565544	31.8363150894321	38.1007360929589	58.4933949010528	35.4830064556702	25.8965960232157	50.2156513342155	21.7886671277204	17.2489444162293	22.244447864998	39.1010087302541	20.8058406734086	49.888327262725	59.5580402274208	25.6232699111022	32.4902948606268
ENSG00000267740	AC024592.12	2.93186612925556	3.21724883848306	1.06887471131438	4.18252858142332	1.07147452668787	1.92244978062048	1.64410582560005	0.957805939012609	2.59566611195239	1.49287385296361	0.945639527979523	1.15481451072337	1.47186863712019	1.48327579948956	2.68460294624317	34.4934469282243	2.84317297991991	1.99048908931196	1.52871248798977	1.16700797549246	3.06969853919639	2.73575370814222	1.15986253459086	3.7431003238664	1.1703054767215	1.66819620951664	2.47137126610139	2.96176493435685	4.24056205518156	0.980319010173046	1.96038434897466	2.13274402956622	1.78960186136386	2.4750409678725	0.507068435079	3.11079165973089	1.12362750274673	3.19614433394436	1.688535399209	1.69916942950804	1.10769117434406	2.29437047371822	2.01550660623639	2.07103947620086	2.78634639777228	2.09431725641655	2.70817100940405	3.53185856523882
ENSG00000231443	AC024937.6	5.18978823061644	3.95647553707325	3.45476174036364	3.72987795144167	7.46862970989307	4.12035515034973	2.57892032811318	2.36161047725267	4.30258372156016	0.966613616525289	0.245775993837651	1.36181342594798	1.69747754995716	0.12362973162773	0.242331051560572	0	0.655828807448807	0	0.276357945272486	0.384185896310765	0.892710190589689	1.14783813276848	1.28565516218515	0.517925310426723	0.340873193355759	3.02093206144601	0	2.63961200642417	1.89267012846487	2.39616728403506	2.44508430359503	4.89846435910328	1.76420698395845	1.67471337741986	0.427082363615456	2.68993552154319	1.62409921620423	1.53417412141947	2.00091989533212	3.17015998183286	3.68138002504851	0.56856173730006	1.64720943583956	0.697396493398586	2.34864379363464	0.841338632359056	1.18781368525023	1.13713685255579
ENSG00000265249	AC025280.1	36.3946751120722	22.9403889848511	33.0554397182596	24.0175558867343	17.3626012180198	25.5064480131941	24.6373782400637	10.1672194867929	0.315074436661286	61.9765432911391	39.8358446320219	47.3801795405533	27.3239934780793	17.3412553324895	42.9443148005642	0	0	12.1017693781096	33.5147251994936	56.0635960301726	16.4374693563795	0.603386314288325	17.7203597545582	24.9036337069051	38.833025467035	14.8856959143111	13.4481314066439	47.5494896680085	31.5754824399687	16.0502009086537	17.5726166380704	45.530400273001	20.3226811227812	55.5654209155083	47.8909506863433	54.3429380933096	31.1667435577429	1.90266762350526	50.5231836039678	0	25.1829330952468	24.7326993737651	13.3792618336162	21.2927309671035	29.3714980742675	7.12061274589775	23.9931181256258	34.6841936002905
ENSG00000179859	AC025335.1	3.28488079055507	3.66878817947492	3.22015537741041	3.70503915816574	2.93591182247856	2.43100042152062	3.61533516738215	3.22205740987854	1.07987956493752	3.28000359001136	4.687877396015	5.35379556816828	2.91715586508132	4.18485834992996	2.53247535881937	2.83255814332787	1.36184734186195	1.20624079740565	3.37368201249528	3.98674123409771	3.27371806141427	5.48908269064637	4.59706145108478	4.73213837151962	5.48197195525972	2.11524498469235	1.06893725091555	1.85921075083815	6.45902598168711	4.08714258056889	2.03428073284647	3.70812208078538	3.46217538828834	3.05773978049694	0.990665282397733	3.33956366128082	2.0136744843723	3.44222317803766	3.56210294740251	2.013422232369	3.62872277786838	2.34465849814548	3.67346632719329	2.26209552813846	1.82228866912082	3.24061980430175	1.73298356541344	2.18526499310488
ENSG00000220984	AC025674.1	40.4868056509408	47.0114765347019	45.0710017942329	77.984493147933	48.3796717008388	57.9643764816556	32.2063748174755	20.6683832837855	41.9164400646359	50.5891550234373	49.6239679629985	28.3109115967139	46.1553099159502	9.68684783694	21.6374339139838	0	0	49.3030276302716	25.9291030678187	61.6795545895168	22.8427772766583	17.3114831401701	106.930707925908	50.9066257439462	60.0201527904561	5.25639676031093	30.0685740811279	37.0763432870437	0	19.7646154208246	42.7328461080717	77.7146738544029	16.0735957471924	36.7634298675711	50.5503345420887	104.95049541256	29.643103491321	38.5989675806831	67.7223790726872	19.3091776013878	25.6317497320853	40.4562534152343	66.3151326711455	19.0346649786311	46.1389944587078	49.040462195966	50.4114276963045	17.3500641837146
ENSG00000266457	AC026318.1	39.0492992949718	16.1700298545876	17.8805365657264	15.943544029272	6.71013065826819	6.21008884807951	9.5222199109623	6.0738757690969	44.2409517286631	11.4395190547197	38.7679674763662	45.510897321492	5.63868812529392	9.39587528883022	48.3815134510004	0	0	0	65.6876748389589	22.9947488442346	29.076719446243	40.0908130407873	17.4282903791057	15.6393876942404	0	18.5255764046863	0	10.7571348441112	60.8600056972335	5.77572140388594	0	23.4004325019671	0	17.3766864028886	10.7879552861717	27.2986477363173	3.343270684136	0	17.8712441346929	8.66487955487789	7.02505664785335	43.0395017441745	2.10300705296094	21.0247157867967	6.27835134366614	7.46377640031509	10.1945510958459	5.58028302123206
ENSG00000268640	AC026369.1	28.1316746032173	11.8333208665783	45.4201118134819	4.06079807193075	32.0971409834453	9.44120452053935	9.80342656106212	14.6920291934482	13.4076856059935	16.1460339473126	4.17730442600875	27.0770060722509	40.9883142992742	17.7260817054253	19.3410771965263	0	17.2252016281054	0	13.8077322972604	44.6809285038199	19.0598866488129	7.46757580165377	14.0779692258629	17.6138031619918	25.530464516883	3.35312344063525	6.01003968905074	7.96676057064693	36.3215737761242	11.6650798285338	5.4241453851372	21.1443670061823	7.30104178090923	28.6627369986798	32.0118713273015	23.8974524928504	11.3905598315392	10.2044274225551	13.7632766588604	14.312631616737	16.7656809194724	4.83886556972888	6.25088706390072	5.69871721472566	18.4927275004416	14.0390927758789	1.16097019307686	19.7517233145638
ENSG00000260740	AC026471.6	1.43821596609343	0.710235700879055	1.26433940527828	0.930750173649592	0.700753539219448	1.16276102792983	0.483363167050689	0.528726084003816	0.346720484398948	0.996604908809707	4.20163697791819	2.46165645962717	6.39738073786754	4.36600799568612	9.04715401585996	0	0.971775731415809	0	4.37480973118303	3.35528419930949	4.40431053388974	3.31308511292869	2.2007084081781	2.46035959689403	2.61697601438614	6.84567819525881	5.9116706134255	10.3003118984591	4.20273307503766	7.23359294036146	8.70386295299861	7.51962336530166	4.42267159426567	9.72999512238549	1.19948820252591	7.10789251830671	4.97935683166848	4.38601568539567	11.7531685981732	3.71342140324861	8.04009976799588	11.476187557504	3.16834928974621	4.66639317247381	8.80187137427503	18.8542111871161	9.82432054333448	17.1327719045498
ENSG00000268885	AC026740.1	3.14676609690819	2.39702421006722	2.60339844527212	4.10063459495961	5.78506568833189	6.51038802096111	1.38262267489735	2.46838567993136	3.30227729043942	2.04881599043859	5.93104959357032	15.1197743773218	15.0393920776712	18.0447871731026	4.91816896604759	12.4020404255502	5.0978024992414	8.22309058260278	14.2115180051477	5.36293310580909	9.81472103632033	7.63376427136663	22.2647907763045	11.1347431173559	14.5515782067053	2.96905706156043	1.53769697943499	9.40031131997409	5.63892093673976	6.48067544369189	12.0865830314405	10.0827922069763	6.01564764678122	3.49264645337449	0.852799436252558	5.1803158413714	5.0999338071619	4.66558261259595	5.94147024776097	2.4925587357098	3.99101225297508	4.80710924655383	3.12818989513622	3.86829035601881	7.03321977398342	1.72217025839808	8.75280978191673	7.18313227541547
ENSG00000268913	AC026806.2	8.09388131130861	4.40252453497031	4.22588018400916	9.351473803729	4.91660533064171	13.3258878931667	4.15026210328631	12.2508318708977	6.08062554469759	15.0594200567426	15.2218192723445	11.1056476642848	17.8527977097075	7.07390921668425	8.03803274129669	14.5508555227375	2.68491841179843	5.80611917034705	26.9779485908711	13.5828393737812	21.3120208201349	16.1326753284886	4.4545408236253	8.25962940390929	8.3484023665005	36.8157923097144	17.5392610366252	17.8802094110701	10.6775115211081	20.9264800243672	10.7540540297195	14.8207439315574	15.4199066940651	11.9160731567744	26.4964763436668	19.3439090505684	7.32242641210667	13.0082635449392	8.97752010136576	37.4327643712775	19.0847377147777	12.1323012440498	12.629422457434	14.0447404049897	13.6804087391048	10.316792706574	18.3573100762821	20.881353443182
ENSG00000265047	AC026992.1	34.194883726253	26.1843494538001	38.6503061740854	35.1145995013761	24.8267581588927	4.52635389274251	0	9.93908578932257	6.38209645751536	0	102.216851649994	46.9069334507835	53.1730763359193	75.1670293539568	28.5602259647628	0	0	0	70.0275401008685	81.9563696995968	14.1797893678828	74.6132733919405	68.7647944426036	91.9024784742953	65.5964172645193	46.5009044735241	0	17.3395415500277	125.943462827053	40.6389169148688	72.3309870052966	106.2376601324	26.0005503643508	49.6710601628395	23.945554628362	82.8033434303024	60.4568824687477	28.3245485127328	38.7877087870785	13.8064893800761	16.5479352950095	0	128.161422634954	58.7642330016472	142.103940620601	68.1023159659127	49.3343145004789	79.9012682792977
ENSG00000266399	AC027307.2	1.48150218368536	1.08805973768348	0.898926920273101	1.24758646859876	1.21916811220739	0.863472218580322	0.507616224114243	1.47977744102489	0	0	0.702038496049074	1.6409768327239	4.7125974849244	1.84561159947718	0	0	0	0	0	3.3022686197014	0.696328367784611	2.14972161411937	6.43207153251159	1.01627712830989	6.17862248908636	0.615602960685446	1.98120437889383	1.60281532296561	1.31940796424558	0.701770639568332	1.64775740251292	1.98744377338319	1.6748280946386	1.73467673802263	13.323781101228	1.97151251304185	0	1.8229278864848	0	0	1.50023367299753	3.54739167177225	1.36714781656494	0.48471637397597	0.405078117166781	2.28670304182273	2.62460196523307	1.11826284518753
ENSG00000266587	AC027320.1	6.63711995753944	0.614436070892585	0	6.1540344045546	3.4600240150799	3.6771851933961	0	11.6657017983406	4.18335881400027	0	1.99858070893021	6.57758286815301	0	9.99012509339032	0	0	0	0	12.9794473651218	23.3383636576773	8.60932658179433	5.15361099387031	8.53447209286106	0	26.6254435638393	0	7.87234181909867	2.47096331582378	0	7.17748827306634	0	30.3535406866025	10.6547306248091	7.69149149244768	36.6927103969902	34.7848892681425	11.5005940842981	0	10.0257060050763	0	4.13699114539409	12.4159042437614	10.6685520333077	9.22776435104722	5.61798632033366	0	6.13994280832498	23.1745112959682
ENSG00000265708	AC027348.1	15.696030099065	19.6789312984596	0	0	26.9643288795513	4.73630324977356	8.76875198272783	0	0	11.7140394281073	14.8966346510179	43.0193841325481	0	0	0	0	0	34.9689330990218	9.51729817995798	0	20.326728757633	0	0	23.617733808207	0	13.3177422994652	9.46996165569846	34.6653640287886	0	6.30908116286442	0	0	0	5.83637110769708	21.0586222762244	5.54435345818921	13.5356428558582	0.859931117336635	21.1196543662384	14.7402302220547	5.08351834241208	6.98093141518977	0	0	6.0397278760794	12.6441821455655	0	0
ENSG00000143429	AC027612.6	46.036453551288	29.2180430233561	35.0128431134613	50.5871522726817	43.5062691902221	53.1805995974591	35.2456127039103	33.1207294393528	42.9647145137917	23.8384136792061	54.3778704206617	44.8643129006851	89.9586807469986	104.772752574207	27.3899597625777	1.64752607077071	13.8029882125621	8.86515461086557	38.6645362598869	60.0843193402261	36.4908603137663	54.456822556735	36.7879968029409	81.2674611637952	34.6273161421694	60.9439055058744	38.280397088001	29.5089533631965	44.2933112191016	64.4104916418309	55.5326366952496	60.2997705232568	19.6756589271041	72.1962997061516	36.953503173709	64.7270189160759	48.8666189170713	65.6891140345654	83.1350801735616	44.4795793673942	47.4039809676549	55.3726425315853	47.8317729464275	84.3198055160086	61.1177277069957	111.167880886343	118.865279739381	87.9820958017812
ENSG00000215067	AC027763.2	2.8121194207533	3.43097983225635	2.50623338668945	3.68753967944976	1.75960673747435	2.04284386211705	2.28085006163266	2.23999481297123	3.0350675539106	0.600802932268824	10.0463252186336	7.67790193640903	7.86615738403196	8.35467791236943	6.17827527237879	0	0.81784965198196	0	6.76742314767099	10.567176113859	8.30663144375284	14.5095293522829	9.31999037120007	10.5077339473699	7.30778974646075	5.41777235857152	3.05412978274161	6.36056895473916	5.50091388120601	6.07107568028326	6.52132382978567	6.5080742775247	5.25701272777186	5.23942864726802	5.85686361297337	6.39878330000177	4.60685918570081	3.79166237560731	6.2614739206219	4.46930326835566	6.40010151919733	4.58059416492854	2.94392865971132	4.39269041544429	4.38256830199369	4.91551107367757	2.44995806057417	6.29028409478795
ENSG00000264020	AC027806.1	3.31855997876972	7.01623050266316	15.1378632809104	14.8676643349101	0	6.08268738731688	16.9745376851459	2.60079608668296	0	0	16.0902145380948	4.89369520311429	6.76365608554964	0	6.99211800006119	0	0	0	5.2071350776248	0	0	11.6280496879228	10.805896269552	0	15.2067725469201	0	0	7.32696135593429	13.5292095910065	19.6359537027319	0	0	5.7201133325018	15.9892896294854	0	0	8.51060570636891	9.1816944869374	0	4.71617167854616	9.10138637718036	0	8.34503010633964	4.92230280294363	8.82514248350252	3.78346199810626	0	16.087596041767
ENSG00000255990	AC034102.1	58.5306900175629	29.8658585832535	35.4899806491103	46.1713087960015	34.2325097255093	28.3767174318773	41.8357102285857	32.6812884168815	40.3981467881807	16.5778243044312	11.905797112426	37.6141011425761	33.5475649270327	16.7726696338968	34.0081424278708	48.0691300077197	31.4608531247953	23.7950257699085	26.2231838557037	28.010867484492	35.6753545532272	30.1833158071916	35.526612798995	38.7752391655235	18.6294427508789	42.7818773444444	11.5767237376255	32.676098695094	18.3421912367311	36.1165510033621	44.5025890973281	42.9257512397741	51.5606465206328	21.0915011800429	50.1023732164385	25.7594517094001	10.0090443328297	56.2129524625513	23.9931874512956	61.8011725696139	50.6902149182578	22.6677035534231	25.0423920271298	39.1584908258115	13.7466273425976	9.61874790783914	22.6690158860147	16.5827327152239
ENSG00000233006	AC034220.3	7.51387601754359	4.92700469182889	4.7313206115959	6.40372682070177	3.24098274488178	2.44088285299132	0.805893044930005	2.18235614928301	3.36323203008523	0.971751804758644	4.1655196293654	9.41252811529791	7.92011776323319	5.02969151159637	1.54706920536802	1.16491019372244	1.56980092933992	1.85115475239157	2.0506636922856	6.76113175473328	3.18233186768493	6.15038002027629	6.79653859692515	5.50086681505455	2.29029929609769	8.78813471367744	3.09837721687387	1.75799498343675	7.30264439508946	9.12399967866872	5.27825846545722	9.4848063405334	8.51925405836676	7.14722953858664	22.3203620388295	9.75877143390165	1.6796954702298	4.98870213654008	5.01714273817663	7.89901261341631	8.84060121408791	4.54828185565373	8.44777533553899	6.50313303309354	4.46417918337344	8.17439524467999	4.54587913420715	10.3964606400114
ENSG00000238601	AC040163.1	34.5760262411781	42.6351623585627	59.0018082620258	13.5159540533475	21.007151039323	14.5220477132388	12.3451020523489	6.62604629356025	22.3372740861997	3.29519231314252	69.2093542334533	43.0532443325737	28.1818202156929	18.7917235343454	19.1456731728142	0	0	0	31.8213313061246	92.5286273162914	12.998131010864	59.034706998559	0	43.6537357784704	0	51.6672422592199	15.4093145703315	22.0026981287017	50.3773579947929	0	25.9110506621519	60.7072598593994	0	26.6619219386507	114.9383133613	70.2574236948298	16.4036100497002	1.83542142994039	0	12.6559512076527	7.28024514802248	12.4159042437614	30.2410766397872	13.1461530594683	52.3358732705765	52.9684679734877	25.9878257397296	0
ENSG00000257026	AC040173.1	6.32621519858709	4.84313520852715	4.31017357956277	6.04338306904122	5.80528260430309	5.50675028161214	10.9910326680771	7.33825700467523	13.4317790021347	1.47195460480025	9.40746525978788	4.35964017765141	6.75793403500166	1.84912723043161	4.8194343844341	0	4.96595007460296	0.554056559553451	5.52314406338903	11.4066333000543	10.2077420078474	10.3572833721172	8.82793636246519	13.97243151073	6.456933648161	6.77685503116798	6.9964547933084	6.79416720918077	6.17831733773708	8.89183343252982	8.66425675337752	7.79004779826554	9.73336007847553	8.75132979313283	20.3518740891719	8.17288504436554	9.35688305814325	10.896541927951	10.9777749485388	7.75643799698354	11.4621179571004	10.3187179969832	10.4378739709841	14.4321518614509	5.71301001634591	5.66760790744475	9.87260991345605	8.3714602917121
ENSG00000266447	AC046143.2	6.48980762497171	11.1055193780803	23.1363835985592	22.5267177291657	11.2891589079993	19.6923738418352	3.13212813589196	2.94132903670509	14.8890695497544	4.82773798756771	11.725349450661	13.7706844194776	19.8367624627309	0	0	0	0	112.924948840355	14.3216065087864	20.0441131385178	0	0	8.84751853036382	14.5512285442958	9.23249036164018	5.16676102975305	3.36202828060728	18.8987582545748	12.5943462827053	0	0	15.1768060405401	0	5.44817570475617	0	25.1772829104201	41.5178198118339	0	8.65631934181857	8.19247491549516	0	13.3104074057506	0	8.80767637544568	15.1875914536046	14.6106512411328	7.76423914622676	4.63490225919365
ENSG00000229334	AC046143.3	3.94548687737966	1.8434027922315	1.2780355438551	1.81579747823249	0.885617899651577	3.20262820364079	1.19654324144119	1.90017680394025	1.66864058500594	0.342353000261944	0.263734662252908	0.546834263307848	0.917158150816605	1.11074737406557	0.724688824957272	0	1.13523212768269	1.13015550537664	0.904904484891782	0.582181127625283	3.11233478163444	2.19169241856579	1.77636282981479	1.95641320347343	1.46175638435961	2.62372671468111	2.77969432343472	2.69056065415311	1.68875644438516	1.99189414974801	1.92247475000369	1.7948750183672	1.92203059777492	2.86633635750706	2.82543875847851	4.33527567202831	2.80391654270857	2.21981943873675	2.93013218364459	2.8490657265308	1.38475820427177	1.3018573140358	1.27705559236678	0.680269256734128	1.30431729279923	1.47933911503563	0.702866962909542	0.662487943793713
ENSG00000265197	AC053516.1	11.8164277924716	8.52830929568808	7.89655607304196	2.66432435356508	11.2604506120729	7.62887240795204	19.488482850324	5.5795315946373	2.53096398116687	8.51563134379213	0	3.04534655477467	9.38276844939918	0	5.23715459806734	0	0	0	10.3138735314899	0	28.2466215315542	0	19.0069886601608	7.71282525226352	65.7874409017503	0	0.125513272391222	0.6658138192063	0	0	47.9084206468483	33.1389962346419	14.5475400679784	12.9146792796653	0	20.7533463905388	41.8517208387123	8.40351527954494	9.15235776212294	4.12458173611054	9.39006406653218	2.55691829652847	0.695801802574956	1.94071434351535	16.6246533969057	25.4237049085612	6.17054535326231	22.8882649335484
ENSG00000268206	AC061975.10	2.14958646951384	2.08238167965209	0	0	0.983722927221848	1.444597152421	4.2969156813054	0	2.04333735557447	0	6.17326246467327	14.2967325035227	4.63571043596452	3.17295158798265	0	0	0	16.205623591995	0	2.66919278858927	0	4.66238458073395	9.37001368971931	0	14.0100895509299	0	0	2.02288074622073	4.48003614744574	5.20466393146893	0	5.41725233141721	0	0	0	1.8075612738505	9.03723637008527	0	3.72124197135296	1.99253779860143	1.66016761451628	8.73525956712055	0	1.39977911886289	1.14985294035165	3.03759684787942	3.00695305325907	0
ENSG00000222020	AC062017.1	7.64568746279648	1.71613418022583	1.69157525075958	3.2420113755976	5.661759015747	5.16742357537257	5.28224491687492	3.05810491178901	2.62818866812612	5.11255580036627	3.39487048966877	7.62058657664802	9.78124435604739	3.66929107046167	3.35594974035283	0	2.33373769908159	0	5.10435639948324	2.58870699417517	10.3133121835824	6.98535365871289	7.21036881937577	11.3250405900806	2.90362144629416	9.51971574700526	3.51336892061457	7.52094607330977	6.66152859229923	8.99245471435974	15.5938958062916	8.02465005203607	5.0110479125817	1.478319273477	5.32447624519824	1.93276702441318	0.496435150437926	6.15106492946569	3.08432534944389	5.51836563658517	8.11258402092737	4.80043574372887	5.08277657451215	13.4561228586507	2.84977672506806	5.00095010167659	15.0800413700828	9.17932691057345
ENSG00000234028	AC062029.1	2.48265289850696	1.52505156106521	1.59514852848832	1.85262679689557	2.59200405310864	0.78331272604605	0.934050088831538	0.771763513637926	1.68391949614996	0.418215289549691	0.236699302930766	1.33360987110312	1.23091084460323	1.06567698522968	0.151866177358634	0	0.0564362874361112	0	0.501879551216629	1.02605128558788	0.564360102298668	0.818911110941393	0.538564608231762	1.24271786570314	0.400221774935975	1.54524013050441	0.647367435216168	0.328061717175623	1.21178511951282	1.12014047517456	0.914077532264066	0.512451712416748	0.589495854517714	1.16878427064132	0.167076095985189	1.91688941759637	0.789410194186256	1.63422151384542	0.752343605480124	0.832322963125737	1.10368184334353	0.67546634384977	0.942387392501467	2.54585808173669	0.943158664399082	1.55434308067385	1.62251440231271	1.4572315576087
ENSG00000224099	AC064834.1	15.2039427704506	2.35172060382423	0.986774174605678	56.8508411423721	7.16704121663714	78.7971458486185	21.5667122169957	56.816963843386	61.0807818412034	31.8063329969561	0.458942129457629	0.05352102558167	0	0	0.396594359216786	0	1.71414702075907	0.0877179459521632	0	2.07678921511541	0.155016903496121	0	0	0	0	0.118740200163778	0	0.139918115667354	0.417810712942553	0.0711551989470888	0.145073870946205	0.0563402381437849	0	1.60950243954386	0	1.88169825463822	14.3115728070302	27.7921393729841	56.8756186114785	0.0230275148308755	0.0579645588230618	6.72055293994531	36.9777246365257	39.4586746000907	1.38720879467153	1.3555716241804	14.7989810913255	1.95738333686875
ENSG00000265866	AC067805.1	1.48150218368536	1.08805973768348	0.898926920273101	1.24758646859876	1.21916811220739	0.863472218580322	0.507616224114243	1.47977744102489	0	0	0.702038496049074	1.6409768327239	4.71384768084244	1.84561159947718	0	0	0	0	0	3.3022686197014	0.696328367784611	2.14972161411937	6.43207153251159	1.01627712830989	6.17862248908636	0.615602960685446	1.98120437889383	1.60281532296561	1.31940796424558	0.701770639568332	1.64775740251292	1.98744377338319	1.6748280946386	1.73467673802263	13.323781101228	1.97151251304185	0	1.8229278864848	0	0	1.50023367299753	3.54739167177225	1.37428342726161	0.48471637397597	0.405078117166781	2.28670304182273	2.62707185567093	1.12205097392097
ENSG00000228389	AC068039.4	21.211338327928	20.2230001813673	16.8186858938546	18.6904899187441	15.3561858473991	9.87879954261916	15.529909675787	12.2255726934151	12.5934360863744	9.13008423409832	7.56930454877563	10.3396701864111	7.76164901935965	13.9730104449878	2.3553308281591	2.41242659805092	7.51808813858906	6.27584870347296	10.3906797616127	8.30744773792609	5.62077443949617	4.59042410386883	8.16377897205125	8.8120665760394	11.250216380132	2.71247915329344	1.29164995771124	8.03930200393164	9.86334926634149	3.38416010738101	6.24290600776581	12.6012324083626	2.54512415982632	4.20959082417599	2.13862286828769	5.20022734982451	1.8068349295733	3.39940803050696	4.83138236145798	2.40801904879458	2.35286813672324	3.13559463981141	3.30040495670698	4.96273364631525	2.64935902674656	3.46018439174333	2.74708443445861	3.89754263907571
ENSG00000251485	AC068134.10	4.39522958645189	3.17494103960489	3.87377990269885	0.923215569502222	2.62489610836472	3.78488755452415	1.36162894765913	2.49040775894042	1.13937063429637	0	3.96937170969167	3.41812743929201	7.18159016969155	5.40850074693704	0.530246790284926	0	0.752905946552743	0	0.406929815093417	2.25287125587961	1.53629561871732	2.97883658215301	1.39475466226805	2.15729640875814	2.6877910348465	1.21418230931195	0.461970799564117	1.21078917359274	1.54952148357433	1.64762972458511	2.8396193592208	0.731766623646617	2.5123709467285	1.03734420825422	0.28346675546388	1.12866837668136	1.96003657719988	0.510772199121557	1.11391716359766	0.960187674035249	1.81638216204622	0.904272154991161	0.170017971022071	0	0.235094962000627	0.154147549628245	0.482864785425264	0.109419555234723
ENSG00000225049	AC068279.2	1.46512656542864	0.961812584858233	0.929265159309288	13.6309579214956	0.496045222940567	3.79246528101484	2.19939706726419	6.56066671378501	4.78359066186245	0	0	0.734680694167618	0.0271188331222972	0.525089230691809	1.10675009160111	0	5.35617451945421	0	7.14001302130186	0	7.95183668084663	0	9.44061679370451	0.27812077517817	0	1.48741947171034	0	0	4.89637066045298	0.470900188592897	1.67447886275228	1.30933188460112	1.34623840870173	1.04682900837046	9.45959534949739	2.52996051346062	2.17600353031148	2.04836770956246	3.44186924075568	1.16815373829693	1.34775316273981	0.213677312493171	1.54045648982348	0.83227094250535	1.400204195607	1.59676664985658	1.6814652653536	9.26973208762757
ENSG00000224881	AC068279.3	13.5135559295523	15.4013345315398	20.0769640361446	14.448366103094	11.6025004620037	6.23114805246883	4.86646893057349	3.76407521640231	9.92413620855852	0.067980067484085	14.4023010433639	4.83860266589614	4.27071734050605	10.3546960233655	2.19712545672018	0	1.08348676480918	0	18.7292382131217	10.1049060592428	4.27768843616008	5.00167314490874	3.62455197848625	2.53838612395919	2.6140353501334	8.5295086722117	0.231575065709366	8.09019533282483	12.5126125656984	19.5263278002619	9.10299768149803	8.36616553618438	11.4677695798617	16.7070328851852	6.10475351780968	30.3011575170833	22.7823905666409	16.932487281968	25.9232272138883	14.7942729996901	18.2245912466573	14.3820246982556	9.99967281259841	3.89046975502083	22.6689929257284	10.6540494949328	10.5285525725202	14.4794883144278
ENSG00000242970	AC068522.4	2.24808581332801	2.89061125616445	1.77936589930828	1.05280999499546	2.02836634473514	2.99067605499287	4.44535831262182	3.52788147071266	3.31052013950003	1.25788488140925	3.72694690563795	2.5717618630046	3.27456764426753e-07	0.384422075375998	0	0	3.00728983915173	1.56462084453885	0.661318646898774	0.900105137533697	1.64936817592609	0	0	1.31086404140835	1.71010862981545	2.30176680052783	0.488567018412533	1.07794652141437	0.55437006137062	2.70657005253269	2.25542320203018	5.19983829815649	2.36942670505973	1.46241676467764	0	2.71441514283502	0	3.73438790635797	5.87330281145975	2.16150758394883	1.28597754297373	0.303151003483072	3.11717155181571	2.10340277482098	1.33329975657798	0.954669857825788	0.648488409240201	0.224974285540906
ENSG00000249319	AC068533.7	5.13331964032785	6.64794954283143	8.49192586335948	3.63068871066714	5.82728862788237	3.68969516789848	1.32659277844889	4.68529131582602	2.2230568711374	0.866190178997052	5.13026093911335	0	0.990387575308554	2.19782373448177	3.05706000709278	3.39704155074038	0	0	3.46479591225478	3.12305016105962	1.64004898474595	0.0442799355379566	2.0896185014403	1.77657442783204	1.45347470877302	5.37334093351876	2.45536892130822	2.23598734115498	0.957836669794638	4.13034708352684	1.57833815924559	1.92540197224911	3.47368065652021	11.7287268159151	6.7554470752631	16.3658333617303	10.0126981805719	6.73117021306869	7.8286319053632	4.88008473817623	6.28284718440166	5.93960117328394	10.1896816763674	8.92712344411684	8.59452437208804	9.45774670934424	7.40110501063188	6.65996489794627
ENSG00000229512	AC068580.5	2.05271104117681	2.00224915274317	3.78720997018503	4.59822735809878	0	0.248949987218052	0	0	0	0	0.702038496049074	1.71589152939235	0.751516808567089	2.19902716200079	1.76521067654838	0	0	0	1.67972552979295	6.53275373991435	1.67717933989309	1.66114785014044	3.30793783094169	1.12325270041021	0	0.57408455886145	0	0.683637548086066	4.24095417078937	2.83601359876704	0	6.88431960535732	1.11070387456017	5.69581435882335	4.39815565190577	7.50320880808327	0.851895323204087	1.8229278864848	2.987851363342	3.65325732606061	1.83866923941223	2.70444662017451	5.40559923304349	2.64656101862531	2.06221285927618	9.53747135571842	0.577507372530058	1.5449625910139
ENSG00000266347	AC068641.1	9.61602232096772	9.71093203569283	19.6710021209163	0	9.46991171791526	2.26316947326821	0	1.70158571728612	6.81195256734564	0	6.38855985102936	18.7353665360574	0	0	0	0	0	0	15.621443591238	3.90267764687085	0	0	0	0	18.7418574119878	0	0	0	12.5943462827053	12.5042703610077	0	15.1768060405401	5.20011007287016	14.3504790792603	0	10.0367661412873	30.6682027511753	3.56535147974324	22.1014754641841	0	3.15824872485099	0	3.78014691393981	0.695691557918049	3.09331928891427	18.9172498391458	7.73551612767142	0
ENSG00000221555	AC068669.1	6.75516087247329	14.4232637213932	16.0605375580797	0	15.5224352312876	2.48949987218052	9.4315637011499	11.2579418335558	11.2743967485984	44.7004238766522	8.60170942679741	0	4.40259698170719	0	14.5215905300792	0	0	0	10.4142701552496	40.9320238608744	4.48121992646661	0	0	19.0763826646055	33.9627594920247	7.88523920751003	0	0	19.6843391926273	0	0	44.251368204742	11.440246034142	11.7290244397008	68.3200485509459	15.0232331278785	48.6951032602672	20.2414517885718	6.60009544168237	0	17.6760538497252	12.4159042437614	4.15815831627608	8.82184748763246	22.2487412885612	26.4841738353583	10.0121165543337	23.2831574355507
ENSG00000259661	AC068831.15	34.0571920694111	18.2159038264948	16.3972189160866	27.3698994972123	37.6534210958035	38.8136531487408	38.5976864016122	30.9299854447576	21.333029718627	40.3666060809218	13.8778994483203	41.0355747663413	35.2106460610908	28.4034585637781	16.6350909069525	0	0	0	16.6943270221697	15.0518970377307	43.3319097444313	18.2994475819144	38.9596619053877	25.5001989920283	34.9563692996995	12.7050505218169	4.87773483490203	33.7074261896578	4.52505481826725	18.1591483282174	25.2563513223897	14.932101468173	24.3280252602724	9.13011088580147	20.0618488627597	10.8472495234751	11.013520293965	22.2256489056704	10.7588865978792	15.4687274908003	17.5529038361587	17.1676152356912	15.1052935374188	14.1708751550393	5.25648004426518	5.23402469030697	21.4364803162949	21.6476708810367
ENSG00000239022	AC069082.1	2.55274054464572	7.46995226685765	0	3.81220591476631	0	0	0	0	0	7.23506284158954	29.4857016072414	0	0	0	2.96301773614903	0	0	0	12.0164606460106	0	0	17.0544709106948	0	4.44620825755721	0	10.3335220595061	0	4.54130762312098	0	11.4622464145684	0	0	11.440246034142	26.3091594306114	31.9273533143558	25.0919912354914	14.0562800539104	11.1653876919912	33.246632533592	33.7491823464104	8.27399693407159	12.4159042437614	15.1205712104707	0	12.3733008051583	13.8727140435181	2.59878257397296	9.26981900453924
ENSG00000203615	AC069200.1	2.53759309775825	2.23244396410986	7.04169798607639	3.89514655130639	2.92303024770045	4.74549516652263	0	0	0	0	5.33096144348566	19.8290111613554	0	0	0	0	10.6866728588497	0	3.64225448856154	12.767244257148	0	37.2128360743756	18.1754171466573	7.33534601903465	7.63391658444178	0	1.08607687386928	0	8.86736205446852	2.13726319530242	0	24.9611157848106	8.0398388283309	2.70554119120941	7.87636523982566	1.2324510439114	8.73542565816029	2.71674622002045	7.37562910145542	0	3.58745800518939	3.89285438618603	0	2.60470798478334	0	0	1.8637431796673	4.00924535671837
ENSG00000224769	AC069213.1	10.9792925408396	11.9164326494301	18.4979087781242	15.5967454612827	3.83753948274913	4.91458159608711	3.2263949805408	4.57421633083153	7.83458808616139	0.92300162029274	1.30708852634347	1.86550581087025	14.9095800681807	5.24571351208905	1.32361065346216	5.98439793721526	4.68831000260286	0.53319300203425	0.601263514176297	26.4974193900977	0.636193962997371	3.35101799587991	1.24505837739366	0.356140616165599	1.58553205077669	17.6935153919774	4.09787650524258	4.82800670921926	9.46310641807034	13.3272804502023	7.63570203480266	17.5444254077541	12.6882383619472	9.4202627479867	8.18277078657045	28.915091917218	11.6823477358235	8.84944268663927	18.0537823530811	14.3458525825952	17.2046865564191	6.40287283423988	26.1496533043987	8.06397234448189	24.4756965735271	11.8588937772659	12.416681402169	21.5270012353405
ENSG00000228028	AC069257.8	0.900040824530347	4.45849789711995	5.1613756712263	5.82567602394758	0.225565182279126	0.654240129979822	0	0.762366118675484	0.907131184907189	0	0	6.90094977017414	0	0.573429156315328	6.08939715727241	0	0	0	7.11496500984679	7.97618509924557	0	4.21581993724481	0	4.49541778962229	6.30703388557342	1.43469062294406	0	0	11.0127635817858	0.126565738822532	3.63215807624592	0.619682648220354	4.18518658788345	9.70096113887524	3.4765445989219	11.5749605222	1.97741040658287	0.15021374787643	8.89162038099255	4.14001962227112	1.32862024862258	1.69201262880447	4.11120866202872	1.02958801868031	4.82226810651167	7.16054725074747	5.84508608302924	1.67610282733546
ENSG00000267242	AC069278.4	2.14861757876699	2.49463030953018	2.88501222005234	1.884787035096	4.38210255154735	8.15575606524958	6.86349154166695	5.20595735161049	1.82322223382752	3.45521803207953	5.17144216060844	5.78079260825605	4.80479141980395	3.77590933998375	2.45899298950099	3.09209831355654	3.44030245906263	3.20459210067298	0.945625723729003	2.45718105754201	2.63082475127003	7.66739396790691	5.53483269432889	7.23383464395609	7.87837424285069	2.16386284552871	1.80395902904187	1.64084702254612	2.69424126613609	3.55208319519553	1.42418879439954	3.77328739031948	5.13053612760265	1.20319427958493	0.710793317465708	2.36353551216725	1.58426794318819	1.57464694675572	1.39529553943245	1.86316076662599	3.31591295743956	1.58699470181248	0.531916279648735	0.99459366769003	1.565880776596	1.14327813622103	1.09414821089914	0.422025064593937
ENSG00000225507	AC069282.6	17.6072012131096	11.0920536141161	12.2116765058912	8.03146936106533	14.7865615097217	4.07979114700508	6.54505631886161	4.05072192112831	7.51099980266216	0.238282747969588	11.9838414215444	7.54415215453137	0.653523888006139	1.72966338626832	3.12177206872481	0	0	0	9.20389756292108	14.6341717050839	6.16825751096921	13.1458807988633	2.94207318988771	13.1359363264008	7.52052170191527	7.24255230754413	0.662369450617609	4.76188226088195	12.6026634753555	9.58200072270029	4.75297016795053	10.2446077907166	7.99854382518215	12.2856905697271	41.3916264900856	21.8184299753254	23.0124529956277	15.3991350584699	18.2867242214172	7.57237631197202	8.41086770420305	15.9621605685432	10.2183293690007	14.4590041719983	18.9278783233947	29.8609523159333	15.1294644801565	18.474189574594
ENSG00000229178	AC069513.4	2.2396523699258	1.23672224474585	1.43117880044849	2.33390203006355	1.73692071538035	1.76239683802045	0.944063908060368	1.00434903895838	2.2096198980112	1.02307400875015	0.860846478960297	1.81559985958543	1.27525112649662	2.61159997616157	0.638528067478305	0	0.567299478287899	0.218779945234036	0.816727557174773	0.959657871984212	1.7950124265645	2.2457327766785	2.28781954795072	1.83018005600213	1.2980020288089	0.886499399428123	0.560221027793158	0.900428377481505	1.50714857550454	1.00378575180721	2.36206397844926	2.91114552605609	1.18944716996399	1.28162127998458	0.93602668629886	1.44776699374267	1.48401098260904	3.20446357427848	2.2689518046911	0.988212580247644	1.36569850657164	1.49387955231338	2.15305006598232	2.00610124347396	1.04207743326678	1.36422139341882	1.38458443472342	1.23187338904127
ENSG00000231359	AC072052.7	4.68667465237585	1.7737804182323	2.65174716806485	1.50642303248635	3.89706171663304	2.89128378445422	1.20077353928335	1.67286055557942	4.09020332804132	0.29768785681691	0	0	3.01177005103299	1.27612671065958	0.276322202334207	0	1.79684680903929	0	3.44063014316336	0.284991622193843	0.475997488092893	0	0.612701891149348	0.345297469613078	0	0.691560547428159	0	0	1.76582276453772	3.09692324664565	0	0	2.76471208229229	0.249021821449947	2.72322429103986	1.98926896493983	1.45999379369473	4.81248166179423	1.07846309621408	1.9716220538387	4.9964786657606	2.84778417772331	3.58004064300847	10.133818196538	4.812283287085	4.69172385897218	7.97237259653869	2.23845814304444
ENSG00000235499	AC073046.25	1.30057343610629	3.74869607994369	2.12995259118018	2.94642207719885	0.57570867978149	0.551296790334809	0.660772197663111	0.113996548111732	1.34891260838698	0.411247550575537	4.7839889891859	3.58983848895133	2.23273771256191	5.41526157569557	1.09978089926377	0	1.97255179120155	0	6.00436252133855	11.7316446026183	0.622717627263178	3.27507854527866	1.30628081820879	0.704264625137442	2.5519705989129	1.37961000937275	0.652647733608326	3.4291224302976	7.70995617871263	3.55638324997458	3.81471230619861	3.72059826576602	1.42905309700512	5.86334522132246	1.28478321033734	5.21180698469473	4.63471089285242	1.51817404518316	6.36594598589957	1.51616449058295	0.40061680513153	1.68639099157364	2.92431765312966	3.36393759504854	5.43011468242394	9.13812630722119	2.33128741543024	2.80941533577795
ENSG00000264045	AC073127.1	35.8430897037917	19.1970484721381	18.6488985538093	44.6028653644772	16.5981017747248	11.3101528618185	3.39490753702919	18.1405036576671	26.2179057997685	8.6786936371918	33.2496308127875	46.7236900153507	67.6189298874214	37.5834470686908	14.3876178716812	0	0	22.6776048364314	57.278498639994	21.4647333812128	13.6146040479886	31.9770961152034	28.5349741125582	23.6769055960842	60.7653601462122	21.975199490373	6.72407484542936	19.0379773245544	25.188746837467	34.3866712586493	63.0624576537021	91.0608005460019	36.400809248368	53.8142965472262	95.7819013726866	85.3126184361246	69.0035645057889	12.1804229367177	33.246632533592	18.4086733807649	53.7809727498237	22.7625384196872	33.8894639019599	0	71.6440355740301	52.9684679734877	33.5134011801833	23.1745112959682
ENSG00000234722	AC073236.3	4.41997041636809	1.55676763216857	3.57949135457261	5.09379064121181	2.6089500675013	1.59502324367457	0.555291404305341	0.947583737898713	2.21805470383075	0	1.92447570353414	3.80894923756064	3.63652821321709	1.35761768401769	0.3866633908411	0	2.30401140728738	0.115116503229706	2.6894864375233	5.03669505915584	2.17076816006371	1.91872303071464	0.975253390344215	2.7429032124881	1.11435874161708	0.745650217848052	0.0156010794151563	1.52926708687019	1.41416697479936	0.951218007039846	1.3522510417227	2.38577319803492	0.764902772207741	1.84576403279448	0.664124468703891	4.71136339380936	2.13950549072985	5.34895163757292	1.32779140116353	0.463887579035977	0.850446757182691	0.957977406896984	1.47771771405071	2.71797021799234	1.04437379983791	6.28751605638326	2.44290959567683	1.3809474814699
ENSG00000237126	AC073254.1	1.37996379804972	1.09865028321387	1.57705350522413	1.03334472873969	0.437293681564754	0.710610194657213	0.331922895613969	0.60705601955089	0.806236171801156	0.107120868717853	1.41089196104611	0.920100344573787	1.34810869784371	1.73319253888027	1.58765834618646	0	0.358979088237663	1.12763879156251	2.54704009693242	2.10605528209325	1.12601184932197	1.09310808587484	1.57496425671051	1.5460234241566	1.27557169383391	2.70124570395674	0.625106220854738	1.28594165592501	2.09898535104228	1.71891409513821	0.838921893687506	2.42336239055172	1.34993404031561	3.33251733778029	4.60565292365078	2.89836014686349	4.43600367664491	1.00245256096779	2.62697925601958	1.63349743516254	1.68621699069151	1.12917270641087	1.41527824252933	1.16808397423481	2.31646864718749	2.34563563997375	2.68173077202558	2.32185926563348
ENSG00000232140	AC073257.1	0.742542857406934	0.773901927481278	1.25280905321497	0.122534387807325	0.901889145228673	0.704419177168112	0.671387789364681	0.347450204386441	0.723552773910748	1.07500586796133	3.201247221271	2.10843482006581	3.22382251251707	1.57594918361429	0.552619570712224	0	0	4.23787425791584	3.40039221970796	2.82734160132763	1.67120316730578	3.29351445692278	1.48841643957608	2.54445373949574	2.85770404984036	0.731503745282589	0.472590271520091	2.28011333247433	3.04112111490725	1.72593661147659	2.17498548009625	4.98690426837238	2.63890952814071	1.21241435117604	1.82076854005195	3.25134293061163	1.64362491639193	1.57522557679337	0.873206482687934	1.13533198762698	0.712763284821398	1.30579763594396	1.00543698422761	0.636948319156679	1.54672468058557	2.34088740990321	1.45772933642205	1.36560664656086
ENSG00000234690	AC073283.4	5.19396810717647	3.39055995949534	3.29868002830686	4.2120083743062	4.68795847931952	3.31083739061756	4.05240283961641	3.36582283871994	5.16192190783014	0.828909937838673	1.39678517401097	5.60199880146195	3.45603358177201	3.74626851454059	1.03371590983946	0	0.503116669861273	2.58310472455458	2.65570345950077	7.02683668341235	0.625557529321929	1.69994726514975	1.21959887663669	1.04218651525877	2.62458827046804	5.30227752023102	3.16185452539583	1.81475469046547	4.4547874299859	2.99813076281663	3.30428246016328	4.53054541223413	1.82908197624103	7.353795013726	14.5776605300588	11.3568612105926	4.71318918783761	5.55887096967069	7.62362205970659	4.37232262718101	1.49635613154778	4.96179509816092	8.19808323060764	19.5231027510045	6.99687049056609	14.3305262387452	9.0848471535218	15.2660226259359
ENSG00000267906	AC073333.1	39.0780930904065	63.9932354092904	50.5634856148753	66.2872850626673	37.4527657963752	45.4541030551496	50.7299073756987	28.0764340934271	23.0890106289533	1.77909913850348	18.5935400608852	23.3254950870596	7.36737248874385	8.67632028405944	15.5499777264452	32.7473557179026	21.3843170446377	0	11.3171621046625	11.4285376378122	36.556473985922	9.27027195822251	15.8847595256057	17.2616140177624	11.7402075497252	19.6127615743351	2.89947421459104	10.2844907114336	16.6216313672689	24.3974570479988	11.1263824679471	25.501571981111	19.1870297979135	11.7830823178199	44.7477685988956	11.8819043167612	19.1442846980878	11.5462235639191	9.62049916228247	67.028073545611	16.6671316220524	16.6554735653066	11.9086912419642	9.40657094101691	14.1817781655506	14.2667056187037	9.23871554464207	12.959195640175
ENSG00000231840	AC073342.12	7.05729921711888	3.3047455658953	1.93142503208441	5.74251074056184	0.201892536151101	1.01795919403019	0.148150365064124	4.03735826308673	1.31751074093827	29.3186822647109	2.5792147387158	3.02617769800723	1.86266689829784	2.72869347376212	0.380474507548277	0	0.662067726200327	1.14655441258957	2.39587873612318	2.4311981118586	0.184845192085861	1.00940241538762	2.39986201449226	2.36271110322181	0.729117379804078	1.69895501132889	0.299573146340685	0	2.79024853398811	3.76827567262475	0	0.149391873700861	2.8327364964848	0.615446827691349	1.45841777727081	0.946285333361724	0.17317649668694	1.17330880511534	0.262090229096005	4.16186686913967	2.86125218618797	0	0.623284658237445	0.738208280646189	0.730293051095994	1.45207489803279	0.264845749238894	2.45950668140843
ENSG00000227470	AC073415.2	2.91103907210272	4.96809844391033	7.76913153129631	2.34087118788917	2.58065010098049	2.29324123993344	0	0	0	1.53265098914643	6.3227944072458	2.50266713718761	13.8875769614831	8.83618684088373	0	0	0	0	11.2044780184177	8.52058503829232	1.89511886321914	4.00032756185922	0	4.34025064079071	3.04267900368972	3.05002548990259	0	11.0118412035321	6.71464736754523	5.37112534058385	0	9.03773769080779	2.82231590000543	2.10976102998535	0	1.34505881949928	2.06979643032601	4.76778987630358	0	0	0	1.65019178848434	2.07972052439102	0	0.829645788311583	1.09069620105092	0.719146552956516	0
ENSG00000271876	AC073508.1	6.84428517483548	18.628270680815	8.28622536699828	6.25481914849434	20.412892066119	17.9566709279023	11.6837541048065	6.70805278822207	3.60394580580316	24.8969851849166	0	0	18.2892443103281	0	14.1162742240381	179.980299844619	74.863749995284	192.836652552379	5.86985252618421	31.1102301024681	0	22.6667396808242	21.2322472054085	0	30.3775398876237	0.683360653866962	9.25689570063136	0	0	0	0	0	13.8720026266937	12.8759568587118	18.5254604435648	26.2010865386575	19.4238834818407	3.94455398159492	39.8876634395898	0	0	0	17.9381918315653	3.75231410932888	19.4831686126847	0	0	0
ENSG00000268632	AC073657.1	0	4.45532357084745	1.77935359370309	2.01813280763127	1.37245472335706	4.04037800152983	0.735284641085163	4.75078533847659	1.70214833101602	1.24170151924407	1.81659653327214	3.41900382093973	1.57294361118218	0	0	0	0	0	1.07904506274393	3.31949362433551	3.74038748501955	3.45699132971916	5.41237708274363	3.32557148505739	4.28708204722851	0	0	5.06547203149696	0	0.746582989095838	5.1705224390629	0	0	0	3.61335912344263	4.43374050956172	4.89993980109734	0	3.65711732780798	1.07710136438973	1.05557572865049	0	2.73615066167697	0	2.30958664232448	0.20689670565011	1.72936909160195	0
ENSG00000203578	AC073940.1	2.93186339998585	2.51293145317949	3.67482287798194	3.29140815359238	0.985842331619102	0	0.874607979821429	1.88598588739988	0	1.27251777684493	2.88371867779075	3.61272400061571	4.07469303181744	5.10896898961894	1.01176413032211	0	0	0	0.927534640825592	2.18825851823224	4.73302220946054	3.65452527030896	0.329318414279889	3.50362173490701	7.61928498669642	0	4.96092801224308	2.95572227353138	0	1.0879019617164	0	12.9968292093798	1.21704819223743	0.960873692634943	0	2.43354449730005	0	2.03007048945295	5.35067996606127	0	1.21892301953456	1.48450960038602	0.939969935086369	3.57819736174359	1.66749085870566	2.80678395134476	0.715201957203571	0
ENSG00000234072	AC074117.10	30.1831028876307	27.5741014165024	30.6118787788044	32.9286452888158	30.6105563332961	24.8466776374967	19.1084765450847	16.2261849841331	41.8823225736268	9.63306149196304	10.065291893146	12.5932218566809	14.2365098478405	17.5128857313536	7.30686878902523	17.9539954801252	22.6156547212775	7.38815567447974	11.7627200705507	13.2180157991259	15.8385765596982	13.3836171111279	7.13270540499205	10.3880402853707	10.4435448380825	11.0380577975761	5.540482768766	15.540370175594	19.1808437569687	17.0521646609656	14.7606330183281	15.6882582302689	11.9462395959418	20.8415598577394	12.2550801630501	25.9054188498742	26.7895061729869	33.472096931765	24.0332671036379	10.7411179057244	13.521300401542	19.7578993767166	17.3047686529441	19.9409727867058	26.1140748961972	31.3647285328522	15.777079391559	20.7152986834443
ENSG00000225975	AC074138.3	2.17666491893618	2.48912932623559	2.32155947791692	2.11016015379783	2.88008753639688	2.04971074704581	0.837416814593942	1.88130190400263	1.33734439076698	0.867126309852594	1.18077251394606	1.92582277777471	0.609382355207411	0.81147658473756	0.785396084390951	0	1.81207020746273	0	0.269652903308708	0.901545613325052	0	0	0.303609442068866	0.766438461913696	0.309685416789066	0.957775538859417	0.274787978968232	0.41351014121833	1.36221504876694	0.794950107228243	1.87526777947008	0.942653416782266	0.868965405377069	1.17290870973399	0.645338635695117	1.77639945959228	0.667503102577969	1.546259322356	1.34918845061715	0.483480903918385	0.509880593030308	1.70874897914657	1.0410212995663	1.55312511324538	0.906272419055932	0.626548861900419	1.62167343473924	2.81499974735249
ENSG00000259605	AC074212.5	9.27113542486296	5.5533330775847	5.63952349706146	11.8130454442673	21.5221112583907	16.6950168327174	19.577496383927	19.9434203665629	25.8847817819793	13.5622250237498	2.32033334103536	9.06186590850319	4.03467073428715	4.41602460684176	4.44616433828182	12.9675889067998	24.2826577864313	3.94392812453772	3.71788950998132	2.40809864712716	12.9115341848466	4.75278096924319	5.40487952667833	8.72295787514301	2.33878917607666	6.84927576974538	3.57941113878871	4.93392384007522	4.24781551552549	14.520316201827	7.56059917935744	4.29164342604323	14.8511319438479	3.53467406478965	8.32610255374047	2.17026639795324	2.48464679309356	4.47787711353521	5.99445533464209	11.1144952607343	16.0370750663184	6.28799241508201	5.13672205450361	2.92038855593776	1.26341548039177	2.32995188801486	3.85208811503827	5.93124391211622
ENSG00000267395	AC074212.6	7.32015518283631	4.9226896179138	5.98363128780066	15.3500921595647	7.37191605754723	4.86570152367062	5.72097770980537	5.39009593800922	9.87792544173585	6.81324578857315	4.91129976187096	4.11097883576915	8.83113088054954	7.72545028414417	4.62893702764512	8.52734761613087	5.71251885171518	16.7086643491649	3.18394236676401	5.45387151867407	8.79752499677662	2.66084142224247	4.07732979164287	6.483402652119	5.51115625488024	4.78129242471466	1.30053242926119	3.65543916320978	8.82905955063213	9.71346172546536	6.2566673241501	10.5271335876532	12.4226719786583	3.26540286082894	5.03015693287506	4.00017044828597	1.8791478980717	3.01086230429356	8.42388150998191	5.59620790163699	6.55221916889189	6.97504597674644	2.64873901951052	1.67282275833275	2.29631927212466	2.8112495902061	4.35528190600399	9.53912815810575
ENSG00000213963	AC074286.1	3.22129699413394	4.45118335088234	4.95421573008953	3.96193227155786	3.08952322547093	1.88822685467414	2.29102099226924	1.67679591908222	2.29866948535417	3.06883645735432	2.38754840620214	3.45299846587721	3.21058005267745	4.14604443202722	1.28445600037632	2.14252199962338	0.598480537372827	0.414066266344544	3.25045167775208	4.66371300396502	2.91209196091243	1.81087692657025	3.99936567026992	1.37028605574443	1.63255608469628	2.93674145769414	1.857106121886	1.8411401155548	1.5909649826775	2.34107049519212	2.32696885144565	2.43532465827819	1.65191982722579	3.24436524521851	3.38155786970827	3.30032364787857	2.87722601513667	1.54816897524302	3.34357617292615	2.06198370719281	1.27899123245381	1.07526426078631	3.55910579069949	1.82886465019852	3.43949950569935	3.36117906085865	2.46881874636993	2.31497104078793
ENSG00000225889	AC074289.1	6.12038732344868	5.0269765806043	6.39834741056134	18.3121585920392	6.70104556983441	5.52201484189803	4.72531425182559	3.07650045956883	18.984555923007	7.1419880312773	4.89486965986308	8.10967187045688	4.41566633749662	5.28437733959336	2.54011768207452	0	2.38958775740667	2.38985130419458	3.22850327780132	9.53642652487791	1.7719063338884	6.39966640908052	8.96836894067915	2.48271616929113	4.19587363971457	2.01726214524901	1.4959233995652	3.29332759625119	3.4397303742794	2.64238009251447	10.5181228582023	5.43640390006418	1.39510287115187	2.28685188176761	7.36384991216752	2.77625160715837	2.14101757712752	1.63640223665999	1.57764824438673	1.59601379042413	2.41526023872133	0.822285075626756	2.4149988444611	2.24238803162063	1.89048981030325	3.53282320490273	2.60454043075467	4.59499001335665
ENSG00000236081	AC074389.9	0.456163316063725	1.97377952482205	2.48297333175872	0.521084824103413	2.42445687808602	5.84179041594337	1.43253400906891	9.42827818979829	0.310795918106932	13.5391435473428	14.3273827452692	5.78158334351547	11.6811414476585	18.5583532472583	13.365596010402	37.1551008041358	4.45337623008824	5.97948149140564	12.511018864221	2.31382652558264	11.3106275777187	27.7460322874672	7.62858491093793	4.42890803144058	32.8654613846415	2.17056114278247	2.54692895534186	40.196786613837	12.8621653132495	30.6150133294988	22.5712922823946	19.2462555730396	2.53643129049557	42.9463917058578	0.337672454423275	25.1471121186482	30.857971760396	29.447177667163	49.1835315939258	5.83308027662465	24.2063578806499	76.9631689315059	47.1439059955722	7.4616645217818	13.8931360028255	15.5214394601908	32.8160968924697	27.3687737853195
ENSG00000222043	AC079305.10	3.39328738341455	3.25325291010425	1.7385851237076	1.59625624270012	1.82780738187036	1.32173335982912	0.21404884214191	1.32687195020071	2.95465206866927	0	0.345369910305768	4.36270751341843	2.89232825640114	6.05291590088547	0.814973326214245	10.8080944402253	0.956492290904646	2.17589036257186	2.16915267756083	3.04622056990524	3.17427046783998	1.35248117310019	1.40756891104227	3.31721388789959	0.655447763313004	2.49025762132527	0.886802702026005	2.37968723683056	1.76787153466853	2.67772739261151	3.99434461280944	0	1.47086912997785	2.26140818097683	2.46378729107653	2.86498074905712	1.02992147234889	3.15627915702903	1.07943441655162	2.04507764846948	2.92304830655084	0.456058868310501	3.26009755450015	1.66984293068057	2.46775450666741	3.6198742900338	3.12420658370398	1.9996249559384
ENSG00000264079	AC079412.1	3.31855997876972	6.56722589371162	7.27143132937427	4.9558753476114	9.62519249592962	0	3.39490753702919	1.92360489541759	1.22828472275068	19.5345936116597	12.7771064562493	5.2620742616283	13.5273121710993	0	4.14822483060865	0	0	0	5.2071350776248	15.6369401466693	7.79888304317213	0	19.6364614709954	5.48612735670707	30.668498293769	11.3668816262229	3.36202828060728	12.7156613447387	0	11.3324629430551	13.1510868326795	0	11.440246034142	36.0273592524394	0	30.7464346954481	8.52810951452534	0	25.3638867096041	4.15723910405594	20.3835969541765	24.3011005545879	18.900734569699	10.1320235276111	10.2004910532985	18.9172498391458	2.85866324101946	38.6793294450151
ENSG00000272214	AC079602.1	2.33852016515074	3.21884959743017	2.83060913950599	1.30371754635324	2.54027131850295	1.1556750316197	2.40165767458873	1.01459658099467	1.09059950305659	1.51654953843112	0.113822167575667	0.0718168867213949	0	0.0673808533059034	1.88457051230353	11.0483086738953	4.2355981195474	0.387686676156068	0.775530674628451	0.137386485199576	0.0373648322972866	0	0	0.0275406227621319	0.158142946552652	3.53283654772379	0.420562538306034	0.518704439287115	0.178271494210637	2.90268994223833	0.138866574700974	0	2.91369949515357	3.93999066761009	6.863132220838	9.05407552859836	4.1055239799251	1.24343772310201	5.94420044546649	3.15398785283593	2.89358602030879	5.76641066839707	2.35659340221811	1.73608822417308	2.91201038760071	1.69232314090082	1.53056098372367	1.05908401726459
ENSG00000196096	AC079610.2	3.89058761717401	4.0885558838756	4.26269855473856	3.70507745024171	3.68934632333598	2.84302248497011	3.59819278396948	1.73042532186815	2.97328316586106	0.640284251101296	2.92680729584269	2.91315235032171	4.0858165698575	2.73783817074092	1.01655185566564	0	2.54161432351984	0.457155024224947	4.38817122784998	3.57503580028045	1.70076902782682	1.75179476662566	2.49211789139724	2.55907953452188	2.01076883721094	1.57909229431764	0.36883832305766	1.45885727272318	2.62640119557927	2.38333510475369	2.33320291627892	3.79600868285219	1.46859325621144	2.12613033819587	1.56236066185975	3.96844558756158	5.35531321279735	1.46147872725979	2.74755896272178	1.48059520008825	1.88861747915957	1.23327233804291	1.44986268432491	1.11823281208096	3.93901362877237	2.63303065911866	3.38135229889978	2.35821516116815
ENSG00000265035	AC079772.1	6.63711995753944	3.45127885075404	6.61039882976126	0	5.5135754899902	0	0	0	3.54192683530261	0	13.2102709159895	5.7064993458469	14.2606803022561	9.39587528883022	0	0	0	4.6395216489417e-05	0	0	0	10.6590516876542	0	10.8980559658473	0	0	10.0861031260366	6.35783067236937	25.188746837467	0	0	0	12.0939544564078	7.97171211883821	0	26.1170089800978	0	0	0	0	0	18.7913283948784	3.78014691393981	9.04032303322179	6.24415416486233	3.81523395994031	2.68806007711689	0
ENSG00000233230	AC079807.2	7.57126710099397	8.32464404914635	8.80137860876174	9.51766524262447	4.6110092363437	3.00149561358579	2.34566030638204	2.40576466392093	5.0872817804289	1.08172600032419	12.0784535890887	9.20675967974222	5.8467046979041	21.2910396664852	3.35861873711819	0	4.26746409301318	0	13.2464445910547	20.9448936176429	8.35523054881699	6.67736635459575	8.95054138867401	8.46759316550608	1.65450616759916	9.40197661104644	2.33093021222081	9.84444781262673	5.80459995705364	6.67487475557131	4.01338989766293	8.66396261190409	1.11695816936164	8.42010584852845	3.43782964045907	5.44922440537988	5.33820078516983	2.57436500294798	5.19236525180268	4.15127122837963	3.1546552630996	2.45929014274219	8.18213458978341	6.41053201055945	11.1799694392383	20.776315026776	6.68359581431197	12.0265916641515
ENSG00000237753	AC079922.3	2.98704923351099	0.997252725890225	1.13738616821143	1.46542498315322	1.67457719642218	1.54874082187758	2.0450993524292	1.29838221383753	0.965604601154271	1.83311388886824	1.22886539879789	2.57196104065181	1.72602369008589	2.10599815828336	0.683729788896617	1.08252157884654	0.0999722594064791	0.662135324273303	0.982109641996437	1.34706618472726	1.28345072209456	0.812082013054993	0.833009327475194	1.16498218301907	0.831464449719259	1.1329028885973	0.644791006508667	0.962051716549671	2.0496927557757	1.14317041282523	1.16848468486109	0.737187249367107	0.951677437246738	1.53705767723569	1.91058280371507	2.30940109856033	0.954656541484833	5.43476090829161	2.91613116977014	1.09982688467234	1.16116112375403	2.20434296714487	3.40233285506599	1.85250467267527	0.820776042868728	1.95724187302788	2.16331076916402	1.8705243698106
ENSG00000263775	AC080008.1	13.2742399150789	25.8958818148834	9.91559824464189	14.8676643349101	16.3856108403508	12.4474694684904	13.5796138839959	0	17.5507758440179	4.84174484549375	25.5542129124986	42.0965940930264	33.8182804277482	9.39587528883022	0	0	0	75.5855733340737	15.0534840869836	30.050677321083	31.1954434396137	10.6590516876542	8.95876133896055	26.6772829757319	0	15.5002830892592	0	6.35783067236937	25.188746837467	13.5088685342316	0	15.1768060405401	31.2005829606672	14.3504790792603	59.863648715334	26.6327049078699	46.0023763371926	16.240581291901	27.7055562801056	18.4086733807649	16.5479352950095	12.2391240388311	7.56027738259107	23.9154872261893	29.0646457955819	22.7007719886376	20.7903328812599	18.5396669813824
ENSG00000203644	AC083799.1	11.9292148632147	9.83750312348964	13.3616722277412	3.91674328215062	10.7854012550313	4.9493016328482	12.133278141944	5.88757911704917	6.35880758602562	2.69723872916525	12.221312292874	5.03654541169296	5.4777334149218	8.46289444181003	11.1952912263679	0	4.20435985881691	0.867857551554067	7.48158146336966	2.6517401407221	16.5478976679594	26.8795886510127	7.64686338930248	12.144006550131	17.6496755822475	14.0908987805551	11.6562052193621	13.8639512976972	11.8565990834139	14.2838301852429	8.73879407527271	7.09614702073686	8.64578295520974	16.7985130382469	15.9704158983602	16.4628109067116	10.0127848330875	8.7486429014016	11.7368749182768	16.4440649898407	17.2528629588726	11.3264386287148	15.3516932955848	5.40811629528245	6.10424371548243	5.64993543037765	9.03930502446188	3.35305164594447
ENSG00000259820	AC083843.1	1.51238387044782	3.9525504855929	3.73883663618192	8.58568334053134	4.79618462625231	1.33890655063347	1.47065222918684	0.84503311221775	3.67231628671	0.390431510838997	2.2238124523533	1.43162718307139	0.749006799839319	1.12613637248575	0.838823073509735	0.429174365725376	0.525524922836443	0.0794309107049708	2.46530481708221	2.85089002910203	1.90231733391172	0.657037617191282	1.03347975947085	1.14444756680238	0.853890003126355	1.08126343323053	0.380185506762684	0.89875774864175	2.1355375810583	1.05457908661831	0.948748509105144	1.26828362963905	0.688448908967229	3.12180721645967	5.79000716903685	5.27237621505784	3.82582410157066	2.04473606758441	4.32332057048893	1.48755719986069	1.07643362155465	2.31614125314916	2.47361807545508	1.93820857935329	3.30239270469233	1.85568227370829	1.43851238399093	1.92258759989849
ENSG00000204745	AC083899.3	13.7033902841933	10.5428892577505	10.8119631379144	14.7056888535784	17.2999824517373	12.8104081911205	5.96190626453374	6.93863883302077	12.1889436747666	1.37150191318277	3.70956840367541	4.28092517147421	6.48832447682904	4.96805979663358	3.28358489906304	0	4.3897916591902	0.729993982186658	6.73786393692976	4.20282524964731	4.4737219816466	3.109936398289	3.59450810445	4.54621526514736	2.32233101939708	3.05841676338532	1.83407130239637	4.84301655332037	2.79876924685005	2.98818114990098	6.18522158566179	2.75407767508373	4.39950610469442	3.33985580046973	0.913209994211137	5.04196728111329	5.14880582597491	12.7670113094212	4.04827065292539	3.76248573265459	4.77750300549037	4.78515363931135	4.43304131419006	9.17091059391076	5.12543815785307	4.16888801599312	9.33577621472675	7.30950946497773
ENSG00000212694	AC084018.1	45.1754917750925	25.8719298975712	26.3932072183157	31.1175582914174	14.9601897238805	13.3050947312459	20.9085710661681	12.1281701987358	27.1001517669038	14.0240827337848	31.3345342019893	38.6156762988069	40.3437004614071	54.6692133867268	15.7862270728397	28.6374247455894	13.3173923697354	6.7807498154942	20.5908348096518	48.915764186088	65.4274391783349	41.7597876877799	21.6860974775687	50.0219540265607	28.7081367452612	14.2084943815728	13.6927687154066	25.5116806742541	45.1341929640576	15.4891691924149	35.1571961958359	55.5842777165027	17.88561351247	18.9113536911932	38.358914044099	30.1496949823936	19.6780035383656	15.6067065079644	41.730949419963	15.3096363244239	22.0165730164107	20.7902361677926	13.5152816373791	9.65721152510246	9.42667688928435	26.4993945419514	8.58463554441549	9.18285153620302
ENSG00000232600	AC084125.4	1.27463855069221	1.73082356716657	2.17700061150429	0.84030007809203	0.735798028551698	1.05626482563373	0.594590236958301	1.79177487753371	1.29214845416256	0	1.279223317061	0.99304796279839	2.00110205399232	0.770036760945001	2.17751578068169	0	2.39432780731377	0	0.655905386761084	0.740229271467257	4.43539816664348	2.70749267875777	0.595179606364329	1.96607960034614	3.50053325548997	0.837741684033717	1.44865468177934	0.839277461270673	0.326508832384355	2.21553099078681	0.374566065973881	1.2961863763919	0.741731471894956	3.38865200334687	3.14369109836996	3.29629558917728	4.97799205454737	0.957279973881283	5.60568218188334	2.29691667914065	2.40148090902263	2.71836463857552	1.21612037138798	1.2014106375902	2.60539460392756	1.13486656646928	1.36256578315855	2.17904898530558
ENSG00000186019	AC084219.4	4.44165037030513	5.42089805745581	5.56143901766267	6.34056787060518	5.24956926639673	5.1871630297636	3.67319640384225	4.34292727979869	5.06719294102653	3.37142203379107	4.97800565812353	8.3892390103237	8.54654926456914	5.40555572992982	1.37616714706394	0	0.730002619272444	0	5.52777263926791	7.98084419741533	7.82802963991478	4.6439191952103	4.51172343637805	4.30052865301915	4.7193692555175	3.59864915843354	0.894202323755658	5.63698936327791	5.35416224057749	3.75221590281949	4.2464556991933	5.40609872913623	6.85723864880457	4.66558179260509	3.28093217721494	8.24871116455176	3.54778073047326	3.21412652214448	4.10139049956504	2.82965290953545	4.42015124555307	1.73950185593738	3.40429971157514	2.6482033100018	3.7622183530194	4.10949814700935	2.98575777882846	4.15234536008517
ENSG00000266625	AC084859.1	1.48150218368536	1.08805973768348	0.898926920273101	1.24758646859876	1.21916811220739	0.863472218580322	0.507616224114243	1.47977744102489	0	0	0.702038496049074	1.6409768327239	4.7125974849244	1.84561159947718	0	0	0	0	0	3.3022686197014	0.696328367784611	2.14972161411937	6.43207153251159	1.01627712830989	6.17862248908636	0.615602960685446	1.98120437889383	1.60281532296561	1.31940796424558	0.701770639568332	1.64775740251292	1.98744377338319	1.6748280946386	1.73467673802263	13.323781101228	1.97151251304185	0	1.8229278864848	0	0	1.50023367299753	3.54739167177225	1.37106508429471	0.48471637397597	0.405078117166781	2.28670304182273	2.62560196965425	1.12145704169125
ENSG00000176305	AC087269.1	3.16658059499882	4.94193537485612e-05	2.2490339326068	1.28071677272363	2.62722194825521	5.48903902738834	3.6928011751569	3.7868166506277	0.883846547757722	3.65110926441948	1.72427324159613	1.88011947484601	6.16633491532082	2.11494949555966	1.04608727187851	1.89245869606274	3.23971821909685	5.45074911293556	0.672543582711131	0	1.60753274948804	2.8041891090159	1.84518207877908	1.2455761639311	2.79176622862845	32.060921355321	1.62904308815546	4.23244412349747	0	2.65476544001663	3.91221029022539	5.42371353165039	8.76164914134289	0	79.5742641847077	0.990160463649809	1.84689727596434	0.64265466938476	0.834631939337094	43.7394250151529	4.5634914182997	1.42022892518941	0.418807229612684	0.669069506780057	0.412087829336524	0	1.3198371605135e-05	0.958844191655461
ENSG00000264445	AC087269.2	9.95567993630916	6.47395863127663	0	4.9558753476114	5.46187028011694	0	0	0	7.80033227337012	0	25.5542129124986	21.0482970465132	0	0	3.77111467059907	0	0	0	31.2427593212639	90.1519054947863	7.79888304317213	21.3181623230674	0	16.0063530702448	0	0	0	17.3395415500277	0	0	0	15.1768060405401	17.1603593666438	7.17523953963016	0	22.0808308755955	7.66705790883678	4.0601409789059	6.09520138010242	0	4.55069318859018	6.20794377374107	0	4.41092374381623	10.2079642956927	45.4015439772751	5.71732648203893	0
ENSG00000214546	AC087491.2	0.348572774847373	0.337101627695873	0.689419069666016	0.708171100090674	0.480159323617517	0.354216116752449	1.12905689824141	0.434861672560059	1.73775913269397	0.224925330824577	4.52380155469638	22.4532961699291	26.8489190292215	20.619851630653	3.7869169090384	4.09774561142526	2.12857388533407	4.12922268913189	9.16313540849598	13.6197681649204	20.8062422938146	8.78909613800485	14.3480421935388	9.4548995190282	2.96242038664535	4.74421624530017	0.83815389170703	20.87216552202	4.58725059495374	6.08284389344144	21.6361825574046	17.1831871991371	5.33656565316237	0.944176998260206	0.348532939801607	3.68246047682181	0.669780619530336	3.73336270599096	2.29837143509478	8.71710629479441	6.71754769602275	0.728456995002758	5.43926273868093	1.28458338384776	4.94785405298599	5.67157789888937	11.6806781481803	5.3547481216109
ENSG00000232941	AC090186.1	19.855846526728	40.3181997407391	38.7363223543657	46.3898289095081	47.2815725004696	37.0875158067093	51.8799433634696	27.210265017035	65.2461023656498	54.9753376388995	8.20984540083713	101.904462931218	99.3732650796968	61.3900829429664	9.2007454996487	80.9146901143575	136.596295405674	52.7058260440908	20.9275560331679	35.5208177428124	62.7946223695358	16.7769743349483	45.1704281157572	37.898527223671	30.5405913526945	44.7781171413893	19.7368956661094	55.7047768309033	14.535006477082	46.7879952489189	47.8857993048467	57.0484713627148	101.99342811005	26.8533410260503	30.4586744477459	34.7061234686976	23.1004052989879	55.6732452862917	26.2438504316132	42.9597812358236	48.0542774697328	39.4848638871983	52.538421104141	49.8425274259888	13.1544438313615	16.8008834908514	18.8702039101333	18.6920612998366
ENSG00000203573	AC090519.4	1.35006874228722	3.34133011952759	1.78647853910828	2.23792932367007	6.90627190157766	4.41841239231692	3.48130254716974	0.723825028062293	2.32468103763807	0	7.59657767037691	5.75157324741041	6.01097403027432	0	2.29878783106353	0	0	13.9777278551678	1.92803200373757	3.79796175966783	1.43586752466656	0	2.45633617391782	2.48160460886914	0	3.55810237774965	0	0	0.521094506762497	5.26044566974902	0	0	0	4.48915354535614	3.76205056948237	1.22046771534845	10.8582245438775	0	2.13356200052518	3.05938168097877	0	3.06839211574223	0.924034450492971	4.79447496900072	2.0099356367687	0	1.41253636553232	0
ENSG00000265910	AC090559.2	6.22793419634968	8.37003041249886	0	5.65331445521163	6.19127568956134	9.75606129815849	7.70281776405278	3.72259784858791	7.48402705513677	0	17.7084550752624	19.0896039816195	0	0	0	0	0	0	19.7144088525363	0	9.4761821727162	0	15.0309501803379	4.85041508649671	14.2582051087751	0	6.72407484542936	6.23415619523654	6.86439753929236	4.09779923806482	22.2379102546464	0	4.64419643057539	15.3711876843379	0	0	0	3.8085672346082	6.41923734495919	0.183231943639951	0	9.76804131403919	4.72093253533766	4.09861748886112	3.84164863213663	0	7.05610348532467	0
ENSG00000214708	AC090616.2	3.49627637590076	2.24367528611687	2.16253783372412	4.24578709091741	2.15155328473395	1.85454019860252	1.37099870770092	1.23481246639066	1.68028502075081	1.61500710116272	0.865005663119016	0.524388934243807	1.38419928949328	0.43710650955975	1.04605982382167	7.60920815899982	1.66561663876452	1.12349124719681	0.684818259075026	1.51825389598088	4.59655074042886	2.98477556887769	1.19330512187746	2.82468397219654	1.57412322978963	2.14684107366132	1.59793615351583	3.72852640900726	2.12578217891223	2.63154854346252	1.87076613241176	2.55704676521057	1.69306220156366	0.467452617058424	0.135325072934239	0.681626176645065	0.214418761499084	2.35676188098085	0.42817725618165	0.995451682327199	1.78839884742963	0.65397990205483	1.04665216636174	1.12306825968018	0.604235297071786	1.27274316631314	2.23162432420128	1.74711684139692
ENSG00000252976	AC090644.1	13.7323205431135	21.5798621042554	33.0519941488063	27.0320357469482	2.1007151039323	6.22373473424519	3.08627957911744	2.76085262231677	14.9566778494125	0	10.647590921176	33.4859452265116	11.2727601425827	9.39587528883022	0	0	0	0	17.35715954582	35.7746399476632	12.998131010864	19.6782356661863	0	0	20.4456495906197	5.16676102975305	0	15.8945766809234	12.5943462827053	18.7563970433795	0	30.3535406866025	11.440246034142	42.7525602993534	14.3673010629411	40.1470342122401	21.0844345229515	11.1653876919912	27.7055562801056	4.21865562105009	4.13699114539409	0	30.2410766397872	0	15.4666555683245	79.4271376213836	41.5805452800594	32.4443447866594
ENSG00000265580	AC091042.1	16.3761641106608	5.36290896856702	3.30519941488063	13.5159540533475	7.39835906799452	4.52635389274251	3.08627957911744	2.80627009483881	6.06213559218149	7.30492160668434	12.7771064562493	28.7020964958334	20.2910003129545	28.1876529098057	3.85761526116275	0	0	0	27.9242494218001	14.8145157330446	0	10.6590516876542	0.741209197361918	6.0162831748145	0	10.3335220595061	20.1179387025462	7.82060820658628	12.5943462827053	14.1081907935956	25.519889956708	34.3291421781461	0	17.7765987843381	35.8175604655693	9.97578714664965	7.66705790883678	14.3554463322993	0	4.60216834519123	0	11.381235817285	34.0011274111335	3.02738637874161	2.60106674519927	37.7785588897538	18.1811647192019	28.2826181945751
ENSG00000256586	AC091171.1	4.62870496374706	2.25013034065984	1.09466479867223	4.55336180909319	2.59318761660321	4.83067359506395	4.15800382482752	4.23675698946101	3.01397517586404	7.62297206485464	0	6.02048298890799	8.48849369232867	4.26900362465867	12.755177367231	30.161688561438	12.6587825219507	8.06259470924759	2.95291633563794	0	7.97878935231501	5.71068205386995	10.8602434916926	5.70929191601445	5.07704487844097	4.67156548277861	3.16779506678443	6.92138209180182	0.90256465070917	6.62612947056604	6.9344969861089	6.39521388715329	8.9278557182751	3.55434856346182	2.00532860621986	0	2.10061584171695	2.06626527529161	4.2363742743286	7.72476692538549	7.94626560783728	3.59200412998662	1.21804002991903	1.76928959932038	0.520805769046103	0	1.11575914981807	1.61141056998251
ENSG00000272624	AC091390.2	1.6574582018538	1.24026897801122	1.42532133237791	2.70151872335236	1.91064306412406	2.67175390931561	2.76680345257548	1.60998237007915	1.22650488839016	3.66656712517161	2.89246091200971	5.49802010251269	3.3472392890422	4.32246825848116	1.40919630879776	2.18893860458474	2.01270357277302	4.08469698833217	2.33437493586734	5.25946925638786	2.34275282395444	0.348596415329418	4.36092196613733	1.55771068802206	6.24948532522563	2.96754810448678	0.345986711400332	4.43050399510679	3.74701061706513	2.33025577244147	3.21860224222049	3.1799635832714	3.76470196154369	8.4070260663698	7.18837592881722	10.8396461197137	9.57871349814554	2.6560335067606	7.76657241136471	1.66726352544633	2.82001816440417	3.93583060903177	2.94839355554941	5.23049486403806	6.59908587958403	2.42191132620473	2.34607061331925	4.04785095164999
ENSG00000229043	AC091729.9	16.1835731936132	13.9381297229117	12.17800713953	15.2664507780344	15.3075083580934	10.0317475072273	4.27198278398886	13.1985333214682	7.62247586752637	7.47472404224391	4.20425302527917	4.01380404524857	3.71937773501688	5.5507512883481	1.26042784071135	1.58108493243286	2.19966917556903	1.56583188722621	1.47690823928564	2.90711537829613	3.76262177523581	5.87657578478754	2.25537216399156	5.58822376358667	1.98189055793542	10.2510281123663	2.17729892578335	3.37343111438339	4.69738216549569	9.57063022211851	4.08283176227226	6.40447732063677	6.26893787012845	4.76936633954178	3.07755773536971	5.65159332178024	3.7422910765073	18.652391219707	7.2034166307997	6.51619382344454	10.1945367710879	6.55143632720077	12.0113427330189	15.3838851103824	4.89455990192487	5.310176344381	10.9700738016649	10.1393792473011
ENSG00000272618	AC091738.3	7.75449662293811	8.70003029795304	8.16780852825194	6.36453871015924	5.04766434411604	2.66861520603544	2.12207629808894	3.607860691583	3.63998004150819	1.41253954956258	3.09981081271219e-06	0	0.420131543890166	0	0	1.91224272889539e-05	7.45444352560329e-09	1.30586239702448	0	0	0	0	0	0	0	3.32218982062544	0	0	0	2.70313680721502	2.50014842025053e-06	0	0	1.68469160644388	1.07439520055105e-05	2.31263368339304	1.49388936939039	1.63324670468289	2.96088191036634	2.14303409680809	1.7596687253586	1.67815972589261	3.1173853405667	2.87500882834608	2.33234928727515	1.33893375094432	1.67560981777897	1.60002445455427
ENSG00000221488	AC092017.1	10.5852815192344	0	0	4.9558753476114	0	2.48949987218052	6.78979880993749	6.0738757690969	3.51015516880358	0	48.5371492998684	0	0	0	4.14822483060865	0	0	0	0	12.8787894413426	15.5977660863443	46.5121398039322	7.26042405951117	37.3480958748587	7.00681395558448	11.3668816262229	3.36202828060728	12.7156613447387	37.7831202562005	0	9.00783723614475	14.8582617295965	0	7.17523953963016	0	5.47297859214117	0	8.92883489811159	5.96695209301247	0	0	0	3.78014691393981	3.50121283711598	38.1863766742286	3.78346199810626	14.2933162050973	15.2952035304125
ENSG00000230733	AC092171.4	6.9794659035447	6.62117170667789	5.19724774091657	5.77962724979467	4.55823331437885	5.01322655632096	1.92350878469373	4.14961691439173	3.21067439591312	3.11699980479016	3.93325038739604	3.49164390887704	3.13148432426236	3.49871536088385	3.11856979542652	1.22063187924909	0.882498605344177	1.19300288274329	2.20647536537979	3.32092271796522	2.92364389808705	6.00870718670698	2.02861870719169	5.64000743557635	2.45260961814543	2.9844778667765	0.652106520850239	2.24836032075184	2.84076225052472	3.40496353445439	2.21019936914537	2.88408701900222	3.04606818723546	3.12359295917354	2.15858687922552	3.45903271199954	3.59996431959177	5.8958404292848	4.08460328392958	2.33044605830108	3.23090869718353	4.27438106382701	6.75046203911047	5.41864727709868	3.16978995119789	4.60851043223757	5.82326670945385	4.53836654263668
ENSG00000198388	AC092291.1	6.48905707580161	21.2599467637191	19.4774349512728	59.5785133536085	9.25514999311564	7.81747858267794	0	2.98455574561375	5.57030285525337	3.58401208534853	23.8538483569104	53.424026067479	0	26.0558283856647	0	0	0	0	0	15.1889888514119	34.7170373454624	24.799174864601	10.0947685010689	9.20285110394348	0	0	0	7.10017256895701	0	8.57294952832173	30.9689942225203	16.4808261759993	12.3284953537475	15.9711189141513	0	43.8074433005082	18.02040157042	13.6182403870325	24.8983529982787	0	4.52019122922527	11.9271540606366	11.212858193341	0	2.19318379718455	8.17610113797346	2.85866324101946	10.4675775057516
ENSG00000233527	AC092295.7	9.45929673717208	8.02661205285736	8.41671400443632	10.5054310409833	11.7920632942619	3.53553103050029	5.21603205434043	4.06239018971685	10.550818568646	1.21253080416271	0.164965959711823	0.194413317888268	0.0828766093780142	0	1.76328539141843	0	0.864360436480394	0	0.119965270830405	0.391891619749508	0.285015072888972	0.338480979875759	0	0.26776069774137	0.238466831998734	2.38371789115942	2.45308705130116	0	0	2.79129251917694	0.356519890392126	0.395497027234593	6.26608866986429	1.67804974005695	3.96091685540256	2.24322963174114	1.16406823178933	2.68321000462506	1.86087125379948	2.51154259207154	3.39143232372562	2.54454268040659	1.13094101268769	2.96600802420873	2.0827394438839	1.26616019868134	1.26493438765904	2.00912207715309
ENSG00000267029	AC092299.7	9.45918483711399	6.80042360590966	5.51656588999989	2.24223080020346	10.6032701005297	5.55472760318042	7.17255863084258	3.10150001521422	5.45103560429077	1.22746062860414	0.733522460465819	3.40318911575129	1.59913842129582	0	1.13225195050846	45.9515227191976	13.6909496768721	0	0.949832357607879	3.09673207394978	1.48194661040658	0	2.23414294799844	2.20715783340154	3.00306371371578	2.03478812960198	2.13217714049934	6.36435829498828	0	0.361204601440703	0	0	0	2.02728791254189	0	0	2.16645731150669	0	0.511336278088937	1.431119131096	1.37665314689852	0.616803966628135	0.43765681933503	1.306077083873	2.35125706352248	2.20614830632831	0.655019763417572	0.53952079439914
ENSG00000272098	AC092299.8	130.131989137182	74.1075728865863	83.023334041924	63.4013389374425	90.4886588590503	58.8104812087523	64.1092611392389	43.0818569264631	67.6265073212524	31.3146302650828	36.8563322604864	97.8705180422833	169.924064676466	96.5727597195018	48.6642284364783	120.440954494665	111.587674194962	10.544769143	45.0547110385245	43.7210328711257	73.5572788438701	50.6645673210904	72.6852517554594	72.1016592880522	125.650997343788	49.7602517526067	18.2920770125951	68.9667301183194	55.345015001387	95.4499985608366	109.363254928972	85.3508487045738	51.5895065369047	67.5273907929112	24.1028564460771	87.6549524411965	69.2398370317288	68.3300077819604	69.9616662292318	34.6102347131395	124.322794135591	81.3350897206848	76.3162615495911	66.5850954298925	79.2251196939119	78.0394451573331	80.2350535272531	54.7128921400298
ENSG00000268618	AC092316.1	0.488535184087549	1.36312781832362	1.88630160841207	0.215602257318105	0.259229306279917	0.693061555155732	0.118536979039327	0.92883145532752	1.01389301760318	0	1.01784375972344	2.51838225355244	0.564011463089271	0.331233283366859	0.569585083941547	0	0	0	1.70483747185408	3.7255838584042	0.435785876923559	0	2.0236158656669	1.99922081611565	0.927004957742115	1.60640073696759	0	1.50786976120075	2.89411168201061	1.6663681055887	1.23305919071642	4.63680359827888	2.35811512821223	2.04733835704856	2.5056974427117	1.14885306131752	1.87202650549584	1.10849355275971	2.99178914849419	0.480772502837583	1.51320762210809	0.0258972648529765	1.39958121461973	1.07792217766577	2.38554884033128	4.07121419617842	1.64195906659395	1.50134478750955
ENSG00000265953	AC092463.1	18.4691045873549	11.6971617765208	5.3778940251103	18.6269250726423	27.6265739418619	27.6652780217058	10.1847063469667	11.2589554704516	7.80033227337012	0	6.38855985102936	0	6.14878408800978	0	9.08075827973715	0	0	0	0	0	0	0	0	5.4395086797609	0	16.57007844873	0	11.9104219318994	25.188746837467	7.12316821348586	28.3100439814187	13.6717747530752	11.8230383170824	10.9697548336985	0	7.90322979879006	7.66705790883678	26.7969999658885	12.1904202614722	8.86439321599781	15.1944566084523	9.14660579954104	12.5769290964205	13.6500486877874	20.2656123614565	0	4.24575371091886	8.94831334828696
ENSG00000211482	AC092574.1	0	1.47135047269425	3.02976305390595	4.50534354583314	0	3.11185989401955	0	1.38042794605661	1.46256935849068	0	0	23.9184469428024	18.4463202077238	8.61287666698935	7.54224241170139	0	0	0	4.73375451197847	5.85402279372941	17.724720072402	0	9.00490014551623	4.44620825755721	4.32504769628018	0	0	5.77984103680527	5.77241662758148	0	5.56392642758859	6.95603535822175	2.20004358942377	0	0	0	0	0	5.07934031717446	0	7.5844886476503	0	0	1.69650392274811	1.41777577503386	5.20226475875002	3.57332905127433	6.37299422792925
ENSG00000252150	AC092574.2	2.76545982580049	1.34873990371044	0	0	0	6.22373473424519	5.65817380700835	1.26539160267763	1.46256935849068	5.00887345729718	21.2951553507331	15.3476933590237	47.9119954623339	21.5321578633296	10.3707777398254	0	0	0	4.3392771003338	8.94364734006952	29.2457559537238	54.1158112443018	16.6244557993108	42.2444777457233	25.9502861776811	6.5578170305869	12.3274553131082	29.1401187137327	10.6567660275318	7.16390825817122	36.1762386400991	38.5257095782166	6.60015013740975	9.86596219919636	0	0	3.24375026993966	5.58270253413431	2.34431226187032	6.33518496046051	12.2518741618185	5.25288320683287	3.1985757300792	1.69650392274811	3.92613647534314	4.80208962113255	1.09948558389412	1.96091795794317
ENSG00000272665	AC092574.3	2.76545982580049	1.34873990371044	0	0	0	6.22373473424519	5.65817380700835	1.26539160267763	1.46256935849068	5.00887345729718	21.2951553507331	15.3476933590237	47.9065458903834	21.5321578633296	10.3703725542244	0	0	0	4.3392771003338	8.94364734006952	29.2457559537238	54.1144849197231	16.6244557993108	42.2336128694182	25.9502861776811	6.5578170305869	12.3274553131082	29.1401187137327	10.6567660275318	7.16390825817122	36.1547483651976	38.5257095782166	6.60015013740975	9.86596219919636	0	0	3.24375026993966	5.58270253413431	2.34431226187032	6.32076624719219	12.2518741618185	5.25288320683287	3.1985757300792	1.69650392274811	3.92613647534314	4.80208962113255	1.09948558389412	1.96091795794317
ENSG00000273371	AC092574.4	0	1.47135047269425	3.02976305390595	4.50534354583314	0	3.11185989401955	0	1.38042794605661	1.46256935849068	0	0	23.9184469428024	18.4463202077238	8.61287666698935	7.54224241170139	0	0	0	4.73375451197847	5.85402279372941	17.724720072402	0	9.00490014551623	4.44620825755721	4.32504769628018	0	0	5.77984103680527	5.77241662758148	0	5.56392642758859	6.95603535822175	2.20004358942377	0	0	0	0	0	5.07934031717446	0	7.5844886476503	0	0	1.69650392274811	1.41777577503386	5.20226475875002	3.57332905127433	6.37299422792925
ENSG00000236204	AC092594.1	4.48588910302565	9.48338545183095	10.7306329320906	3.94295676095369	4.24009144703839	0.914234018344297	1.11745244799004	0.875962116723576	5.06422015186704	1.05961938718693	1.17027256081671	2.68155256569943	7.43665417920228	0.81206653784034	0.497982252991717	5.6490771908629	0.664764707613386	1.94818514346736	1.23320694261809	2.01639040664872	2.17775367137679	3.22994961464092	2.67300079051676	1.46967510260073	0.522508222033515	1.46797048718424	0.44260159945764	2.51203386344834	14.0670456703811	1.12374266335587	6.42082851794368	3.72104091152786	0.508083491837202	1.47120434191498	0.787642866797797	2.05247738076025	0.570743581950332	0.72987054975955	1.98391916423507	0.956297282887391	2.42064018105002	3.20037954264203	1.07330340096655	1.66166364239212	2.18743578590635	2.92124361680394	1.31953474953794	1.28380334653127
ENSG00000232164	AC092669.3	43.3188323649549	87.0316324567078	77.4634155048386	78.1786339730753	14.4336944399452	6.62018285094261	5.29618326847327	6.94575064027314	17.934830506585	8.62732345649395	18.7881210013043	15.8262375742093	17.8146507060542	27.2227474293877	2.48400993273745	1.70670638316593	3.14639643966137	15.8377807009207	7.70198862082885	12.4617090978561	5.99695831008125	5.03349019785812	13.8210941028529	5.60615916708729	20.4674296323616	8.94191400120629	1.36055036434295	7.85488744514151	12.2746703022274	8.68432604597846	5.99522116396691	13.4602150669871	3.89038830086465	14.0475763875216	7.19578116559877	16.4685779594648	9.40965444015942	1.06951334965272	7.39386542202689	5.06070221372083	5.54891117608255	3.53097922924802	8.22772586319753	2.5664273579562	13.4772595233892	8.93610186379856	6.83345189853656	11.1447906229967
ENSG00000215983	AC092756.1	0	0	1.22308486387777	0	26.3710332719825	11.9756476344507	0	0.439647019646884	0	0	11.2872178123873	15.8723272817736	0	7.00697701197476	7.2739049798077	0	7.78964212624274	0	17.8986517791648	21.1900438799991	18.7845701009988	51.3237506367113	0	31.8720310651297	31.4976221660058	13.6284218393971	0	0	0	14.5939270209894	0.63132583813907	0	15.6628537974867	54.1842899060134	63.3604427518791	77.1768246468348	67.4093026391318	0	80.3393927256464	18.9912144456011	21.6174400151882	23.5278958615086	0	23.8856889496675	24.8307938347576	26.750885078774	1.35007825806968	27.6597136609693
ENSG00000221096	AC092757.1	17.6697014894561	5.80753927315794	13.8546347716649	0	0	11.601887858607	0	0	9.19686003810293	2.96527639637823	38.0964049386368	5.2620742616283	26.6812645509809	0	5.25553172564856	0	0	0	14.7455942881893	20.9001781632487	12.7329078503076	10.2405225983711	30.5607896190028	5.33545659514638	19.2816725190015	6.40841187838008	0	3.93776068543877	0	4.0526231684888	0	36.1843276815628	11.1280736299448	6.82095758384312	0	13.6160419031909	20.5646638500556	8.33569566882564	11.5871165736222	0	9.10138637718036	0.372898040513285	10.1607544138289	8.47804987226228	16.4259975864272	16.7769432394126	6.21941303919372	4.01140379335808
ENSG00000221431	AC092925.1	0	0	0	0	0	0	0	3.03693788454845	0	0	31.9427992551468	0	0	41.3417917755599	62.223437811646	0	0	0	0	38.6364947924905	109.184273871335	34.8841048529492	19.6470573015706	16.0063530702448	10.2228247953099	68.2013633649997	30.2583642307543	44.5049253442571	0	50.0171154365586	13.1510868326795	30.3535406866025	85.8017968332192	82.5152547057469	431.018080465948	230.846015837428	69.0035645057889	22.3307753839824	61.3876203451929	141.746597165919	54.6083182630822	24.8318752726399	162.546054174795	4.41092374381623	0	18.9172498391458	0	83.4283565547012
ENSG00000238018	AC093110.3	3.55879029859579	5.08497512744846	4.73384326065992	4.83580416141064	1.47426595614929	1.50869993574629	1.32811997939998	0.796148020573353	2.27086257279542	0.183846738719837	7.10800598982171	4.64954324316486	2.90252216157906	6.7225219027882	1.50112115821365	0	0	0	10.0345990719689	9.6679448734033	5.72709884636693	5.23952735269145	1.97047576346528	6.98103404512717	3.90912301331295	5.03750597505411	1.44329192157844	4.77772188751936	4.45136693362842	7.92343730151689	1.66028585575812	4.74161069156407	3.57715059405335	9.49838115951387	27.3219937459094	11.2195431316028	12.0552857209914	0.904970428375427	12.9783623197915	4.9143859333672	4.4752217058409	3.48095717654957	3.73827720932186	1.90275540262793	5.07616442200402	8.66314690656543	4.4672245695952	4.97074920587081
ENSG00000246575	AC093162.5	2.54030872111916	6.94864158906944	7.96491370987413	4.66796999245628	1.76474821986896	1.90733019853373	0.349106101970068	0.569719521945411	2.52653203835004	0.0853587517354322	2.15684163991228	2.04061483119097	3.54004193901892	5.33087291113155	1.89391592213324	0	0	0	3.20485406800688	5.60176879781742	3.63557154042027	8.29850341327831	5.01692459074143	5.39676792789595	3.98455224678778	6.05710090895277	0.50491493486542	1.74449976905857	4.86932960832902	5.46710324310294	8.06605421526426	13.0048789367421	2.04286303100343	7.20370177218378	7.66847947064778	14.7233008553487	15.9057913474295	2.22591851210658	12.977627266563	4.13610418232714	3.6269509405745	2.65332261304411	5.00152204837436	2.36789634062975	11.2139194807541	14.4178058991413	7.71240759176992	8.56185178671633
ENSG00000221741	AC093304.1	4.42474663835963	2.15798621042554	7.27143132937427	9.91173793119747	6.12620722209241	0	0.0535987356585852	4.04925051273127	0	0	0	3.50803622924238	4.5091040570331	6.8903121509175	0	0	0	0	0	0	10.3984959353837	0	0	6.66931238633581	6.63585991862871	0	0	4.23854763504227	0	2.14917757633055	0	0	6.72955535131071	9.59777183950984	7.7936866432968	3.24718458204748	10.1432113111904	13.9567476471971	3.56588322114861	0	0	4.01690774117586	9.78389418169028	7.57897153241185	6.0046911399813	7.80339112298648	5.08822731514819	3.1865043570406
ENSG00000170846	AC093323.3	7.75116691389257	7.27686810789094	6.96785204932935	8.81731210804331	7.35392038748328	8.3805320587279	18.1493439290245	11.6924650821846	10.0498255422653	7.57825426404898	14.4890610950823	13.8184890465844	20.3890445236044	15.5172783850396	16.8465455086659	2.25652498360755	4.94031756151709	1.96695278172215	19.2675083439209	15.9676425300595	26.4050996638369	30.3219609364865	12.3449473668342	28.4274808269339	11.6231093428674	18.9316882785689	11.1333680971495	13.1142704355663	11.2178169790508	26.6882474955511	10.0696472125738	9.67255953802754	19.1886568055423	8.94993884461728	5.09911760576428	9.86621314433904	6.66716008894367	18.2906518766493	10.8250063859013	16.5658647609889	26.495527734494	10.3925689794585	13.5414288238902	17.924255907221	11.7216506230355	11.8566802062786	14.9643673646935	14.8517099886371
ENSG00000226383	AC093375.1	3.74971909039029	5.05333826672137	6.24366718387967	4.80574488177816	5.33895858744245	3.01098794907739	2.52438835719822	3.01634470658274	6.25407823665964	1.20242614919982	3.14433792566744	2.03946159261363	4.17743669686697	6.90684913806087	1.11380764054048	0	0.468431993295513	0.537530809964297	7.59287186240231	8.06844763691612	2.75291258887777	2.6624786962502	2.06548146763867	2.24210930471543	2.32099457117165	2.96727207575379	1.86223265003169	2.90675219616122	3.4759759671765	3.43257226561288	4.18193397646932	3.5309888118513	4.25785184764558	1.63690575799696	0.805069751643449	4.91354412217251	2.43427279734304	1.51592381725896	3.04021690535917	3.26637553884093	3.35491387850173	1.5688658817791	4.43223549505169	1.71429654138263	2.75278420807696	1.9252605843722	2.14211910920722	2.53961510166053
ENSG00000233654	AC093388.3	4.57047599449588	6.20259806914322	4.08749134803894	10.3865596731628	5.95009022162713	8.75932870602589	6.95849027175561	6.68508246824602	7.87124335843948	8.60321808696375	6.0673489725296	11.2336193026169	13.6793071440587	12.4738237110979	7.27760393222981	0	10.4344960904155	3.37983591697902	5.58958074920861	4.10000638938638	23.1737516456363	7.67451190981268	11.441538804519	7.05260850718651	7.13974154294424	2.65523079407243	7.39647684470786	17.6007755320675	5.70449514893999	5.22839071594151	14.7260600673024	9.76285570371722	5.25118649092986	4.35937391040474	3.34123649301841	7.05078351959551	2.45085086779087	3.45595043718914	5.78796663189499	5.72530939685508	3.81495605641035	7.4495458855127	2.50491345954304	2.37714057868708	3.07468348193128	1.43510378612091	1.88294808385238	3.66351885441518
ENSG00000231890	AC093391.2	10.8610639203814	3.95881886374168	4.63935208702904	8.60340172228159	3.05876063490181	3.20549443758383	6.26951543791326	2.30423862895377	3.81723361844205	1.41862381504182	4.51279561164709	7.41215852196915	3.09896608730785	5.3351160072604	2.7636525657194	0	0.529139456517333	4.29671301351933	2.45380114382743	4.45306409707296	3.18114645159311	5.11892760613694	4.89265991104572	4.40041531121023	6.86224898829248	5.66986848031061	2.50265628899317	4.60540316095897	9.61862706621904	3.98385356514957	5.5477924976876	6.95974430133903	1.84521704963362	1.50039278277134	1.69554709606867	3.216456905025	1.59214119075796	0.993322369767083	3.28678109864724	5.56306944025106	5.09881090901945	2.02098380890309	2.53764572440456	1.09744969936574	1.51644232197075	1.61609834274199	2.65686945729043	2.03841988487593
ENSG00000235257	AC093415.2	13.8690076458413	6.19448231586096	8.51057316218462	10.0576373779171	9.05416109393027	5.38055378398498	4.20163101170746	6.09820289110484	7.07719658197605	4.23758366079703	14.4625350371325	14.0142677272442	12.5562646457983	10.3469670439288	7.78381302138239	0.582664103286225	3.87165846318954	8.04633975806484	12.3929518209458	12.0623865706375	10.0462132058249	7.06341675714031	5.23822508440373	10.5681846147641	8.0978534687557	10.3501704565073	6.72121080602305	11.0505918635812	9.91229316364542	7.19645967284868	8.72248616131259	6.24535152384428	7.74214640464678	8.42000371657675	3.92495626445354	8.95103908764168	5.56210510871276	9.22617966848968	9.7861719343701	3.3356612916921	8.23551218875	5.15403722643651	3.6585341696536	5.74817365130063	6.24457305665318	8.29736031605233	9.40531808844762	9.24108818480351
ENSG00000264953	AC093602.1	6.63711995753944	3.2369734044162	32.7214655933946	9.91173793119747	2.68117042382166	0	30.481076874006	0	3.90016613668506	94.5638434543308	6.38855985102936	10.5241286054919	6.64600944403089	0	11.3133570823005	2716.24177316008	18.0864780846255	0	0	0	7.79888304317213	0	0	0	0	11.2526241326828	13.4481314066439	0	0	6.87735124799381	14.4661974010593	0	11.440246034142	3.58761976981508	0	11.040445790707	0	0	6.09520138010242	0	4.55069318859018	0	0	0	6.80530953046177	3.78346199810626	8.57598972305839	5.09840117680418
ENSG00000265457	AC093611.2	6.63711995753944	0	0	0	0	0	0	3.03693788454845	0	0	6.38855985102936	5.2620742616283	13.5273121710993	0	0	0	0	0	26.0356114575179	8.5859059993314	7.79888304317213	0	10.805896269552	10.6708964750984	30.668498293769	0	0	12.7156613447387	27.7075129771008	20.6321047327733	26.3022113675958	0	16.9099745140622	11.8391452403898	0	11.040445790707	23.0011881685963	13.3984826066669	12.1904202614722	5.06237735196156	9.10138637718036	12.4159042437614	0	4.41092374381623	27.2212854208496	10.6738633613246	0	15.2952035304125
ENSG00000234231	AC093616.4	111.31454785681	90.5905783069543	93.4388474974221	91.4314448803917	105.143441583545	98.4524082607172	75.0091073871627	80.6338749896534	82.7666026767311	37.8830596973964	36.0598233270539	71.4435023286065	87.4724978683583	75.2012161606572	25.1023825021589	30.0921151898268	43.3986207821685	12.2733045649392	90.6288710374235	74.3617361585818	41.8897576997425	45.0578057453507	32.9238811426137	29.445048368245	34.4629114933856	19.6715906581004	17.7265645330388	37.8405139962196	39.2973241990429	34.6738401343289	47.8690218095289	36.6777010046722	30.5786033177674	42.033219273857	26.8075697065781	63.373990940259	35.246098477949	71.0243366753591	50.3048552938631	19.0570974760539	33.411780393548	34.4941573448874	49.2675979324563	74.1220463131569	70.9461458870683	96.7938050444785	66.5155350397307	65.3773364507047
ENSG00000241269	AC093620.5	4.61877042200465	2.83655904120022	3.10833434304607	2.42738575151931	4.19860892279033	2.04153218307006	2.95441008698273	2.10481701400443	4.34822990968005	1.21858493793004	6.14609530954738	2.30257327280093	2.94464414712555	1.3377773559429	1.68972852023148	0	1.47299616297938	0	2.73046339878477	2.14023844290496	10.1820981492322	2.42795503685404	1.81127810342692	12.7630704868031	3.93372418011029	1.66682158642638	1.8755764699929	1.94263155515437	1.57816356136343	1.26138792672137	2.61772284530371	2.45404238248767	1.29258589522985	1.94035043831373	2.30272735533742	4.663845914414	1.59014587216482	4.32050711957151	2.59249773406226	0.821406384665369	1.83383695588346	3.28554392395187	5.30763464922215	1.1350620659802	2.83791650019246	4.07511200596041	4.29505513370765	2.03339217612061
ENSG00000242474	AC093627.9	4.69125436694831	5.92463348966969	4.96248878845897	2.79447273775727	5.64684749195204	1.14998949482077	1.32454675204157	1.45046028267311	0.757164966980846	0.849724807411643	5.05584995551962	2.35088580290807	2.59597251965872	1.92783274234121	1.18376136609421	0	0	0	1.18394751561887	3.44372738940331	3.58331197418823	5.08083851162423	1.80172307848789	2.3029577937344	1.5971966856459	5.37464507727253	2.01163296916438	1.41847452262315	3.07033440609043	4.37964148462281	3.15112466414163	4.88889392936563	2.05352516063913	1.17817430107845	3.73729614734175	3.70363618394425	1.38625250289709	0.67142874219401	1.14785212097585	2.7652837656983	3.87972915629261	1.83682997758514	1.67394125235821	0.282220492788235	1.56809909981301	0.525523406884291	0.630210497105311	0.290009140387343
ENSG00000237940	AC093642.3	7.77100461077573	5.54974378352015	8.25177557915591	10.3243082452666	6.38899960498564	6.49139288763366	6.99888221597324	3.21547857944555	9.12684663317099	2.7079270032084	13.9571340258734	14.7577231926597	22.5764722510288	14.6100630564182	4.96307006589096	0	4.3756386474397	1.83650647130777	24.2975876080571	28.2859345699482	15.3890304012011	8.70363072954047	21.1461071265645	6.96688195870794	18.5847900791322	11.4839159688169	2.3540650463654	12.5357552710625	12.7542493994119	14.7332351988197	7.53803439071087	13.5513233448608	7.91150860161323	26.9863005361852	36.2222051203071	48.4511090832225	26.7405012869832	7.96085113734763	28.4056804791509	13.026211553095	12.5670518011764	14.5728481436814	12.4016913908164	10.3279675127486	49.5828951365893	31.1697189440094	20.844198179648	21.9781147827617
ENSG00000226423	AC093642.4	12.7635799060917	7.13566083415237	9.08681573507459	8.71117923749379	13.0084500322571	15.3769557557261	11.3140706370928	8.38666818553215	5.91222583212543	13.4333022524882	2.1820351694342	6.34354913268183	8.89309235334474	3.11494367723443	1.49419379148673	3.99094619134947	27.6101357042919	3.14887205682798	2.08505835834693	1.93157812612205	3.07236053144018	1.50114889512824	4.63611848733191	2.84786794671226	2.46831706866618	13.1950751305268	0.54611841291774	11.0785372798388	8.06082502363253	13.0821603315321	25.4897281673726	14.2270988493596	11.2099082398433	7.62180053337722	12.0253909665176	12.2866451848529	7.43410706266251	16.0213969286898	9.41942710177804	10.0805279232684	16.9166531715378	10.825583643118	6.6044114316038	7.55745243612821	5.36896889694867	3.40158491196535	8.12379495274827	8.82545629364716
ENSG00000220804	AC093642.5	8.45112361138806	7.65525489304013	11.4315885066225	4.18899100744367	5.63513984701215	4.37195509990861	1.93857261345732	0.971195101466405	2.26388423888437	0.975649034526621	11.5592893870909	11.3946347117987	10.0224664528039	10.2582500967935	2.1713844076032	0	1.7279894511649	0.928417739406423	18.9369146132733	6.55699217962181	14.1823959019549	6.32077367575066	5.11872128344252	8.49574439431656	5.59538835484173	4.2973864529193	3.12529523790277	14.8967631810203	8.64085084288634	4.89540382179659	8.45049826724549	6.48707894649074	2.14847868169268	6.22189118609323	5.87823572889236	5.13416329764096	4.96214764206517	3.16095754595808	3.42779279641898	2.9847527068046	3.61754702396185	1.63909627609424	4.33772261284162	5.61781303157671	11.4116766101852	13.9205644707029	9.54828076870139	8.40388565963971
ENSG00000238392	AC093668.1	17.6989046753472	5.05739336508811	12.1722739580719	0	3.08164151833907	5.71255953955459	11.6878851915112	7.03877634893058	3.98523403272667	68.3486690084546	3.19427992551468	9.3399378217724	7.87453529949815	15.1786014292096	3.13650252589696	0	35.1037703380631	94.679377699173	1.67447043397465	15.8892447299664	0	0	6.38864203959669	5.33545659514638	4.89168739916035	5.6834316121537	6.93867667453967	5.27404248189943	0	4.09494386572141	8.68586013498902	21.6585857319225	2.86006635082012	17.5828300354728	16.5955003393207	15.9603184944534	7.66705790883678	4.60410534313019	5.12500112367251	10.1247547039231	0	11.7592896688375	5.46240125965401	12.2513074293511	11.7960874282119	5.43318592777862	10.5906853773398	5.09840117680418
ENSG00000256604	AC093668.2	1.87128283724091	1.90897006786396	1.50598457440038	2.28571783447432	2.87513721326901	2.05822709527933	2.64077277983843	1.82014853612334	1.46773525362113	1.31643401560553	2.21922940229306	2.87216159052599	2.57024252597615	1.73627547679416	2.30291811009317	0	1.06397854467101	0.772047263335373	2.10233240810487	1.40835280180284	3.47545270695624	1.46837983587015	0.539483360629745	1.42140663597561	4.09885562721351	6.04309705123268	1.24360452648067	1.6800957365132	1.78854918817425	1.33663888535485	1.23904253567583	1.23531544469234	2.2584221726744	1.79409184428342	4.27298019333291	3.61371113742194	1.4789706946168	4.31859572905674	3.17388983519873	6.58290189861968	2.11601302739658	1.48705578297498	4.50832784511738	3.52254569417135	3.51138334721603	4.57245569175418	3.62734133826411	6.45597090626633
ENSG00000232533	AC093673.5	45.6718722449599	23.0148703834239	28.525623391655	39.0665970214651	43.9667689737002	26.9370988607069	22.4210664870792	36.6666798051812	19.635341559363	25.4462599644057	5.75460216625093	5.26151656421611	5.94266204306003	6.37528573774989	8.25268961630838	23.8420214137013	25.0492314954983	15.3174249527096	2.93703597309215	4.94085725804178	9.385696619696	17.0944080174539	6.60755994674835	13.2875598540375	6.50819205594865	10.6355158953068	7.88561615904364	19.0672963075037	18.7321359622917	13.6230494354399	10.7573906776647	15.2360634570433	13.9923430838059	11.0553295042766	2.33456828779426	8.5275284357775	9.35665198476825	19.5747240244675	11.379271522656	9.5899472511989	10.1340453672778	12.299798317705	18.0778123312536	17.3690090444186	15.6171846437645	24.2127372151817	40.4153594056938	26.6126545984337
ENSG00000213222	AC093724.2	0.509834404900121	1.11705782886114	0.847472262730343	0.409699684774294	0.151076375135394	0.212793620051125	0.189659166462923	0.329901206904385	0.348371877104584	0.237383477266483	2.25291349565491	1.60726999948663	4.04941663485899	4.2698960540548	0.676188108516555	0	0	0	2.83527123436273	4.84052982649812	2.4694192882215	3.00620307929381	2.02197150006117	1.98088424795145	1.28488140651699	3.12987140139728	0.650758974219462	2.4284600103532	2.65596589832793	2.91081415640587	2.95619467500224	3.20718272790013	1.29627958992988	2.43641096693664	0.386291718868455	2.80708257470602	1.65711382465769	2.23436338292636	2.5185023757358	1.12806000900251	2.29914192985341	1.63171735547004	2.88565477977664	1.15018299823112	3.3865139806295	3.27197070643713	2.11997322816419	3.63470589819793
ENSG00000233845	AC093732.1	0.659298766633759	0.710521804029128	0.398480107272582	0.875244533135868	0.37979451551459	1.71558532052765	0.14580117544351	1.58285940862701	0.523786480058804	7.30673536021695	3.07195487549632	5.64292184085762	7.46767666893791	5.33352315600489	6.88542348196337	4.43726939109141	3.40577280025062	0.633912895561563	4.39689136251683	6.36544861046886	7.96630017203789	4.13935585158797	2.29461965694017	1.24339650259235	6.02704678695311	0.268966077803338	2.11943304278358	6.92158492753291	1.58576164926579	1.6609225026195	1.30275366031143	1.52032219972946	1.34912247341508	1.68926561409697	0	1.42010031698197	1.64186298190754	3.31075426317674	1.96376470476281	0.618017987895169	2.43208830002817	1.90876873519537	0.884608515751782	5.38448084413221	1.76369702978027	1.99868617765427	2.02235833876175	2.04472034694107
ENSG00000225205	AC093818.1	4.59864205789744	2.70260365474491	2.09802815963496	6.71668923396581	2.56169657022791	1.95653759286372	1.062106620466	1.26951089223006	4.85010650173066	0.367545451748141	11.2675027496426	16.8347277799958	10.2944930564181	17.3702687530239	3.12868832552396	0	0.306561799818826	0.277662995000651	27.7017670768682	20.1349137007583	8.77211716814038	3.93274837718579	7.7256899308096	4.25847054969005	4.12497087748341	4.06939592043175	2.31717901995385	5.7939416236427	10.401010318334	7.12980185530509	9.27717635957465	7.23481651480214	7.90848391695483	4.58273742865006	5.27982282597589	12.7477210524704	8.19923866617899	4.43990994740104	5.69775109899498	8.39683708421464	4.99267141207127	4.3296691230078	4.80579680230956	2.89167960959291	8.00552999609517	7.14353643892114	4.88513967027711	3.45318282541401
ENSG00000152117	AC093838.4	17.1338489564157	13.6039813417815	15.8511829122572	13.2744689054822	16.5255741047669	25.9637152317375	26.1685821165874	19.0982854001861	14.7026717738609	10.9510173052906	26.9187948746412	84.2555825758176	129.369423145689	78.7328161926225	24.7980227632852	26.058634759438	18.5213339966295	6.32411323431496	67.0060722549624	77.0252859243607	68.3446317382191	28.701814200156	67.5742222402679	41.8178411318356	61.4349446149939	8.66054852869812	13.4588285865128	49.5460333009231	23.5487579062023	17.5402213882764	58.9357442581705	44.3763692260487	16.7756844034473	26.5143459677586	22.6458959306055	38.333602685745	27.5293106903945	27.6663246987914	24.4819225927377	12.9966602358689	21.0067023432708	26.5946851344408	13.7294774092654	22.7154549281966	25.1260002712964	24.6017723162	33.1106379537192	27.3868901669411
ENSG00000256889	AC093847.1	6.56981616650433	44.3310919816201	79.0734808879386	96.7395690348047	30.950598253996	25.3359118016383	12.6476797572915	36.3241686283141	324.21920019959	63.9096535078327	2.5986821048243	17.9599082021765	4.9974818727111	4.89584062383492	1.58475930856376	0	32.2972939904848	10.2646689623417	2.04548531319459	3.11078272016748	4.87430744779976	5.73057692255066	12.7830246051253	5.72739447145823	17.9773803376325	53.9748424669714	0.732964803961301	11.9209325106926	2.36052239105296	23.5988026050429	8.77167042564833	14.1701439047627	60.0594370842403	6.13324300167401	25.870916191564	16.9912550563592	15.7895325556314	7.84827371128354	14.6565763465849	31.4998004545625	31.261945774435	6.322914352807	2.95079456767597	81.4540967974884	153.024097821609	293.971851335394	181.20200594248	1285.71262135753
ENSG00000221664	AC095030.1	3.15922521313185	0	6.05952610781189	4.50534354583314	4.55155856676412	6.68983217135015	2.91397748246288	0	2.92512460251379	0	5.80777084527353	32.0086446171586	6.14878408800978	0	0	0	0	0	0	8.83468211251624	35.4495288778789	0	29.2251784687661	4.64684073492719	8.65009539256036	0	9.24559605588482	5.77984103680527	11.5448196871489	9.48053302692573	0	27.8242128273647	0	14.9247676702788	0	17.3782546490075	22.131052490853	0	5.07934031717446	9.40998730655252	7.8980013456833	5.25288320683287	3.1985757300792	0	2.83555155006772	7.24184184828385	2.50908338221769	4.24867247605413
ENSG00000244567	AC096772.6	6.17412664402781	5.61995255075256	6.51642092292287	4.99453758031067	4.43053231826121	3.82504801030421	2.49864062742535	2.59777152497793	4.61084369327887	1.41243423484134	2.279961438496	5.22520647912982	5.82406974052634	6.1034057700542	1.49926514675097	0	3.77306662596352	0	7.89947026295422	5.35886082130676	2.44142400312429	2.66236080073209	1.07834438386874	2.65893610536319	1.36852059206004	2.88976320753171	1.20824102663555	3.3265797484226	2.99674014074898	3.89773621512304	3.88894801020044	5.38103748259643	3.98551013973123	4.4113954152537	4.73930396907533	5.53491370341951	3.67582859702224	4.56372287443646	3.01000796779831	3.03259512462471	6.22793487157476	2.60466965524595	3.8847882849076	5.69379034059621	4.22131772516315	6.44875786042027	7.18159801605978	4.04152050325032
ENSG00000266635	AC096887.1	0	3.2369734044162	3.69913875383799	0	8.0123395119859	3.4017714536644	6.95447303389704	0	0	30.7709137625484	2.13084011601558	15.7862028671202	47.3458811055978	10.6807843160471	12.4446875623292	0	16.3757152542654	25.1952246675421	13.3678897275542	4.29294667624256	0	5.50544069378384	9.82354206322909	0	13.3127217819196	11.3668816262229	0	0	12.5943462827053	6.45674470405192	0	0	0	7.17523953963016	0	16.6812000886021	7.66705790883678	0	7.54071855630251	0	4.25853039778427	12.4159042437614	0	4.00993375453093	6.04762680949604	3.78346199810626	0	0
ENSG00000259848	AC097374.2	2.55948184082806	2.1447450729015	2.03990441167849	2.3482615585504	2.80988804317919	1.71633502222543	2.71735239302496	2.53759769001754	3.26429319749753	1.02126042916235	4.46908311597133	1.9182361011925	1.61108580638957	1.18176041501371	3.30126928997157	1.95569316048271	0.588483418510692	0.286429212558055	1.47048321337642	1.5990293031748	2.07154461750326	3.92253125684776	2.39451650380667	6.4564694595183	3.34960784658984	3.23868928870604	3.67139719502719	3.59140945478634	3.56970380865781	0.00224751795953853	3.95466102934759	3.06705321676558	8.51325931002035	0.202133543682897	2.48784146641571	0.101122538265357	0.154735397153156	0	0.279953772673067	0.00209041596945216	0.00918722530459136	0.574397086905571	0.00162443271121432	0	0.00127661190208784	0.000438360440176142	0	0.000788834712436896
ENSG00000237877	AC097500.2	4.56316837484882	4.82592409423473	4.79162422983101	3.51058816720814	6.66128251562136	2.92083093928547	4.64746441079796	3.27513274565807	2.43077243312451	1.14603421154377	1.12162600113101	1.05828641018775	2.37723631845892	0.743161114464077	0.872029994087869	5.5487655592674	1.40144236952908	0	1.22126764621359	1.80538915861928	2.71865496702705	0.361265762444089	1.11601993840795	1.11652483469819	0.868167764847803	1.68878979318885	0.676406059477599	0.579690689763521	1.80683073038791	1.97629327906937	1.17718447597253	0.729580167766605	1.02835598249312	2.89134928702914	1.52721195126023	2.94602605198498	3.12613392206345	2.78955803523876	2.2102945570641	1.78579599425026	1.48242890468653	1.78897460104779	1.56006420734743	1.87583706180861	2.92327464504487	2.58756944496694	2.43052158910024	2.90006532879993
ENSG00000226833	AC097724.3	0.810925665221681	1.51261529554352	1.78251859535804	1.69999458209929	2.35833421336495	1.89117260243361	1.22794275322157	1.52349788919567	2.00598200570493	0.336013054042788	1.21152530968267	1.344966980547	1.82349537511793	2.38014976444191	0.0713198545542867	0	0.288184008441315	0	1.34582057733501	2.09626788775672	0.724157278366577	2.48458025420127	0.903985297397091	1.0986228615862	1.04189647101839	1.64769886786267	0.667095554459173	1.29077099028628	2.87962782694673	2.97198371035774	1.91593341194157	1.58512875201304	0.278998880795323	1.57774989771788	7.77613765925796	2.01108344903696	2.55324092446302	1.71789332868029	2.58288971330359	1.8084244504479	2.5668270080936	1.78919532585976	1.56651569404092	3.35740059813657	1.16178647868111	2.30930672947513	1.63166263552961	2.02965909476456
ENSG00000232485	AC098820.3	1.78128530503518	1.3496330893711	1.32254356421187	0.650727880533124	0.747279144943677	0.49986345753094	0.33050417634918	0.509725787372811	0.988649433499732	0.161979892097952	2.22870942809686	1.60950935377421	1.1200409060864	1.78006536466319	0.72014028982337	0	0	0	0.931205536225669	2.08918818320887	0.316020627548528	1.86876480491642	1.86871823509999	0.788731850876279	1.465105872667	1.44296228397583	1.43589888216611	1.37147563976701	1.60920853445164	1.52130431293481	2.70277155078229	1.99943447591538	2.04132318449765	3.79155816679178	3.31675956904411	3.77713226305363	1.57025911982867	1.37653045108661	2.03748371807792	1.85402797555953	2.65663426531155	2.90841170701524	1.57062602945812	1.66113573883419	1.30759156624694	1.29754959770345	1.01616955288994	1.66597526878815
ENSG00000221395	AC099506.1	0	7.35001357026707	10.3387141735055	24.0258525031934	3.22757764969281	8.69985775196976	6.6562866415934	0	7.51771828922525	4.65109594594483	10.4611429077425	0.107047428959815	0	0	5.28518869754173	0	0	0	16.0115481494281	15.6545192629992	9.33813569160693	2.1782081186822	0	0	6.39286063842644	24.8768135315075	0	0	0	7.7141792997788	0	11.9246269430603	9.78586981277961	31.488596521339	0	9.91536968083268	40.6964983845598	21.9088793685419	10.4654953521401	13.3088167676043	6.92838169071118	9.1049986715956	6.82638993629078	0	23.4380747062954	11.864523946951	11.1682421476786	13.3267093150025
ENSG00000183900	AC099522.1	15.009755230623	28.8841228153992	30.2384405780941	27.8120453343542	15.4643580458563	15.7033808968636	22.0471543479355	5.29059603240479	6.96945591095411	2.69113047533284	41.4879944413116	23.8124844344869	17.9967305218108	23.0967488546295	8.96645672874298	2.56883211839568	3.25304756257122	1.84826455824742	26.6410342969246	22.1259105047603	16.3970514408112	40.6680589713232	31.3379066108155	25.6118564900564	0.201366168578477	5.1215107194591	9.9012314301915	12.7967956371771	24.5119742935921	0.449529086303629	24.2101142548169	10.3044363630416	6.66647006741976	0.0274877496217692	0.209764828189901	0.00926766895083098	0.0699691623715801	0.145624151724934	0.185145907222239	0.158051641337277	0.240102989589328	0.145321409451887	0.350444165159892	0.0474992993176842	0.0217778797187246	0.00675566225964343	0	0.0185445922730434
ENSG00000263927	AC099759.1	32.3299737337836	17.8625309688218	18.1785783234357	19.1825430948936	8.70120099055816	8.56967629687326	4.33097275043836	14.8728489364625	25.953118388164	26.1525121867334	19.1656265698504	6.57758286815301	0	0	4.29398708294564	0	0	0	11.8581173209164	4.91389418177163	0	0	0	0	35.7579991565651	16.7525518431483	13.4481314066439	0	0	11.8678112649155	17.5347824435727	15.1768060405401	0	20.3856628757689	39.4163152569439	5.01838307064366	11.5005940842981	5.04692239656868	0	5.06237735196156	0	6.93423192206641	3.78014691393981	8.01986750906185	17.0133329499075	13.6204391326283	8.4558807583024	9.26981900453924
ENSG00000265404	AC099796.1	10.0713736792929	6.02984851423129	0	10.2096630462301	2.92590658223958	0	3.19656658283791	0	16.5526006975002	0	12.1474669053427	6.35338850845398	7.57985771035342	0	23.0435586545158	0	0	23.0575279538136	8.46179108775394	9.61370254970599	28.3595343692283	10.6590516876542	0	14.5512285442958	9.99792374957366	5.16676102975305	3.36202828060728	7.34433147036088	0	9.37819852168977	24.1103918388267	13.9120707164435	0	0	27.7152482901971	15.4903036950684	0	0	10.1586806343489	0	0	5.69062625678216	0	0	2.83555155006772	7.75308050413378	2.65671054092519	0
ENSG00000203483	AC100852.1	2.46064133830022	2.8219465001469	0	0	0.292940222325843	3.22841040915645	2.72936344629845	1.72574951296199	2.78697219394315	0	1.92298687455503	0.811254540637318	0	2.24610957347522	0	0	0	0	2.43862018211196	3.88659085840198	1.73994024369421	3.6306956387114	2.19020646470918	7.42941913264276	0	1.45829660018891	0	0	2.73798454363113	0	3.0686415958684	0	2.30936300676504	1.82329030409626	3.68772863201962	0	5.94345272052216	3.60535167033402	2.33102879995693	0	0.646498034358589	4.70461078810396	0.957587772697213	2.2321110123884	2.56831218597156	0.547025121153883	4.54358635298606	6.35093181851805
ENSG00000264135	AC104306.2	15.7196382820518	6.06809412127619	15.2423378689761	12.238415522929	15.6443697959607	4.22922331555327	7.44231533983943	5.20891651738676	8.32334386915935	0	0	14.0044393062427	19.0981851819156	7.85525819630803	6.81318281045453	0	30.9437269983569	21.1332485715239	0	7.08619237999781	21.938675977592	4.2639861511678	9.29747919383179	0	18.9356065429165	0	0	16.0797288241903	12.146941017383	5.07491445248351	19.7105408195207	0	0	22.0919870321063	24.5799947217874	31.5712750037004	21.8748498863191	4.46615507679649	20.2739931282217	0	0	4.20332169924603	12.2945306016446	18.7211058415949	16.2615153052512	12.2161448861731	3.03832668594285	9.70163670784754
ENSG00000224503	AC104438.1	0.81732757671566	0.734911506450651	1.15861702884627	1.20722279132411	0.244182911296039	1.05543082733357	0.69198467205331	0.294860433377935	0.350270272992686	1.20567218294141	1.45464154498825	1.2080004796669	0.541471071813	0	0.272931713788994	4.96124563547695	0.87120523448075	2.14764276672197	1.7881390515528	1.01086748194344	1.75504483135085	1.14967730285097	0.95622676586638	1.30687078148635	1.36373185181757	1.60322088596361	0.117418484814864	1.1620385276044	1.98056372387829	1.40720227439124	2.06227464357341	1.23524405021463	1.52195716952061	1.27760179243738	6.22212731364909	3.15960126247206	1.93818570117621	1.03947150364386	2.18991608136984	1.21235860125505	1.41928120926395	1.55254192953502	1.27233908361406	0.860670731731291	1.44068031699201	1.94296193410436	0.657090856911559	0.765811871151785
ENSG00000264721	AC104592.1	0	4.85546601784641	0	2.54780156640374	1.36546757002924	2.44760565649332	3.39490753702919	0	1.75507758440179	16.2788475124426	0	10.5241286054919	0	0	0	0	32.8845056084101	0	0	8.20448976235607	15.5933959824107	5.81401747549153	0	2.66772829757319	0	2.84171580607685	0	0	0	1.95011733296176	13.1510868326795	0	7.05336860770888	1.96375306651137	0	11.040445790707	3.61455082638879	2.23307753839824	0	2.53119650372957	6.82603978288527	7.23399692011315	4.15815831627608	0	5.39559823535329	0	2.85866324101946	5.09840117680418
ENSG00000234949	AC104667.3	4.03727904088284	2.67953097260926	2.62521874439558	1.58222219685897	3.00078624058384	2.93155633677999	2.31220826254599	1.75368665372717	1.62514261885014	1.64367961910439	1.22973564847696	0.526959520958693	2.9828985394025	2.14450243022896	2.06810390495647	1.4371281783336	0.125700293995537	0.410226365075485	1.5781155031302	0.751780394986066	3.45279693463471	2.58431838882658	0.753403791234134	1.50148913194158	1.25231892918173	2.21564215545352	1.11590208505142	3.66161827716345	3.54457584652356	2.48186754574429	1.8089325791623	0.507546911797747	1.20623827607546	1.22552389571326	0.499850152776371	1.67881485642646	0.681704005680459	2.28954348945984	0.837066365624513	1.69269431571023	3.10537915006126	0.919113477635906	1.83034745805731	2.73690905442261	1.01052663365256	3.19177687925585	7.40090019044923	4.19841711772889
ENSG00000266621	AC104841.1	12.2352751684328	3.57250619376436	6.00942998908214	9.5912587834215	0	5.82816844370744	12.5349206071965	6.0738757690969	7.02029622313959	32.6906841145506	25.5542129124986	19.732748604459	13.5273121710993	10.3354547047187	6.50415690191764	0	16.442252804205	125.975619994948	20.828591454984	17.1717614112777	7.79888304317213	31.9770961152034	19.6470573015706	5.9222267764007	35.7816679176238	16.7525518431483	0	25.4313595687013	37.7831202562005	7.91187984203168	35.0694894826721	0	10.4002201457403	15.9238123966433	20.045040402399	15.055149211931	11.5005940842981	5.04692239656868	14.0613232417127	5.06237735196156	4.13699114539409	33.3468107384891	15.1205712104707	8.01986750906185	17.0133329499075	9.08030879545503	11.7045698200743	4.63490225919365
ENSG00000238997	AC105052.1	17.6989046753472	5.05739336508811	12.1722739580719	0	3.08164151833907	5.71255953955459	11.6878851915112	7.03877634893058	3.98523403272667	68.3486690084546	3.19427992551468	9.3399378217724	7.87453529949815	15.1786014292096	3.13650252589696	0	35.1037703380631	94.679377699173	1.67447043397465	15.8892447299664	0	0	6.38864203959669	5.33545659514638	4.89168739916035	5.6834316121537	6.93867667453967	5.27404248189943	0	4.09494386572141	8.68586013498902	21.6585857319225	2.86006635082012	17.5828300354728	16.5955003393207	15.9603184944534	7.66705790883678	4.60410534313019	5.12500112367251	10.1247547039231	0	11.7592896688375	5.46240125965401	12.2513074293511	11.7960874282119	5.43318592777862	10.5906853773398	5.09840117680418
ENSG00000216089	AC105316.1	6.49764062903784	9.83383816578209	5.593131365494	16.5439637804023	4.08066544431979	2.04755550412676	11.807589121224	0	15.8674844416748	0	23.9468339390575	19.6969563812555	0	8.39840965711114	0	0	0	0	7.20491537257595	15.1556011772313	1.38732165944729	3.39133826307282	0	0	33.2029683542022	10.7655806342892	0	0	4.99106183093619	6.52309811850819	0	0	0	15.7157890348866	0	55.3049735512694	39.5684270519701	11.3704451416705	40.4639801731968	7.47487387306313	0	0	10.6903420406206	5.74021470095005	7.87092058241989	7.01635836450667	12.1493308225788	0
ENSG00000263656	AC105402.1	13.2219607537943	0	2.79670719720669	23.201934668681	7.80266986268617	1.9327238026909	5.65817380700835	11.0434268382493	15.4357228787226	7.23506284158954	0	0	0	17.2257803772937	0	0	80.3843470427802	55.4294137337505	8.01097802604747	3.57746399476632	0	17.0544709106948	0	0	10.2228247953099	10.3335220595061	3.36202828060728	0	0	0	0	15.1768060405401	0	0	0	0	14.0562800539104	0	7.0732772068367	0.226708825960739	0	9.45299922045871	8.99317181820239	0	0	0	5.19756514794592	4.63490225919365
ENSG00000227252	AC105760.2	1.40994073190349	1.03712864799277	1.68802139198062	1.8568976397682	1.90757405645791	1.72376089526219	1.68779288070897	1.40785009388281	1.54676215754298	0.920333647354446	2.59009882031841	1.52878205582725	2.06800035813006	2.24322946042408	0.740715876052646	5.44762362817531	2.3427658457264	1.76883707027324	1.1158678132235	1.5662486776156	2.12117524456188	1.29883134389121	2.30030116811953	1.46397187830025	1.04942744044614	0.645931157674245	0.366585707794272	1.19952072674975	1.38502288048814	1.34235132966806	2.09452890704399	2.28737197426268	0.829157952060313	1.74753721844449	0.437210253834671	1.76318532056017	1.24606461890893	2.65862257209423	1.62301502959342	0.556545111109743	0.707460951894833	1.25558190640595	1.38258171985792	1.51270950762881	1.3483644888726	1.24689010081471	1.51875370260612	0.963727473475891
ENSG00000221237	AC106736.1	13.8272991290025	5.39495961484175	12.1190522156238	0	6.82734473132929	8.29831297899359	16.9745376851459	2.53078974494814	10.8004611565484	0	35.978532470046	8.77011049087068	5.63638007129137	0	6.91372112151767	0	0	0	17.35715954582	10.7323793374527	0	68.8738248316522	16.6244557993108	32.8334890421622	34.6003815702414	8.74376217475438	3.08185925722334	15.8945766809234	10.6567660275318	6.2742388217693	10.3329954505969	0	12.2574106156819	13.7652254014023	10.2623579021008	7.88603487571279	0	10.3065130523209	9.37724904748127	3.89413281177868	10.5016064244158	0	8.91033689983609	28.3559383531043	17.5575079736113	12.8055081615422	10.9948558389412	15.6873436635453
ENSG00000266475	AC106753.1	5.73435941574362	8.12583782717818	22.1383990176252	3.72165791913453	9.31357123770227	17.6640242125419	16.1568102152953	0	14.4683172715065	30.7062622253376	4.84770133250895	2.39730216181378	12.8004194136719	9.44225457411376	0	0	0	0	6.1174046189773	16.485290595169	13.0635051037178	0	25.2439627856494	15.6078461225669	15.8982111717459	4.21475633160457	12.9695420842479	4.26098864274626	0	0	0	24.4911616352535	0	33.6642263944108	0	16.087648948662	18.2868580559696	0	17.519293648424	0	16.3225751631679	3.26477375253769	0.745139312718045	6.61704591844273	3.9909124592599	21.3953666199846	8.88401518127401	9.58187968972383
ENSG00000221204	AC106795.1	8.29639312375003	9.71093203569283	14.5428872699589	4.9558753476114	1.36546757002924	0	0	0	12.285528976345	0	0	13.155165736306	0	0	0	0	0	0	0	6.43942001436384	0	23.2560699019661	0	8.00318489271957	5.11142435157466	8.52516582014608	0	3.17891533618468	12.5943462827053	3.43866712586493	0	15.1768060405401	2.86006635082012	7.17523953963016	0	46.9219553163231	23.0011881685963	6.69923261519473	9.14280207015362	5.06237735196156	2.27534659429509	3.10397188687053	12.4620258654049	32.5918649457108	0	15.133847992425	1.42933162050973	7.64760176520627
ENSG00000222001	AC106876.2	45.2684998282513	7.49538470885919	8.02900991562889	20.4946976619845	3.84896087047174	16.837200091309	2.91487038269946	23.8039545778824	8.54242016609318	3.97202662333488	0	0	0	0	2.03587335097173	0	6.57062399432922	2.77629472372647	0.357809373231777	0	0.503489212990645	1.45183614729166	0	0	0	10.9634564320081	4.59571910582327	4.48347178034073	4.37997204337442	7.07115964580241	2.1042127265325	0	3.72075144951516	19.4801816689656	19.0014094414194	32.0927835135895	13.4239766473883	16.4904695372902	15.897066175861	10.9530557697214	7.59368462963838	11.8568527071346	6.44275424527448	7.95457880796905	11.4171278202228	8.67492454785113	17.0715092108269	9.83535837644558
ENSG00000225410	AC107016.1	6.56135543040502	2.37512904337567	7.10501032478053	4.84239039847661	0	7.66800157551147	1.6417816827256	4.43722820906691	4.30628171206338	21.3912336390913	0	2.42514719689367	3.91026021228871	7.20045840938649	3.85979803520689	70.82626492056	8.04984270094528	149.615616193905	0	0	0	0	2.77216435225768	5.15483220537216	5.18264580530573	0	0	0	2.95789491634814	0.749178318600825	0	0	1.1857244215563	0	0	0	3.43968604985574	2.03794194311829	3.8822886334438	1.21136291160916	0.987853471487337	2.92078031069983	3.29889199016148	0	0	0	0.622378655250563	2.23661840174751
ENSG00000227077	AC107983.4	0.969897847378655	1.6772087826384	1.97126935113011	0.282215152666727	0.805814066675252	2.63175786180261	0.899414504918695	1.07015696206698	1.20960281347563	0.301043300852243	4.48213023825266	0.998798221473329	0.794739928210636	1.75942455446338	3.36317119340307	0	2.86164956782358	4.13963181746717	1.68192474264148	0.736663619626916	1.34724758454389	0	0	1.38266750162981	1.94051804176167	6.52388389834532	3.35355903231181	0	1.12249808905016	10.691652803392	1.11360719427711	4.07048475242638	17.7993414329555	14.7464424630066	8.61400293705043	16.2953296241771	10.993835730832	20.8034197138174	17.1113041041226	6.57696846503804	16.2529448861751	18.2443582859327	13.7396274413511	10.28139754718	11.587416053955	9.39568250976004	15.4919962034495	10.519674053989
ENSG00000269234	AC108004.1	6.63711995753944	12.9479409074417	12.1135146932881	11.5636963804013	4.55155856676412	7.46020447215825	7.92144007698752	2.02462525636563	6.10416847660358	2.17051300165901	10.647590921176	22.5578644347141	11.2599055640408	0	0	0	0	0	8.67855420066759	8.25758122304185	7.79888304317213	3.55301722921805	7.203930846368	7.1139365551304	11.1949892709951	5.6834316121537	2.24135218707152	6.35783067236937	4.19811995023979	4.58489516657456	0	27.8242128273647	9.53352867721582	9.55309694284341	4.35372423121649	15.3657050026903	7.66705790883678	5.95488501991359	22.3491183970884	15.1880244192466	3.03379545906012	12.4159042437614	4.15815831627608	0	5.78916141036269	1.26115800946112	5.71732648203893	8.47066146022682
ENSG00000272925	AC108004.4	6.63711995753944	12.9479409074417	12.1135146932881	11.5636963804013	4.55155856676412	7.46020447215825	7.92144007698752	2.02462525636563	6.10416847660358	2.17051300165901	10.647590921176	22.5578644347141	11.2599055640408	0	0	0	0	0	8.67855420066759	8.25758122304185	7.79888304317213	3.55301722921805	7.203930846368	7.1139365551304	11.1949892709951	5.6834316121537	2.24135218707152	6.35783067236937	4.19811995023979	4.58489516657456	0	27.8242128273647	9.53352867721582	9.55309694284341	4.35372423121649	15.3652497090519	7.66705790883678	5.95488501991359	22.3491183970884	15.1826702390753	3.03379545906012	12.4159042437614	4.15815831627608	0	5.78916141036269	1.26115800946112	5.71732648203893	8.47066146022682
ENSG00000273288	AC108004.5	6.63711995753944	12.9479409074417	12.1135146932881	11.5636963804013	4.55155856676412	7.46020447215825	7.92144007698752	2.02462525636563	6.10416847660358	2.17051300165901	10.647590921176	22.5578644347141	11.2599055640408	0	0	0	0	0	8.67855420066759	8.25758122304185	7.79888304317213	3.55301722921805	7.203930846368	7.1139365551304	11.1949892709951	5.6834316121537	2.24135218707152	6.35783067236937	4.19811995023979	4.58489516657456	0	27.8242128273647	9.53352867721582	9.55309694284341	4.35372423121649	15.3657050026903	7.66705790883678	5.95488501991359	22.3491183970884	15.1907171648298	3.03379545906012	12.4159042437614	4.15815831627608	0	5.78916141036269	1.26115800946112	5.71732648203893	8.47066146022682
ENSG00000242282	AC108488.4	4.4179889687842	3.95403656683109	6.64484098812841	4.28154295505094	7.18422903580421	12.8514011505801	8.25387870787475	8.73346443063101	6.14384001060128	13.2833223877947	9.02052867493283	2.60729913881972	5.96935693154088	8.03975039580241	5.48438186014848	0	0.458249946892112	0	4.88134982358157	7.39784734820495	4.19827233422031	3.68912760487363	2.64062583375395	3.32089290216845	5.35956620804331	1.05456593417626	3.04835270223332	5.30606102403354	4.71585501670832	2.98269305627191	3.66795069462791	8.49262121997462	2.17639193447774	6.80281208820868	8.56829502479603	7.57071216055936	9.16643527088348	2.85836983139799	13.2862603660312	0.919654025258916	1.89252723583284	8.42099051127035	2.10149737547315	1.88803742434361	2.05042949527964	1.98626611957116	1.38193020612118	1.08971991084252
ENSG00000264987	AC110280.1	0	4.85546601784641	0	2.54780156640374	1.36546757002924	2.44760565649332	3.39490753702919	0	1.75507758440179	16.2788475124426	0	10.5241286054919	0	0	0	0	32.8845056084101	0	0	8.20448976235607	15.5933959824107	5.81401747549153	0	2.66772829757319	0	2.84171580607685	0	0	0	1.95011733296176	13.1510868326795	0	7.05336860770888	1.96375306651137	0	11.040445790707	3.61455082638879	2.23307753839824	0	2.53119650372957	6.82603978288527	7.23399692011315	4.15815831627608	0	5.39559823535329	0	2.85866324101946	5.09840117680418
ENSG00000268788	AC110615.1	3.1222845476144	0	0.90344799962002	0	3.41123642684442	6.0795785764489	3.76218391485186	5.10250099231623	3.02516794864668	0.537068218214621	0	2.25317721629297	0.44651869183735	2.22250075945042	3.6388673186312	0	6.85096596027682	2.19957767299052	3.26336335867478	3.2488609878586	7.9891045722597	2.510393477891	0	7.80790127753058	0	0	0.977088326288066	9.70209400862115	0	3.77303462653042	1.69429704345749	0	6.17877453070187	2.42137313355663	0	5.71238716367163	4.08271992622955	7.59318995894964	6.00018699969694	2.46744731759646	6.82564441423292	1.87512573246259	3.25203936311649	5.32713609266669	5.02049349606752	1.69081935626271	4.49220058363263	7.86773333015219
ENSG00000221235	AC110813.1	3.28684586474587	8.18513920737515	12.9478347251911	0	2.52323350912762	5.52899023628305	6.51896866896224	7.59235288586222	13.9215933702004	0	11.9036777829184	25.4222381792342	7.32680523401852	0	5.62468194917382	0	0	0	21.9999280192511	41.1907783357746	19.4272637617247	0	17.2895520607883	1.8525617011907	0.764697026478322	0	9.24559605588482	14.9906484650999	20.6372208236685	8.45465553123782	0	0	4.58963356759694	0	0	26.0191208478398	38.3407053264105	16.4951958847449	7.39159025727229	8.60978785890481	13.1110541732332	23.7446135664572	5.9342659236771	3.54802660676527	18.9979990945933	0	0	3.92185040203828
ENSG00000264332	AC111194.1	11.0151960838674	23.0646428735812	13.2367703350595	29.400273005127	18.7678764323287	7.34226395985441	10.0561222072507	15.848016677111	3.19104117152389	27.5733247927318	8.93676217614386	24.793633524641	6.32219267310398	18.7917235343454	8.9221215816907	0	15.0720923623793	23.0955806666833	19.0171816628247	15.5118628369545	22.858749230121	0.357361947100741	16.2109233331118	12.1094060978978	0	5.16676102975305	0	31.7891533618468	20.9503705893588	10.6640508707391	12.0551582171767	41.842697012842	55.9012704444772	35.1625271889914	28.5564641601351	50.0212908775244	37.7013541819508	32.4811278312472	22.9660380709313	4.50554261414665	0	16.8984712138291	17.2098300022138	5.35131333066279	19.7156432099471	4.37505087473983	0	4.63490225919365
ENSG00000272886	AC112218.1	6.22569619518793	9.66678939347204	9.71463540627895	4.93846776987773	6.8017880172663	3.93845276456243	4.8715297232204	2.99751231399881	5.04826515772643	3.31238786679525	11.1186251500556	6.41431894251184	4.88094277655051	8.41706143149018	4.45228394790737	5.27169748035544	5.00911487730377	8.62107363831525	12.5116978072574	16.5290992706849	7.13382864759833	8.9799100340625	5.92776096441429	9.34382705280113	3.04969341412222	6.75737844376858	4.36030023557226	6.26161277738218	12.6953058757079	7.66797495623388	4.98711990878514	7.08017625455828	5.91335922669277	5.87720548421739	5.08306869752745	5.48413500122158	4.52069206858328	6.54590434335588	6.81637610350792	4.78859244478711	5.99034759807708	5.57096619375714	6.98472642417733	7.76051753212087	7.26436763422585	13.1326474868559	6.90350040100334	8.07568204131293
ENSG00000212070	AC112219.1	7.09661980582297	0	12.1190522156238	13.5159540533475	15.93048938959	0	12.6422150126741	19.3259683562174	14.6256935849068	0	10.7828836186191	23.0392768080196	9.00394305807822	25.8386705659406	26.0049425777576	0	0	0	30.9638940176217	14.3913522564972	23.9461730617097	0	0	6.09710113933036	20.4895443838558	18.9447720405123	0	16.3969823472364	0	13.5790801006043	0	0	13.7396339346118	18.8059071503799	0	19.4830771393757	47.2838226224402	17.6282334293419	28.4211831017633	0	34.1302721308435	20.813247814699	20.058153977009	0	4.58133408265305	15.5556295077229	13.4229509112893	12.7460029420104
ENSG00000230650	AC112229.1	1.49572167887161	2.34959256386501	2.62772662673337	1.9871417541503	1.53150363724135	0.913933599601766	0.362587431771557	0.683583643301409	1.61010788799506	0.0612001397628242	1.20788668583426	0.685432029118592	0.286822191459675	1.81702681548609	0.524392511875516	0	0.873557792645147	0.228406878915875	1.86971450488785	1.0206068182641	0.321204857443311	0	0.0274643928511413	0.116419155432795	0.282129241035314	1.76123629444799	0.156318517486651	0.710304914841619	0.448922169299913	4.76442670266613	0.286384304628082	0.287637641540903	2.62403402982071	2.48395245059113	0.486292543791673	0.752342384562866	3.48009500630928	0.979773564984568	1.5374005798779	2.17912001872283	1.97625753043129	1.51577171369463	2.52431890001798	1.05523993274745	4.32823712030286	2.23384200422379	2.65792741377506	4.19591391067291
ENSG00000266400	AC113171.1	3.01686650508677	0	0	4.50534354583314	0	2.26316947326821	0	2.76085262231677	9.34448325441273	0	12.7771064562493	17.5974646375494	6.76365608554964	0	0	0	120.57652056417	0	9.46752181007814	15.6107611748685	0	0	19.6470573015706	9.15227092594452	0	19.5025341002966	0	11.5597005132225	0	15.6303422003256	0	15.1768060405401	10.4002201457403	7.17523953963016	47.8438552832573	13.8005572383837	11.8181177857233	4.0601409789059	16.6232987655287	4.60216834519123	8.27399693407159	22.6062612457027	3.46513741199291	0	0	14.7056904302616	2.37795027233664	0
ENSG00000233223	AC113189.5	10.9393032810567	4.34874068948983	6.95010736664493	12.0492309688191	7.49246337570582	7.4532410347381	8.63725493896137	11.4492363694589	6.21070588926521	17.0976519176957	51.2696273256711	81.2709134994889	83.3277057102899	73.7462547120083	39.6353861956833	13.7086856064431	18.0975531206245	14.4968252464719	66.6709659185554	44.2293602105264	190.888979276164	128.646277771711	96.5596162583687	85.9278161333266	118.415313641118	20.1687128856311	60.5089211017889	37.4070392871779	38.6353000865071	22.2653437206729	58.1837316753412	39.5597336475782	23.1838515144923	7.93806496665045	10.9695802145917	9.59197460947024	5.33945580243781	14.8489673632113	10.4186479597162	19.9745519039033	27.2743161199301	15.4605208578205	18.6805255780587	13.2372494383464	7.22751698138208	10.3046337055041	18.2454830758529	23.4985230565069
ENSG00000234047	AC113612.1	0.131842968318039	2.8206223863945	0.0157264403771628	3.69547890319983	1.57445598220127	5.76780071728555	2.99015862468772	0.0157939342440287	0.00174920596589286	0.14057643024956	2.13156863553383	1.7749955044253	0.941035290036019	1.11082985617643	0.357390691743726	5.53307576188347	0.485452833490497	0.257520224317819	1.25708029311738	1.79105901709878	0.228556435725033	0.87942835408016	1.98664580566979	1.31451296832744	1.33287400343533	2.09419319332338	0.108340189324401	0.582453865609406	1.07165874017488	1.3410409177176	5.45704058663116	2.17779929959003	1.23870869975209	1.71694462616204	11.90132550061	1.28638816360834	3.92587887294669	0.388948855849233	2.78620176101525	0.843444628604361	0.202201779112036	0.921314047243935	0.634779914925562	0.907794335733055	2.52960977718011	3.47181766970377	0.487010586887049	0.44722517451628
ENSG00000237677	AC113612.2	25.9357041949913	24.8908558319199	6.95735536810202	5.75718809327921	19.0213792180261	22.4674359276866	2.67715561825794	0	12.2739974563407	0	1.12747535057206	2.23554999451493	0	0	6.48422438444867	0	0	0	3.01885436273023	11.6164318330025	0	0	15.0983879475943	0	0	1.03799868962252	0.346597404174659	0	0	6.40857729202092	0	8.17531024863354	0	8.04155972200638	40.8126860299267	13.6058736785997	11.2695784776395	32.3428126630879	10.5764183845604	20.54752745972	7.24416409767436	23.597686308865	0	0	6.26715330482548	1.87465402070272	8.99347349653212	2.05431017952821
ENSG00000228358	AC113617.1	2.15370766677512	2.0860229924712	2.61260303795448	3.58293849193885	2.63228649902267	2.54061589702897	2.55571142761044	2.29578947495831	3.11391125204339	0.973973945376986	3.59765455986326	3.46973436768399	6.78096819532853	2.50315628287468	1.10426800303235	7.10060677080985	2.13837875825914	2.34241628222571	2.09744810980174	2.13499506043705	4.03997252878954	4.25447640393842	1.74100494555837	3.52929627337575	5.10205247850901	2.76145401129113	0.340901871264387	2.8680271671726	1.04003034247988	1.81439094779608	3.08130954738928	4.91218994744393	3.0273382303664	2.12764821950267	1.72529331379565	3.64681402022525	2.33277959420762	2.24873008908642	5.61061753927408	3.20944119080304	1.78568691134016	2.32632431387706	1.73776048358793	4.82441207840176	1.95580192841329	1.59021375791754	2.94509735809835	2.33434632860949
ENSG00000212768	AC114546.1	44.8013716711298	33.5491410793395	26.1439965631226	37.4123793397794	43.6527117766526	60.3399264785599	63.5201746807881	48.1861726558023	47.5327278552308	37.9849721680668	20.0896542351759	41.3610310418816	25.3012405952908	16.5202202880531	13.6220784958403	20.5229421225894	23.2745511335718	12.1386140683486	18.7768025840317	22.7448471617308	30.1710200911281	10.2187414014006	29.1366563399093	30.6822435337463	18.3395362896695	21.1127017093737	8.95838760980279	24.4400460319992	15.2562821072422	28.4774102089174	21.4346641024073	14.944595501773	29.8548152220295	15.3389503290295	14.1979954674024	16.9775962472069	15.9902775501647	33.3303065081244	16.1442015720124	20.8471736833417	29.2452727817632	17.8449832857501	17.3680336779501	21.7227742759976	13.3970877141603	8.86118932826634	26.5966236120458	19.6837832619449
ENSG00000235351	AC114730.11	1.08328126355332	1.28227412231741	0.894850073273551	0.959142471575068	0.320586063580407	0.231811172687725	0.497646318011803	0.495189416838787	0.82303295278761	0.12104874060296	2.69911183186699	2.73038694124226	3.94787828689968	2.43364144157943	1.38217957856277	0	0	0	1.33723648699785	2.32359242028048	2.60227488445537	3.14445031121509	2.45970269730313	3.60341144497105	1.0544313512437	0.417896460589423	1.51602469963228	1.60124979991379	2.35124186940078	2.1821503283913	4.10339833237536	1.47851894816555	1.02488890671281	2.34591767169051	2.98503984671461	4.90355801503673	3.36188653290963	0.34338130597727	2.13690474258771	1.42841699221423	2.40145455111247	1.30746726387114	1.66469077755554	0.518227583475734	1.10215426128567	0.768438762186479	1.49063309635269	0.964443089381941
ENSG00000224272	AC114730.3	5.78907172097418	5.13698915302953	5.93642083348804	3.74640608783068	3.39085326148933	3.03680796849448	0.729042471489541	1.75731939756964	1.93316786697317	1.58149946735217	0.233985766412438	0.174144203797638	0.973586865548341	0.248383383428279	12.3677205968421	6.53537323074869	7.08371092577538	1.258148523165	0.309725885800461	0.22356424571916	0.064626516698638	0.113475173025851	0.0847459894388881	0.0900053039194763	0	21.9367615692091	0.891046468281139	2.712798826126	0.936823886340367	4.88188431360112	0.712875776054741	0.707635290179046	15.9330658686299	5.60085044102862	5.68634971113328	7.31243773829866	2.5730265821976	1.93076506407228	6.45200321767886	18.8471196803536	2.22191325309367	3.96434785402808	0.281324617434348	3.81477197415212	1.94153879596345	0.653434125174455	8.89139473197248	3.81762833325966
ENSG00000248341	AC115115.2	2.06493816947516	1.13850492491682	1.44229076193534	1.84082773188824	3.24380347946139	1.24601587974659	1.83819696500411	1.46268205234804	2.84238700506792	0.697563757824754	0	4.17463999537026	0	0	1.21910335337959	0	4.20675062558258	0	1.64379652918613	5.01115728246151	0.840038237392543	0.793078729229974	1.40750989628969	0.570635338485378	0.516141564387129	1.1286060413205	1.03467446080139	2.18109261647563	4.04177572363454	0.687060373120613	0	6.00004545300238	0.967469095814834	1.29391470877273	0.367654942017596	0	0.074962080321944	0.644195945190756	0.675058883956535	0	0.321187242873687	0.653492370700092	1.50187419838429	4.16837762451609	1.60888739461448	2.49836373720638	1.39007843491689	1.7370779380995
ENSG00000269402	AC116407.2	3.02611872940182	3.51386687044359	3.24162865846749	2.24349443871031	2.89485868405644	1.42986467707213	2.29415183553958	2.25826856083374	2.95356525466641	0.499042582862516	2.99775185111052	3.30047320308534	3.16235454654644	4.68484867993859	1.6931399215819	0	1.11963755998969	1.40536319438022	3.83728119541413	2.24366435178736	3.71432214429909	4.3067674873012	2.53034603861962	3.54290244154863	3.35857328638479	2.14765075794474	0.550663868717078	2.82730881613567	2.58832934798278	5.54894025401659	1.78470323676678	2.9369189325111	3.17003067323548	4.53346816059784	3.98289153876844	8.05103329027248	6.0404457696794	3.62290171051503	5.08453819357535	3.29570141690196	3.46457157072452	4.57962244147491	2.42438088157207	4.1142277223572	2.78394833834579	3.13073525322558	2.15634688295387	4.26146374822097
[truncated: 16,349 more rows]
[truncated: 11 more columns]
