# Supplementary material for: Automated brightfield morphometry of 3D organoid populations by OrganoSeg
Source: Sci Rep. 2018 Mar 28;8:5319. doi: 10.1038/s41598-017-18815-8 (PMC5871765; doi:10.1038/s41598-017-18815-8)
Supplement: Supplementary file 6 — SI 1 [file 41598_2017_18815_MOESM6_ESM.zip]

Archive with 53 entries (39 files):
- BortenMA_OrganoSeg_FileS1/
- BortenMA_OrganoSeg_FileS1/.DS_Store
- __MACOSX/
- __MACOSX/BortenMA_OrganoSeg_FileS1/
- __MACOSX/BortenMA_OrganoSeg_FileS1/._.DS_Store
- BortenMA_OrganoSeg_FileS1/BortenMA_OrganoSeg_Readme.pdf
- BortenMA_OrganoSeg_FileS1/OrganoSeg/
- BortenMA_OrganoSeg_FileS1/OrganoSeg/adaptivethreshold.m
- BortenMA_OrganoSeg_FileS1/OrganoSeg/imoverlay.m
- BortenMA_OrganoSeg_FileS1/OrganoSeg/metricSelection.fig
- BortenMA_OrganoSeg_FileS1/OrganoSeg/metricSelection.m
- BortenMA_OrganoSeg_FileS1/OrganoSeg/organoSeg.fig
- BortenMA_OrganoSeg_FileS1/OrganoSeg/organoSeg.m
- BortenMA_OrganoSeg_FileS1/OrganoSeg/radialpoly.m
- BortenMA_OrganoSeg_FileS1/OrganoSeg/segmentCurrent.m
- BortenMA_OrganoSeg_FileS1/OrganoSeg/Zernike_main.m
- BortenMA_OrganoSeg_FileS1/OrganoSeg/Zernikmoment.m
- BortenMA_OrganoSeg_FileS1/OrganoSeg MAC/
- BortenMA_OrganoSeg_FileS1/OrganoSeg MAC/adaptivethreshold.m
- BortenMA_OrganoSeg_FileS1/OrganoSeg MAC/dom4j-1.6.1.jar
- BortenMA_OrganoSeg_FileS1/OrganoSeg MAC/imoverlay.m
- BortenMA_OrganoSeg_FileS1/OrganoSeg MAC/metricSelection.fig
- BortenMA_OrganoSeg_FileS1/OrganoSeg MAC/metricSelection.m
- BortenMA_OrganoSeg_FileS1/OrganoSeg MAC/organoSeg.fig
- BortenMA_OrganoSeg_FileS1/OrganoSeg MAC/organoSeg.m
- BortenMA_OrganoSeg_FileS1/OrganoSeg MAC/poi-3.8-20120326.jar
- BortenMA_OrganoSeg_FileS1/OrganoSeg MAC/poi-ooxml-3.8-20120326.jar
- BortenMA_OrganoSeg_FileS1/OrganoSeg MAC/poi-ooxml-schemas-3.8-20120326.jar
- BortenMA_OrganoSeg_FileS1/OrganoSeg MAC/radialpoly.m
- BortenMA_OrganoSeg_FileS1/OrganoSeg MAC/segmentCurrent.m
- BortenMA_OrganoSeg_FileS1/OrganoSeg MAC/stax-api-1.0.1.jar
- BortenMA_OrganoSeg_FileS1/OrganoSeg MAC/xlwrite.m
- BortenMA_OrganoSeg_FileS1/OrganoSeg MAC/xmlbeans-2.3.0.jar
- BortenMA_OrganoSeg_FileS1/OrganoSeg MAC/Zernike_main.m
- BortenMA_OrganoSeg_FileS1/OrganoSeg MAC/Zernikmoment.m
- BortenMA_OrganoSeg_FileS1/OrganoSegInstaller_web.exe
- BortenMA_OrganoSeg_FileS1/OrganoSegMACInstaller_web.app/
- BortenMA_OrganoSeg_FileS1/OrganoSegMACInstaller_web.app/Contents/
- BortenMA_OrganoSeg_FileS1/OrganoSegMACInstaller_web.app/Contents/Info.plist
- BortenMA_OrganoSeg_FileS1/OrganoSegMACInstaller_web.app/Contents/MacOS/
- BortenMA_OrganoSeg_FileS1/OrganoSegMACInstaller_web.app/Contents/MacOS/setup
- BortenMA_OrganoSeg_FileS1/OrganoSegMACInstaller_web.app/Contents/MacOS/setup.dSYM/
- BortenMA_OrganoSeg_FileS1/OrganoSegMACInstaller_web.app/Contents/MacOS/setup.dSYM/Contents/
- BortenMA_OrganoSeg_FileS1/OrganoSegMACInstaller_web.app/Contents/MacOS/setup.dSYM/Contents/Info.plist
- BortenMA_OrganoSeg_FileS1/OrganoSegMACInstaller_web.app/Contents/MacOS/setup.dSYM/Contents/Resources/
- BortenMA_OrganoSeg_FileS1/OrganoSegMACInstaller_web.app/Contents/MacOS/setup.dSYM/Contents/Resources/DWARF/
- BortenMA_OrganoSeg_FileS1/OrganoSegMACInstaller_web.app/Contents/MacOS/setup.dSYM/Contents/Resources/DWARF/setup
- BortenMA_OrganoSeg_FileS1/OrganoSegMACInstaller_web.app/Contents/Resources/
- BortenMA_OrganoSeg_FileS1/OrganoSegMACInstaller_web.app/Contents/Resources/bundle.zip
- BortenMA_OrganoSeg_FileS1/OrganoSegMACInstaller_web.app/Contents/Resources/en.lproj/
- BortenMA_OrganoSeg_FileS1/OrganoSegMACInstaller_web.app/Contents/Resources/en.lproj/MainMenu.nib
- BortenMA_OrganoSeg_FileS1/OrganoSegMACInstaller_web.app/Contents/Resources/installer.icns
- BortenMA_OrganoSeg_FileS1/OrganoSegMACInstaller_web.app/Contents/Resources/splash.png
