# Supplementary material for: Automated brightfield morphometry of 3D organoid populations by OrganoSeg
Source: Sci Rep. 2018 Mar 28;8:5319. doi: 10.1038/s41598-017-18815-8 (PMC5871765; doi:10.1038/s41598-017-18815-8)
Supplement: Supplementary file 6 — SI 1 [file 41598_2017_18815_MOESM6_ESM.zip › BortenMA_OrganoSeg_FileS1/OrganoSeg/adaptivethreshold.m]

function bw = adaptivethreshold(IM,ws,fudgeFactor)
%ADAPTIVETHRESHOLD An adaptive thresholding algorithm that seperates the
%foreground from the background with nonuniform illumination.
%  bw=adaptivethreshold(IM,ws,C) outputs a binary image bw with the local 
%   threshold mean-C or median-C to the image IM.
%  ws is the local window size.
%  tm is 0 or 1, a switch between mean and median. tm=0 mean(default); tm=1 median.
%
%  Contributed by Guanglei Xiong (xgl99@mails.tsinghua.edu.cn)
%  at Tsinghua University, Beijing, China.
%
%  For more information, please see
%  http://homepages.inf.ed.ac.uk/rbf/HIPR2/adpthrsh.htm

if (nargin<3)
    error('You must provide the image IM, the window size ws, and C.');
elseif (nargin==3)
    tm=0;
end

IM=mat2gray(IM);

if tm==0
    mIM=imfilter(IM,fspecial('average',ws),'replicate');
else
end

sIM=mIM-IM;

thresh=graythresh(sIM);

bw = imbinarize(sIM,thresh*fudgeFactor);
