# Supplementary material for: Automated brightfield morphometry of 3D organoid populations by OrganoSeg
Source: Sci Rep. 2018 Mar 28;8:5319. doi: 10.1038/s41598-017-18815-8 (PMC5871765; doi:10.1038/s41598-017-18815-8)
Supplement: Supplementary file 6 — SI 1 [file 41598_2017_18815_MOESM6_ESM.zip › BortenMA_OrganoSeg_FileS1/OrganoSeg/imoverlay.m]

function out = imoverlay(in, mask, color)
%IMOVERLAY Create a mask-based image overlay.
%   OUT = IMOVERLAY(IN, MASK, COLOR) takes an input image, IN, and a binary
%   image, MASK, and produces an output image whose pixels in the MASK
%   locations have the specified COLOR.
%
%   IN should be a grayscale or an RGB image of class uint8, uint16, int16,
%   logical, double, or single.  If IN is double or single, it should be in
%   the range [0, 1].  If it is not in that range, you might want to use
%   mat2gray to scale it into that range.
%
%   MASK should be a two-dimensional logical matrix.
%
%   COLOR should be a 1-by-3 vector of values in the range [0, 1].  [0 0 0]
%   is black, and [1 1 1] is white.
%
%   OUT is a uint8 RGB image.
%
%   Examples
%   --------
%   Overlay edge detection result in green over the original image.
%       
%       I = imread('cameraman.tif');
%       bw = edge(I, 'canny');
%       rgb = imoverlay(I, bw, [0 1 0]);
%       imshow(rgb)
%
%   Treating the output of peaks as an image, overlay the values greater than
%   7 in red.  The output of peaks is not in the usual grayscale image range
%   of [0, 1], so use mat2gray to scale it.
%
%       I = peaks;
%       mask = I > 7;
%       rgb = imoverlay(mat2gray(I), mask, [1 0 0]);
%       imshow(rgb, 'InitialMagnification', 'fit')

%   Steven L. Eddins
%   Copyright 2006-2012 The MathWorks, Inc.

% If the user doesn't specify the color, use white.
DEFAULT_COLOR = [1 1 1];
if nargin < 3
    color = DEFAULT_COLOR;
end

% Force the 2nd input to be logical.
mask = (mask ~= 0);

% Make the uint8 the working data class.  The output is also uint8.
in_uint8 = im2uint8(in);
color_uint8 = im2uint8(color);

% Initialize the red, green, and blue output channels.
if ndims(in_uint8) == 2
    % Input is grayscale.  Initialize all output channels the same.
    out_red   = in_uint8;
    out_green = in_uint8;
    out_blue  = in_uint8;
else
    % Input is RGB truecolor.
    out_red   = in_uint8(:,:,1);
    out_green = in_uint8(:,:,2);
    out_blue  = in_uint8(:,:,3);
end

% Replace output channel values in the mask locations with the appropriate
% color value.
out_red(mask)   = color_uint8(1);
out_green(mask) = color_uint8(2);
out_blue(mask)  = color_uint8(3);

% Form an RGB truecolor image by concatenating the channel matrices along
% the third dimension.
out = cat(3, out_red, out_green, out_blue);
