# Supplementary material for: Automated brightfield morphometry of 3D organoid populations by OrganoSeg
Source: Sci Rep. 2018 Mar 28;8:5319. doi: 10.1038/s41598-017-18815-8 (PMC5871765; doi:10.1038/s41598-017-18815-8)
Supplement: Supplementary file 7 — SI 2 [file 41598_2017_18815_MOESM7_ESM.zip]

Archive with 7 entries (4 files):
- BortenMA_OrganoSeg_FileS2/
- BortenMA_OrganoSeg_FileS2/BortenMA_CellProfiler_script.cpproj
- __MACOSX/
- __MACOSX/BortenMA_OrganoSeg_FileS2/
- __MACOSX/BortenMA_OrganoSeg_FileS2/._BortenMA_CellProfiler_script.cpproj
- BortenMA_OrganoSeg_FileS2/BortenMA_ImageJ_script
- __MACOSX/BortenMA_OrganoSeg_FileS2/._BortenMA_ImageJ_script
