# Supplementary material for: Automated brightfield morphometry of 3D organoid populations by OrganoSeg
Source: Sci Rep. 2018 Mar 28;8:5319. doi: 10.1038/s41598-017-18815-8 (PMC5871765; doi:10.1038/s41598-017-18815-8)
Supplement: Supplementary file 7 — SI 2 [file 41598_2017_18815_MOESM7_ESM.zip › BortenMA_OrganoSeg_FileS2/BortenMA_ImageJ_script]

imageTitle=getTitle()
run("8-bit")
run("Sharpen")
run("Median...", "radius=1")
run("Duplicate...", "title=temp")
run("Duplicate...", "title=temp2")
run("Maximum...", "radius=5")
run("Morphological Reconstruction", "marker=temp2 mask=temp type=[By Erosion] connectivity=4")
run("Duplicate...", "title=temp3")
run("Duplicate...", "title=temp4")
run("Minimum...", "radius=5")
run("Morphological Reconstruction", "marker=temp4 mask=temp3 type=[By Dilation] connectivity=4")
run("8-bit")
run("Duplicate...", "title=temp5")
run("adaptiveThr ", "using=[Weighted mean] from=250 then=0")
run("Fill Holes")
run("Analyze Particles...", "size=10-Infinity pixel exclude add")
selectWindow(imageTitle)
roiManager("Measure")
run("Select All")
roiManager("Delete")
